# Supplementary material for: Comparative analysis of Legionella lytica genome identifies specific metabolic traits and virulence factors
Source: Sci Rep. 2025 Feb 14;15:5554. doi: 10.1038/s41598-025-90154-5 (PMC11828895; doi:10.1038/s41598-025-90154-5)
Supplement: Supplementary file 2 — Supplementary Information 2. [file 41598_2025_90154_MOESM2_ESM.xlsx]

## Sheet: all_ncbi_refseq_legionella_geno
Accession	Organism	Strain	BioProject	Contig N50	Scaffold N50	Genome Coverage	Total Sequence Length	GC Content (%)	Completeness (%)	Contamination (%)	ANI (%)	Best ANI Match Organism
GCF_001467025.1	Legionella brunensis	ATCC 43878	PRJNA285910	112107	450639	591.0x	3750738	38.5	99.41	0.66	99.97	Legionella brunensis
GCF_001467055.1	Legionella adelaidensis	1762-AUS-E	PRJNA285910	138912	1453175	415.0x	2367659	39.0	96.83	0.92	99.98	Legionella adelaidensis
GCF_002776555.1	Legionella polyplacis	PsAG	PRJNA388159	529746	529746	220.0x	529746	23.0	37.22	N/A	81.95	Buchnera aphidicola
GCF_003176875.1	Legionella anisa	UMCG_3A	PRJNA472696	4164683	4164783	76.0x	4362280	38.0	99.84	1.97	99.9	Legionella anisa
GCF_011764505.1	Legionella antarctica	TUM19329	PRJDB9323	3750805	3750805	345.0x	3927137	39.0	99.24	1.13	85.47	Legionella maioricensis
GCF_016786215.1	Legionella bononiensis	27fs60	PRJNA675450	312097	N/A	142.0x	4211919	39.0	99.93	1.58	99.97	Legionella bononiensis
GCF_900450575.1	Legionella bozemanae	NCTC11368	PRJEB6403	3822764	N/A	100.0x	4232311	38.0	99.93	0.98	99.99	Legionella bozemanae
GCF_900452395.1	Legionella beliardensis	NCTC13315	PRJEB6403	3170434	N/A	100.0x	3538304	37.5	98.78	2.34	82.83	Legionella busanensis
GCF_900452515.1	Legionella birminghamensis	NCTC12437	PRJEB6403	3585102	N/A	100.0x	3789238	43.5	99.82	2.28	99.98	Legionella birminghamensis
GCF_900461525.1	Legionella busanensis	NCTC13316	PRJEB6403	3414911	N/A	100.0x	3934006	35.0	98.25	2.47	90.01	Legionella gresilensis
GCF_000162755.2	Legionella drancourtii LLAP12	LLAP12	PRJNA39279	34232	153222	15.0x	4152613	39.0	92.51	0.87	83.75	Legionella rowbothamii
GCF_000621385.1	Legionella cherrii DSM 19213	DSM 19213	PRJNA222237	478918	791156	N/A	3696762	39.0	99.84	N/A	99.99	Legionella cherrii
GCF_000953135.1	Legionella fallonii LLAP-10	LLAP-10	PRJEB7322	4181563	4181563	20.0x	4434890	38.5	99.82	2.32	83.66	Legionella maioricensis
GCF_001467615.1	Legionella erythra	SE-32A-C8	PRJNA285910	87802	357604	1524.0x	3239140	46.5	99.4	0.96	99.98	Legionella erythra
GCF_002240035.1	Legionella clemsonensis	CDC-D5610	PRJNA326348	3272100	3272100	133.7x	3272100	39.5	98.36	1.43	85.02	Legionella jamestowniensis
GCF_029026145.1	Legionella cardiaca	H63	PRJNA938446	3477232	3477232	4411.5x	3477232	38.5	99.93	0.37	81.64	Legionella brunensis
GCF_900452385.1	Legionella donaldsonii	NCTC13292	PRJEB6403	3420696	N/A	100.0x	3606555	41.5	99.5	1.12	93.86	Legionella feeleii
GCF_900452415.1	Legionella cincinnatiensis	NCTC12438	PRJEB6403	4039099	N/A	100.0x	4098995	37.0	99.82	0.37	99.99	Legionella cincinnatiensis
GCF_900640075.1	Legionella drozanskii LLAP-1	LLAP-1	PRJEB24896	257586	257627	60.0x	3558429	39.5	99.76	1.59	99.96	Legionella drozanskii
GCF_900640125.1	Legionella fairfieldensis	1725-Aus-E	PRJEB24896	76891	76891	60.0x	2664434	39.5	99.76	0.11	99.98	Legionella fairfieldensis
GCF_000953655.1	Legionella hackeliae	ATCC 35250	PRJEB7321	3440975	3440975	20.0x	3570857	39.0	99.93	0.6	99.98	Legionella hackeliae
GCF_004571195.1	Legionella geestiana	1308	PRJNA528641	2605876	2605876	220.0x	2666749	51.0	99.49	N/A	99.99	Legionella geestiana
GCF_007361795.1	Legionella israelensis	L18-01051	PRJNA528641	3046673	3046673	90.0x	3111640	40.0	97.52	1.11	98.45	Legionella israelensis
GCF_900114725.1	Legionella jamestowniensis DSM 19215	DSM 19215	PRJEB17475	343038	400468	356.0x	3409712	39.5	98.7	1.08	99.98	Legionella jamestowniensis
GCF_900187355.1	Legionella lansingensis	NCTC12830	PRJEB6403	2989256	2989256	274.0x	2989256	40.5	99.64	0.11	99.99	Legionella lansingensis
GCF_900452545.1	Legionella gratiana	NCTC12388	PRJEB6403	3818924	N/A	100.0x	3976384	37.0	99.47	0.55	99.99	Legionella gratiana
GCF_900637635.1	Legionella jordanis	NCTC11533	PRJEB6403	3133723	3133723	100.0x	3133723	41.5	98.61	0.74	99.99	Legionella jordanis
GCF_900639755.1	Legionella feeleii	WO-44C	PRJEB24896	72693	73016	60.0x	3534250	41.0	99.24	1.39	99.98	Legionella feeleii
GCF_900639865.1	Legionella gresilensis	Greoux 11D13	PRJEB24896	256743	318301	60.0x	3868690	35.0	98.49	1.92	90.0	Legionella busanensis
GCF_900639875.1	Legionella impletisoli	OA1-1	PRJEB24896	216399	N/A	60.0x	2493923	40.0	96.82	1.36	99.99	Legionella impletisoli
GCF_000091785.1	Legionella longbeachae NSW150	NSW150	PRJEA39579	4077332	4077332	N/A	4149158	37.0	98.2	0.58	99.86	Legionella longbeachae
GCF_000756815.1	Legionella massiliensis	LegA	PRJEB6598	1031853	N/A	48.0x	4387007	41.0	99.24	3.06	84.14	Legionella brunensis
GCF_000953635.1	Legionella micdadei	ATCC 33218	PRJEB7312	3310028	3310028	20.0x	3310028	40.5	98.78	0.76	99.99	Legionella micdadei
GCF_001467895.1	Legionella nautarum	ATCC 49506	PRJNA285910	249477	827231	703.0x	3649429	39.5	98.41	1.62	99.98	Legionella nautarum
GCF_023618015.1	Legionella maioricensis	HCPI-6	PRJNA780870	157584	N/A	65.0x	3967144	39.5	99.93	1.82	85.47	Legionella antarctica
GCF_023921225.1	Legionella lytica	PCM 2298	PRJNA708212	3198081	3198081	100.0x	3707997	39.5	99.16	1.87	88.16	Legionella rowbothamii
GCF_900452715.1	Legionella moravica	NCTC12239	PRJEB6403	3750070	N/A	100.0x	3825910	40.0	99.93	0.46	99.97	Legionella moravica
GCF_900452755.1	Legionella londiniensis	NCTC12931	PRJEB6403	2446250	N/A	100.0x	2452973	43.5	98.33	1.43	99.99	Legionella londiniensis
GCF_900460175.1	Legionella maceachernii	NCTC11982	PRJEB6403	3490820	N/A	100.0x	3661065	40.5	98.59	2.74	99.98	Legionella maceachernii
GCF_900639915.1	Legionella nagasakiensis	JCM 15315	PRJEB24896	136253	182491	26.0x	2693561	41.0	97.75	0.8	83.59	Legionella oakridgensis
GCF_000770585.1	Legionella norrlandica	LEGN	PRJNA246269	52410	N/A	133.2x	3070855	37.5	84.45	1.06	83.73	Legionella pneumophila
GCF_001467925.1	Legionella oakridgensis	Oak Ridge-10	PRJNA285910	96040	245652	749.0x	2668211	41.0	97.4	0.34	99.96	Legionella oakridgensis
GCF_001467975.1	Legionella quinlivanii	CDC#1442-AUS-E	PRJNA285910	177280	666687	497.0x	3546255	43.0	99.82	2.03	99.99	Legionella quinlivanii
GCF_001941585.1	Legionella pneumophila	Philadelphia-1	PRJNA292755	3409143	3409143	106.0x	3409143	38.5	99.4	0.4	99.99	Legionella pneumophila
GCF_003990155.1	Legionella qingyii	km489	PRJNA510538	161986	N/A	263.0x	3808297	38.0	99.93	0.9	99.99	Legionella qingyii
GCF_021344005.1	Legionella resiliens	8cVS16	PRJNA787891	855940	N/A	115.0x	3906083	38.0	98.12	0.63	91.57	Legionella anisa
GCF_900452695.1	Legionella quateirensis	NCTC12376	PRJEB6403	3989455	N/A	100.0x	4281523	39.0	99.78	1.06	99.95	Legionella quateirensis
GCF_900461585.1	Legionella parisiensis	NCTC11983	PRJEB6403	4048556	N/A	100.0x	4202140	38.0	99.93	0.37	99.98	Legionella parisiensis
GCF_900639985.1	Legionella rowbothamii	LLAP6	PRJEB24896	288806	N/A	60.0x	3968753	39.5	98.87	2.18	88.17	Legionella lytica
GCF_900640015.1	Legionella rubrilucens	WA-270A-C2	PRJEB24896	482865	N/A	60.0x	3186910	47.5	99.75	1.18	99.99	Legionella rubrilucens
GCF_001465875.1	Legionella saoudiensis	LS-1	PRJEB11688	659603	659603	163.0x	3846294	39.5	99.5	2.66	86.11	Legionella lytica
GCF_001468005.1	Legionella steelei	IMVS3376	PRJNA285910	496665	2403021	474.0x	4227172	39.0	99.93	1.01	87.06	Legionella steigerwaltii
GCF_001468025.1	Legionella shakespearei DSM 23087	ATCC 49655	PRJNA285910	26335	135955	828.0x	3507052	41.5	99.93	0.39	99.98	Legionella shakespearei
GCF_001468135.1	Legionella santicrucis	SC-63-C7	PRJNA285910	66217	265161	687.0x	4820916	36.5	99.82	1.86	99.98	Legionella santicrucis
GCF_002848365.2	Legionella sainthelensi	LA01-117	PRJNA384907	4333322	4333322	20.0x	4597280	37.0	96.66	16.95	96.56	Legionella sainthelensi
GCF_003989745.1	Legionella septentrionalis	km711	PRJNA510538	59014	N/A	370.0x	2660547	42.0	98.32	0.32	93.99	Legionella norrlandica
GCF_900186965.1	Legionella spiritensis	NCTC11990	PRJEB6403	3348070	3348070	332.0x	3348070	45.5	99.13	1.01	99.99	Legionella spiritensis
GCF_900452835.1	Legionella steigerwaltii	NCTC11991	PRJEB6403	3731184	N/A	100.0x	3998094	38.5	99.93	1.55	99.99	Legionella steigerwaltii
GCF_900452865.1	Legionella taurinensis	NCTC13314	PRJEB6403	3128669	N/A	100.0x	3151601	48.0	99.75	2.33	99.99	Legionella taurinensis
GCF_900640035.1	Legionella tucsonensis	1087-AZ-H	PRJEB24896	275618	N/A	60.0x	3357159	37.5	99.93	0.51	99.99	Legionella tucsonensis
GCF_000308315.1	Legionella tunisiensis	LegM	PRJEB109	17203	N/A	N/A	3374751	40.0	62.89	0.82	88.05	Legionella feeleii
GCF_900187095.1	Legionella waltersii	NCTC13017	PRJEB6403	3735697	3735697	200.0x	3735697	39.0	99.29	1.07	99.99	Legionella waltersii
GCF_900452925.1	Legionella wadsworthii	NCTC11532	PRJEB6403	3477737	N/A	100.0x	3602617	38.0	99.41	0.11	99.99	Legionella wadsworthii
GCF_900453045.1	Legionella worsleiensis	NCTC12377	PRJEB6403	3069870	N/A	100.0x	3161811	40.5	98.64	0.57	99.98	Legionella worsleiensis
GCF_900640115.1	Legionella yabuuchiae	OA1-2	PRJEB24896	88988	N/A	60.0x	2649555	41.0	96.47	1.57	82.51	Legionella impletisoli
