# Supplementary material for: Comparative analysis of Legionella lytica genome identifies specific metabolic traits and virulence factors
Source: Sci Rep. 2025 Feb 14;15:5554. doi: 10.1038/s41598-025-90154-5 (PMC11828895; doi:10.1038/s41598-025-90154-5)
Supplement: Supplementary file 3 — Supplementary Information 3. [file 41598_2025_90154_MOESM3_ESM.xlsx]

## Sheet: Sup_Tab_2
Gene	No. isolates	No. sequences	Avg sequences per isolate	Min group size nuc	Max group size nuc	Avg group size nuc	Legionella_adelaidensis_1762-AUS-E.gbff_filtered	Legionella_anisa_UMCG_3A.gbff_filtered	Legionella_antarctica_TUM19329.gbff_filtered	Legionella_beliardensis_NCTC13315.gbff_filtered	Legionella_birminghamensis_NCTC12437.gbff_filtered	Legionella_bononiensis_27fs60.gbff_filtered	Legionella_bozemanae_NCTC11368.gbff_filtered	Legionella_brunensis_ATCC43878.gbff_filtered	Legionella_busanensis_NCTC13316.gbff_filtered	Legionella_cardiaca_H63.gbff_filtered	Legionella_cherrii_DSM19213.gbff_filtered	Legionella_cincinnatiensis_NCTC12438.gbff_filtered	Legionella_clemsonensis_CDC-D5610.gbff_filtered	Legionella_donaldsonii_NCTC13292.gbff_filtered	Legionella_drancourtii_LLAP12.gbff_filtered	Legionella_drozanskii_LLAP-1.gbff_filtered	Legionella_erythra_SE-32A-C8.gbff_filtered	Legionella_fairfieldensis_1725-Aus-E.gbff_filtered	Legionella_fallonii_LLAP-10.gbff_filtered	Legionella_feeleii_WO-44C.gbff_filtered	Legionella_geestiana_1308.gbff_filtered	Legionella_gratiana_NCTC12388.gbff_filtered	Legionella_gresilensis_Greoux_11D13.gbff_filtered	Legionella_hackeliae_ATCC35250.gbff_filtered	Legionella_impletisoli_OA1-1.gbff_filtered	Legionella_israelensis_L18-01051.gbff_filtered	Legionella_jamestowniensis_DSM19215.gbff_filtered	Legionella_jordanis_NCTC11533.gbff_filtered	Legionella_lansingensis_NCTC12830.gbff_filtered	Legionella_londiniensis_NCTC12931.gbff_filtered	Legionella_longbeachae_NSW150.gbff_filtered	Legionella_lytica_PCM2298.gbff_filtered	Legionella_maceachernii_NCTC11982.gbff_filtered	Legionella_maioricensis_HCPI-6.gbff_filtered	Legionella_massiliensis_LegA.gbff_filtered	Legionella_micdadei_ATCC33218.gbff_filtered	Legionella_moravica_NCTC12239.gbff_filtered	Legionella_nagasakiensis_JCM15315.gbff_filtered	Legionella_nautarum_ATCC49506.gbff_filtered	Legionella_norrlandica_LEGN.gbff_filtered	Legionella_oakridgensis_Oak_Ridge-10.gbff_filtered	Legionella_parisiensis_NCTC11983.gbff_filtered	Legionella_pneumophila_Philadelphia-1.gbff_filtered
J2N86_RS00065	1	1	1	554	554	554																																J2N86_RS00065
J2N86_RS00205	1	1	1	3044	3044	3044																																J2N86_RS00205
J2N86_RS00225	1	1	1	1037	1037	1037																																J2N86_RS00225
J2N86_RS00280	1	1	1	869	869	869																																J2N86_RS00280
J2N86_RS00515	1	1	1	1241	1241	1241																																J2N86_RS00515
J2N86_RS00735	1	1	1	1277	1277	1277																																J2N86_RS00735
J2N86_RS00745	1	1	1	1229	1229	1229																																J2N86_RS00745
J2N86_RS00990	1	1	1	245	245	245																																J2N86_RS00990
J2N86_RS01030	1	1	1	1232	1232	1232																																J2N86_RS01030
J2N86_RS01050	1	1	1	1541	1541	1541																																J2N86_RS01050
J2N86_RS01075	1	1	1	230	230	230																																J2N86_RS01075
J2N86_RS01090	1	1	1	1049	1049	1049																																J2N86_RS01090
J2N86_RS01130	1	1	1	683	683	683																																J2N86_RS01130
J2N86_RS01135	1	1	1	860	860	860																																J2N86_RS01135
J2N86_RS01145	1	1	1	311	311	311																																J2N86_RS01145
J2N86_RS01220	1	1	1	209	209	209																																J2N86_RS01220
J2N86_RS01570	1	1	1	1541	1541	1541																																J2N86_RS01570
J2N86_RS01970	1	1	1	287	287	287																																J2N86_RS01970
J2N86_RS02285	1	1	1	2333	2333	2333																																J2N86_RS02285
J2N86_RS02475	1	1	1	1109	1109	1109																																J2N86_RS02475
J2N86_RS02675	1	1	1	1394	1394	1394																																J2N86_RS02675
J2N86_RS02680	1	1	1	1553	1553	1553																																J2N86_RS02680
J2N86_RS02685	1	1	1	1526	1526	1526																																J2N86_RS02685
J2N86_RS02695	1	1	1	776	776	776																																J2N86_RS02695
J2N86_RS03005	1	1	1	1868	1868	1868																																J2N86_RS03005
J2N86_RS03300	1	1	1	965	965	965																																J2N86_RS03300
J2N86_RS03305	1	1	1	1322	1322	1322																																J2N86_RS03305
J2N86_RS03310	1	1	1	8939	8939	8939																																J2N86_RS03310
J2N86_RS03480	1	1	1	596	596	596																																J2N86_RS03480
J2N86_RS03650	1	1	1	1184	1184	1184																																J2N86_RS03650
J2N86_RS03725	1	1	1	329	329	329																																J2N86_RS03725
J2N86_RS03750	1	1	1	203	203	203																																J2N86_RS03750
J2N86_RS03795	1	1	1	737	737	737																																J2N86_RS03795
J2N86_RS04065	1	1	1	593	593	593																																J2N86_RS04065
J2N86_RS04075	1	1	1	494	494	494																																J2N86_RS04075
J2N86_RS04195	1	1	1	1550	1550	1550																																J2N86_RS04195
J2N86_RS04285	1	1	1	401	401	401																																J2N86_RS04285
J2N86_RS04290	1	1	1	2033	2033	2033																																J2N86_RS04290
J2N86_RS04295	1	1	1	767	767	767																																J2N86_RS04295
J2N86_RS04360	1	1	1	1295	1295	1295																																J2N86_RS04360
J2N86_RS04575	1	1	1	1241	1241	1241																																J2N86_RS04575
J2N86_RS04660	1	1	1	941	941	941																																J2N86_RS04660
J2N86_RS04665	1	1	1	3551	3551	3551																																J2N86_RS04665
J2N86_RS04700	1	1	1	413	413	413																																J2N86_RS04700
J2N86_RS04770	1	1	1	419	419	419																																J2N86_RS04770
J2N86_RS04910	1	1	1	80	80	80																																J2N86_RS04910
J2N86_RS04930	1	1	1	1418	1418	1418																																J2N86_RS04930
J2N86_RS04940	1	1	1	632	632	632																																J2N86_RS04940
J2N86_RS04960	1	1	1	227	227	227																																J2N86_RS04960
J2N86_RS04970	1	1	1	383	383	383																																J2N86_RS04970
J2N86_RS04975	1	1	1	677	677	677																																J2N86_RS04975
J2N86_RS04980	1	1	1	287	287	287																																J2N86_RS04980
J2N86_RS04985	1	1	1	3059	3059	3059																																J2N86_RS04985
J2N86_RS05000	1	1	1	269	269	269																																J2N86_RS05000
J2N86_RS05165	1	1	1	632	632	632																																J2N86_RS05165
J2N86_RS05240	1	1	1	4439	4439	4439																																J2N86_RS05240
J2N86_RS05275	1	1	1	1451	1451	1451																																J2N86_RS05275
J2N86_RS05280	1	1	1	1238	1238	1238																																J2N86_RS05280
J2N86_RS05415	1	1	1	572	572	572																																J2N86_RS05415
J2N86_RS05420	1	1	1	4094	4094	4094																																J2N86_RS05420
J2N86_RS05425	1	1	1	1355	1355	1355																																J2N86_RS05425
J2N86_RS05430	1	1	1	467	467	467																																J2N86_RS05430
J2N86_RS05435	1	1	1	209	209	209																																J2N86_RS05435
J2N86_RS05510	1	1	1	1289	1289	1289																																J2N86_RS05510
J2N86_RS05580	1	1	1	659	659	659																																J2N86_RS05580
J2N86_RS05590	1	1	1	227	227	227																																J2N86_RS05590
J2N86_RS05660	1	1	1	137	137	137																																J2N86_RS05660
J2N86_RS05695	1	1	1	1433	1433	1433																																J2N86_RS05695
J2N86_RS05730	1	1	1	941	941	941																																J2N86_RS05730
J2N86_RS05735	1	1	1	1178	1178	1178																																J2N86_RS05735
J2N86_RS05740	1	1	1	158	158	158																																J2N86_RS05740
J2N86_RS05795	1	1	1	200	200	200																																J2N86_RS05795
J2N86_RS05805	1	1	1	962	962	962																																J2N86_RS05805
J2N86_RS05830	1	1	1	686	686	686																																J2N86_RS05830
J2N86_RS05840	1	1	1	611	611	611																																J2N86_RS05840
J2N86_RS05845	1	1	1	350	350	350																																J2N86_RS05845
J2N86_RS05865	1	1	1	245	245	245																																J2N86_RS05865
J2N86_RS05870	1	1	1	389	389	389																																J2N86_RS05870
J2N86_RS05885	1	1	1	1193	1193	1193																																J2N86_RS05885
J2N86_RS05890	1	1	1	269	269	269																																J2N86_RS05890
J2N86_RS05895	1	1	1	2759	2759	2759																																J2N86_RS05895
J2N86_RS05935	1	1	1	1964	1964	1964																																J2N86_RS05935
J2N86_RS05955	1	1	1	368	368	368																																J2N86_RS05955
J2N86_RS05970	1	1	1	389	389	389																																J2N86_RS05970
J2N86_RS05985	1	1	1	557	557	557																																J2N86_RS05985
J2N86_RS05990	1	1	1	941	941	941																																J2N86_RS05990
J2N86_RS06065	1	1	1	1526	1526	1526																																J2N86_RS06065
J2N86_RS06070	1	1	1	1250	1250	1250																																J2N86_RS06070
J2N86_RS06085	1	1	1	749	749	749																																J2N86_RS06085
J2N86_RS06110	1	1	1	947	947	947																																J2N86_RS06110
J2N86_RS06265	1	1	1	785	785	785																																J2N86_RS06265
J2N86_RS06335	1	1	1	932	932	932																																J2N86_RS06335
J2N86_RS06410	1	1	1	815	815	815																																J2N86_RS06410
J2N86_RS06415	1	1	1	3488	3488	3488																																J2N86_RS06415
J2N86_RS06500	1	1	1	386	386	386																																J2N86_RS06500
J2N86_RS06735	1	1	1	1007	1007	1007																																J2N86_RS06735
J2N86_RS06745	1	1	1	470	470	470																																J2N86_RS06745
J2N86_RS06855	1	1	1	329	329	329																																J2N86_RS06855
J2N86_RS06865	1	1	1	635	635	635																																J2N86_RS06865
J2N86_RS06980	1	1	1	1172	1172	1172																																J2N86_RS06980
J2N86_RS07335	1	1	1	1286	1286	1286																																J2N86_RS07335
J2N86_RS07340	1	1	1	3044	3044	3044																																J2N86_RS07340
J2N86_RS07345	1	1	1	260	260	260																																J2N86_RS07345
J2N86_RS07350	1	1	1	317	317	317																																J2N86_RS07350
J2N86_RS07355	1	1	1	557	557	557																																J2N86_RS07355
J2N86_RS07360	1	1	1	1037	1037	1037																																J2N86_RS07360
J2N86_RS07635	1	1	1	1070	1070	1070																																J2N86_RS07635
J2N86_RS07710	1	1	1	1163	1163	1163																																J2N86_RS07710
J2N86_RS07800	1	1	1	1316	1316	1316																																J2N86_RS07800
J2N86_RS07810	1	1	1	1073	1073	1073																																J2N86_RS07810
J2N86_RS08170	1	1	1	638	638	638																																J2N86_RS08170
J2N86_RS08175	1	1	1	668	668	668																																J2N86_RS08175
J2N86_RS08240	1	1	1	1481	1481	1481																																J2N86_RS08240
J2N86_RS08350	1	1	1	1139	1139	1139																																J2N86_RS08350
J2N86_RS08380	1	1	1	4613	4613	4613																																J2N86_RS08380
J2N86_RS08385	1	1	1	1013	1013	1013																																J2N86_RS08385
J2N86_RS08390	1	1	1	797	797	797																																J2N86_RS08390
J2N86_RS08395	1	1	1	1538	1538	1538																																J2N86_RS08395
J2N86_RS08400	1	1	1	1259	1259	1259																																J2N86_RS08400
J2N86_RS08405	1	1	1	485	485	485																																J2N86_RS08405
J2N86_RS08420	1	1	1	656	656	656																																J2N86_RS08420
J2N86_RS08440	1	1	1	935	935	935																																J2N86_RS08440
J2N86_RS08515	1	1	1	248	248	248																																J2N86_RS08515
J2N86_RS08660	1	1	1	1400	1400	1400																																J2N86_RS08660
J2N86_RS08685	1	1	1	335	335	335																																J2N86_RS08685
J2N86_RS08775	1	1	1	1898	1898	1898																																J2N86_RS08775
J2N86_RS08780	1	1	1	3188	3188	3188																																J2N86_RS08780
J2N86_RS08805	1	1	1	956	956	956																																J2N86_RS08805
J2N86_RS08865	1	1	1	3347	3347	3347																																J2N86_RS08865
J2N86_RS08885	1	1	1	332	332	332																																J2N86_RS08885
J2N86_RS08920	1	1	1	1709	1709	1709																																J2N86_RS08920
J2N86_RS08940	1	1	1	1361	1361	1361																																J2N86_RS08940
J2N86_RS08965	1	1	1	716	716	716																																J2N86_RS08965
J2N86_RS09020	1	1	1	293	293	293																																J2N86_RS09020
J2N86_RS09140	1	1	1	1769	1769	1769																																J2N86_RS09140
group_46121	1	1	1	1652	1652	1652																																J2N86_RS09155
J2N86_RS09395	1	1	1	320	320	320																																J2N86_RS09395
J2N86_RS09445	1	1	1	1784	1784	1784																																J2N86_RS09445
J2N86_RS09500	1	1	1	3776	3776	3776																																J2N86_RS09500
J2N86_RS09545	1	1	1	584	584	584																																J2N86_RS09545
J2N86_RS09560	1	1	1	470	470	470																																J2N86_RS09560
J2N86_RS09575	1	1	1	1232	1232	1232																																J2N86_RS09575
J2N86_RS09585	1	1	1	821	821	821																																J2N86_RS09585
J2N86_RS09630	1	1	1	1889	1889	1889																																J2N86_RS09630
J2N86_RS09635	1	1	1	1589	1589	1589																																J2N86_RS09635
J2N86_RS09650	1	1	1	1487	1487	1487																																J2N86_RS09650
J2N86_RS09665	1	1	1	185	185	185																																J2N86_RS09665
J2N86_RS09670	1	1	1	974	974	974																																J2N86_RS09670
J2N86_RS09675	1	1	1	380	380	380																																J2N86_RS09675
J2N86_RS09680	1	1	1	743	743	743																																J2N86_RS09680
J2N86_RS09720	1	1	1	407	407	407																																J2N86_RS09720
J2N86_RS09755	1	1	1	944	944	944																																J2N86_RS09755
J2N86_RS09765	1	1	1	971	971	971																																J2N86_RS09765
J2N86_RS09800	1	1	1	455	455	455																																J2N86_RS09800
J2N86_RS09840	1	1	1	1742	1742	1742																																J2N86_RS09840
J2N86_RS09850	1	1	1	1742	1742	1742																																J2N86_RS09850
J2N86_RS09865	1	1	1	953	953	953																																J2N86_RS09865
J2N86_RS10060	1	1	1	164	164	164																																J2N86_RS10060
J2N86_RS10170	1	1	1	2117	2117	2117																																J2N86_RS10170
J2N86_RS10175	1	1	1	563	563	563																																J2N86_RS10175
J2N86_RS10180	1	1	1	1196	1196	1196																																J2N86_RS10180
J2N86_RS10255	1	1	1	1679	1679	1679																																J2N86_RS10255
J2N86_RS10380	1	1	1	713	713	713																																J2N86_RS10380
J2N86_RS10510	1	1	1	1010	1010	1010																																J2N86_RS10510
J2N86_RS10605	1	1	1	1526	1526	1526																																J2N86_RS10605
J2N86_RS10610	1	1	1	1238	1238	1238																																J2N86_RS10610
J2N86_RS10645	1	1	1	1907	1907	1907																																J2N86_RS10645
J2N86_RS10725	1	1	1	569	569	569																																J2N86_RS10725
J2N86_RS10735	1	1	1	425	425	425																																J2N86_RS10735
J2N86_RS10745	1	1	1	464	464	464																																J2N86_RS10745
J2N86_RS10950	1	1	1	257	257	257																																J2N86_RS10950
J2N86_RS10975	1	1	1	1196	1196	1196																																J2N86_RS10975
J2N86_RS10980	1	1	1	1385	1385	1385																																J2N86_RS10980
J2N86_RS11025	1	1	1	161	161	161																																J2N86_RS11025
J2N86_RS11035	1	1	1	728	728	728																																J2N86_RS11035
J2N86_RS11290	1	1	1	1778	1778	1778																																J2N86_RS11290
J2N86_RS11295	1	1	1	362	362	362																																J2N86_RS11295
J2N86_RS11300	1	1	1	707	707	707																																J2N86_RS11300
J2N86_RS11360	1	1	1	1178	1178	1178																																J2N86_RS11360
J2N86_RS11365	1	1	1	1760	1760	1760																																J2N86_RS11365
J2N86_RS11505	1	1	1	1130	1130	1130																																J2N86_RS11505
J2N86_RS11535	1	1	1	920	920	920																																J2N86_RS11535
J2N86_RS11540	1	1	1	932	932	932																																J2N86_RS11540
J2N86_RS11575	1	1	1	1832	1832	1832																																J2N86_RS11575
J2N86_RS11630	1	1	1	356	356	356																																J2N86_RS11630
J2N86_RS11660	1	1	1	206	206	206																																J2N86_RS11660
J2N86_RS11950	1	1	1	161	161	161																																J2N86_RS11950
J2N86_RS11955	1	1	1	314	314	314																																J2N86_RS11955
J2N86_RS12000	1	1	1	767	767	767																																J2N86_RS12000
J2N86_RS12060	1	1	1	1178	1178	1178																																J2N86_RS12060
J2N86_RS12145	1	1	1	1088	1088	1088																																J2N86_RS12145
J2N86_RS12185	1	1	1	1157	1157	1157																																J2N86_RS12185
J2N86_RS12270	1	1	1	212	212	212																																J2N86_RS12270
J2N86_RS12625	1	1	1	1643	1643	1643																																J2N86_RS12625
J2N86_RS12635	1	1	1	1622	1622	1622																																J2N86_RS12635
J2N86_RS12990	1	1	1	1262	1262	1262																																J2N86_RS12990
J2N86_RS12995	1	1	1	2834	2834	2834																																J2N86_RS12995
J2N86_RS13190	1	1	1	446	446	446																																J2N86_RS13190
J2N86_RS13195	1	1	1	1001	1001	1001																																J2N86_RS13195
J2N86_RS13235	1	1	1	635	635	635																																J2N86_RS13235
J2N86_RS13245	1	1	1	638	638	638																																J2N86_RS13245
J2N86_RS13265	1	1	1	791	791	791																																J2N86_RS13265
J2N86_RS13270	1	1	1	389	389	389																																J2N86_RS13270
J2N86_RS13280	1	1	1	518	518	518																																J2N86_RS13280
J2N86_RS13285	1	1	1	167	167	167																																J2N86_RS13285
J2N86_RS13295	1	1	1	962	962	962																																J2N86_RS13295
J2N86_RS13335	1	1	1	1946	1946	1946																																J2N86_RS13335
J2N86_RS13360	1	1	1	374	374	374																																J2N86_RS13360
J2N86_RS13385	1	1	1	446	446	446																																J2N86_RS13385
J2N86_RS13560	1	1	1	1694	1694	1694																																J2N86_RS13560
J2N86_RS13565	1	1	1	821	821	821																																J2N86_RS13565
J2N86_RS13585	1	1	1	368	368	368																																J2N86_RS13585
J2N86_RS13615	1	1	1	746	746	746																																J2N86_RS13615
J2N86_RS13630	1	1	1	572	572	572																																J2N86_RS13630
J2N86_RS13675	1	1	1	350	350	350																																J2N86_RS13675
J2N86_RS13680	1	1	1	287	287	287																																J2N86_RS13680
J2N86_RS13685	1	1	1	230	230	230																																J2N86_RS13685
J2N86_RS13690	1	1	1	284	284	284																																J2N86_RS13690
J2N86_RS13695	1	1	1	1034	1034	1034																																J2N86_RS13695
J2N86_RS13700	1	1	1	473	473	473																																J2N86_RS13700
J2N86_RS13705	1	1	1	695	695	695																																J2N86_RS13705
J2N86_RS13725	1	1	1	500	500	500																																J2N86_RS13725
J2N86_RS13730	1	1	1	224	224	224																																J2N86_RS13730
J2N86_RS13735	1	1	1	644	644	644																																J2N86_RS13735
J2N86_RS13745	1	1	1	428	428	428																																J2N86_RS13745
J2N86_RS13750	1	1	1	1886	1886	1886																																J2N86_RS13750
J2N86_RS13755	1	1	1	587	587	587																																J2N86_RS13755
J2N86_RS13780	1	1	1	302	302	302																																J2N86_RS13780
J2N86_RS13790	1	1	1	1670	1670	1670																																J2N86_RS13790
J2N86_RS13885	1	1	1	1289	1289	1289																																J2N86_RS13885
J2N86_RS13890	1	1	1	2000	2000	2000																																J2N86_RS13890
J2N86_RS13895	1	1	1	1163	1163	1163																																J2N86_RS13895
J2N86_RS13900	1	1	1	1088	1088	1088																																J2N86_RS13900
J2N86_RS13905	1	1	1	1151	1151	1151																																J2N86_RS13905
J2N86_RS13910	1	1	1	1607	1607	1607																																J2N86_RS13910
J2N86_RS13960	1	1	1	1463	1463	1463																																J2N86_RS13960
J2N86_RS14015	1	1	1	830	830	830																																J2N86_RS14015
J2N86_RS14030	1	1	1	359	359	359																																J2N86_RS14030
J2N86_RS14035	1	1	1	1238	1238	1238																																J2N86_RS14035
J2N86_RS14040	1	1	1	2771	2771	2771																																J2N86_RS14040
J2N86_RS14075	1	1	1	1265	1265	1265																																J2N86_RS14075
J2N86_RS14090	1	1	1	608	608	608																																J2N86_RS14090
J2N86_RS14155	1	1	1	1247	1247	1247																																J2N86_RS14155
J2N86_RS14180	1	1	1	1370	1370	1370																																J2N86_RS14180
J2N86_RS14210	1	1	1	524	524	524																																J2N86_RS14210
J2N86_RS14215	1	1	1	617	617	617																																J2N86_RS14215
J2N86_RS14220	1	1	1	521	521	521																																J2N86_RS14220
J2N86_RS14225	1	1	1	317	317	317																																J2N86_RS14225
J2N86_RS14255	1	1	1	140	140	140																																J2N86_RS14255
J2N86_RS14265	1	1	1	932	932	932																																J2N86_RS14265
J2N86_RS14270	1	1	1	719	719	719																																J2N86_RS14270
J2N86_RS14275	1	1	1	572	572	572																																J2N86_RS14275
J2N86_RS14280	1	1	1	686	686	686																																J2N86_RS14280
J2N86_RS14285	1	1	1	2411	2411	2411																																J2N86_RS14285
group_46223	1	1	1	1502	1502	1502																																J2N86_RS14290
J2N86_RS14320	1	1	1	917	917	917																																J2N86_RS14320
J2N86_RS14330	1	1	1	1250	1250	1250																																J2N86_RS14330
J2N86_RS14335	1	1	1	395	395	395																																J2N86_RS14335
J2N86_RS14345	1	1	1	1532	1532	1532																																J2N86_RS14345
J2N86_RS14380	1	1	1	929	929	929																																J2N86_RS14380
J2N86_RS14420	1	1	1	1097	1097	1097																																J2N86_RS14420
J2N86_RS14475	1	1	1	164	164	164																																J2N86_RS14475
J2N86_RS14480	1	1	1	371	371	371																																J2N86_RS14480
J2N86_RS14485	1	1	1	317	317	317																																J2N86_RS14485
J2N86_RS14500	1	1	1	866	866	866																																J2N86_RS14500
J2N86_RS14505	1	1	1	2621	2621	2621																																J2N86_RS14505
J2N86_RS14510	1	1	1	5957	5957	5957																																J2N86_RS14510
J2N86_RS14560	1	1	1	356	356	356																																J2N86_RS14560
J2N86_RS14565	1	1	1	1166	1166	1166																																J2N86_RS14565
J2N86_RS14570	1	1	1	1085	1085	1085																																J2N86_RS14570
J2N86_RS14590	1	1	1	752	752	752																																J2N86_RS14590
J2N86_RS14665	1	1	1	1601	1601	1601																																J2N86_RS14665
J2N86_RS14670	1	1	1	743	743	743																																J2N86_RS14670
J2N86_RS14695	1	1	1	722	722	722																																J2N86_RS14695
group_1391	1	1	1	2507	2507	2507																																J2N86_RS14710
J2N86_RS14715	1	1	1	293	293	293																																J2N86_RS14715
J2N86_RS14740	1	1	1	359	359	359																																J2N86_RS14740
J2N86_RS14750	1	1	1	584	584	584																																J2N86_RS14750
J2N86_RS14765	1	1	1	3044	3044	3044																																J2N86_RS14765
J2N86_RS14770	1	1	1	260	260	260																																J2N86_RS14770
J2N86_RS14775	1	1	1	317	317	317																																J2N86_RS14775
J2N86_RS14780	1	1	1	557	557	557																																J2N86_RS14780
J2N86_RS14785	1	1	1	1037	1037	1037																																J2N86_RS14785
J2N86_RS14790	1	1	1	635	635	635																																J2N86_RS14790
J2N86_RS14795	1	1	1	1784	1784	1784																																J2N86_RS14795
J2N86_RS14800	1	1	1	203	203	203																																J2N86_RS14800
J2N86_RS14805	1	1	1	194	194	194																																J2N86_RS14805
J2N86_RS14845	1	1	1	1751	1751	1751																																J2N86_RS14845
J2N86_RS14850	1	1	1	185	185	185																																J2N86_RS14850
J2N86_RS14855	1	1	1	761	761	761																																J2N86_RS14855
J2N86_RS14870	1	1	1	4232	4232	4232																																J2N86_RS14870
J2N86_RS14875	1	1	1	2357	2357	2357																																J2N86_RS14875
J2N86_RS14880	1	1	1	1820	1820	1820																																J2N86_RS14880
J2N86_RS14885	1	1	1	1985	1985	1985																																J2N86_RS14885
J2N86_RS14900	1	1	1	1097	1097	1097																																J2N86_RS14900
J2N86_RS14905	1	1	1	2000	2000	2000																																J2N86_RS14905
J2N86_RS14915	1	1	1	962	962	962																																J2N86_RS14915
J2N86_RS14920	1	1	1	1775	1775	1775																																J2N86_RS14920
J2N86_RS14925	1	1	1	320	320	320																																J2N86_RS14925
J2N86_RS14980	1	1	1	386	386	386																																J2N86_RS14980
J2N86_RS14985	1	1	1	374	374	374																																J2N86_RS14985
J2N86_RS14995	1	1	1	230	230	230																																J2N86_RS14995
J2N86_RS15000	1	1	1	563	563	563																																J2N86_RS15000
J2N86_RS15005	1	1	1	305	305	305																																J2N86_RS15005
J2N86_RS15015	1	1	1	866	866	866																																J2N86_RS15015
J2N86_RS15030	1	1	1	161	161	161																																J2N86_RS15030
J2N86_RS15055	1	1	1	236	236	236																																J2N86_RS15055
J2N86_RS15060	1	1	1	287	287	287																																J2N86_RS15060
J2N86_RS15080	1	1	1	1127	1127	1127																																J2N86_RS15080
J2N86_RS15085	1	1	1	239	239	239																																J2N86_RS15085
J2N86_RS15120	1	1	1	476	476	476																																J2N86_RS15120
J2N86_RS15135	1	1	1	1490	1490	1490																																J2N86_RS15135
J2N86_RS15140	1	1	1	2528	2528	2528																																J2N86_RS15140
J2N86_RS15145	1	1	1	260	260	260																																J2N86_RS15145
J2N86_RS15165	1	1	1	548	548	548																																J2N86_RS15165
J2N86_RS15200	1	1	1	956	956	956																																J2N86_RS15200
J2N86_RS15205	1	1	1	677	677	677																																J2N86_RS15205
J2N86_RS15210	1	1	1	1268	1268	1268																																J2N86_RS15210
J2N86_RS15315	1	1	1	1301	1301	1301																																J2N86_RS15315
J2N86_RS15330	1	1	1	1172	1172	1172																																J2N86_RS15330
J2N86_RS15345	1	1	1	143	143	143																																J2N86_RS15345
J2N86_RS15355	1	1	1	2558	2558	2558																																J2N86_RS15355
J2N86_RS15365	1	1	1	569	569	569																																J2N86_RS15365
J2N86_RS15400	1	1	1	1781	1781	1781																																J2N86_RS15400
J2N86_RS15410	1	1	1	1328	1328	1328																																J2N86_RS15410
J2N86_RS15415	1	1	1	197	197	197																																J2N86_RS15415
J2N86_RS15470	1	1	1	971	971	971																																J2N86_RS15470
J2N86_RS15475	1	1	1	218	218	218																																J2N86_RS15475
J2N86_RS15495	1	1	1	368	368	368																																J2N86_RS15495
J2N86_RS15515	1	1	1	602	602	602																																J2N86_RS15515
group_3249	1	1	1	296	296	296																																J2N86_RS15540
J2N86_RS15650	1	1	1	263	263	263																																J2N86_RS15650
J2N86_RS15660	1	1	1	509	509	509																																J2N86_RS15660
J2N86_RS15705	1	1	1	941	941	941																																J2N86_RS15705
J2N86_RS15715	1	1	1	3050	3050	3050																																J2N86_RS15715
J2N86_RS15720	1	1	1	875	875	875																																J2N86_RS15720
J2N86_RS15725	1	1	1	410	410	410																																J2N86_RS15725
J2N86_RS15730	1	1	1	788	788	788																																J2N86_RS15730
J2N86_RS15735	1	1	1	971	971	971																																J2N86_RS15735
J2N86_RS15740	1	1	1	905	905	905																																J2N86_RS15740
J2N86_RS15745	1	1	1	128	128	128																																J2N86_RS15745
J2N86_RS15750	1	1	1	179	179	179																																J2N86_RS15750
J2N86_RS15755	1	1	1	1784	1784	1784																																J2N86_RS15755
J2N86_RS15760	1	1	1	635	635	635																																J2N86_RS15760
J2N86_RS15765	1	1	1	1037	1037	1037																																J2N86_RS15765
J2N86_RS15770	1	1	1	557	557	557																																J2N86_RS15770
J2N86_RS15775	1	1	1	317	317	317																																J2N86_RS15775
J2N86_RS15780	1	1	1	260	260	260																																J2N86_RS15780
J2N86_RS15785	1	1	1	3044	3044	3044																																J2N86_RS15785
J2N86_RS15800	1	1	1	584	584	584																																J2N86_RS15800
J2N86_RS15810	1	1	1	359	359	359																																J2N86_RS15810
J2N86_RS15815	1	1	1	524	524	524																																J2N86_RS15815
J2N86_RS15825	1	1	1	1139	1139	1139																																J2N86_RS15825
J2N86_RS15835	1	1	1	293	293	293																																J2N86_RS15835
group_1392	1	1	1	2507	2507	2507																																J2N86_RS15840
J2N86_RS15845	1	1	1	8762	8762	8762																																J2N86_RS15845
J2N86_RS15850	1	1	1	611	611	611																																J2N86_RS15850
J2N86_RS15855	1	1	1	722	722	722																																J2N86_RS15855
J2N86_RS15860	1	1	1	3056	3056	3056																																J2N86_RS15860
J2N86_RS15870	1	1	1	821	821	821																																J2N86_RS15870
J2N86_RS15875	1	1	1	383	383	383																																J2N86_RS15875
J2N86_RS15880	1	1	1	563	563	563																																J2N86_RS15880
J2N86_RS15945	1	1	1	263	263	263																																J2N86_RS15945
J2N86_RS15950	1	1	1	341	341	341																																J2N86_RS15950
J2N86_RS15955	1	1	1	239	239	239																																J2N86_RS15955
J2N86_RS15970	1	1	1	437	437	437																																J2N86_RS15970
J2N86_RS15975	1	1	1	299	299	299																																J2N86_RS15975
J2N86_RS15980	1	1	1	803	803	803																																J2N86_RS15980
J2N86_RS15985	1	1	1	236	236	236																																J2N86_RS15985
J2N86_RS15995	1	1	1	344	344	344																																J2N86_RS15995
J2N86_RS16000	1	1	1	1949	1949	1949																																J2N86_RS16000
J2N86_RS16010	1	1	1	527	527	527																																J2N86_RS16010
J2N86_RS16025	1	1	1	845	845	845																																J2N86_RS16025
J2N86_RS16070	1	1	1	710	710	710																																J2N86_RS16070
J2N86_RS16075	1	1	1	1229	1229	1229																																J2N86_RS16075
J2N86_RS16085	1	1	1	1961	1961	1961																																J2N86_RS16085
J2N86_RS16090	1	1	1	842	842	842																																J2N86_RS16090
J2N86_RS16100	1	1	1	131	131	131																																J2N86_RS16100
J2N86_RS16140	1	1	1	185	185	185																																J2N86_RS16140
J2N86_RS16145	1	1	1	128	128	128																																J2N86_RS16145
J2N86_RS16150	1	1	1	242	242	242																																J2N86_RS16150
J2N86_RS16155	1	1	1	182	182	182																																J2N86_RS16155
BN1094_RS07930	1	1	1	1772	1772	1772																																			BN1094_RS07930
CAB17_RS20040	1	1	1	176	176	176
LMI_RS09170	1	1	1	383	383	383																																				LMI_RS09170
E1O75_RS01690	1	1	1	386	386	386
Lery_RS14935	1	1	1	143	143	143																	Lery_RS14935
Lery_RS15165	1	1	1	154	154	154																	Lery_RS15165
Lery_RS15515	1	1	1	591	591	591																	Lery_RS15515
Lery_RS15550	1	1	1	116	116	116																	Lery_RS15550
CKW05_RS01265	1	1	1	1205	1205	1205
CKW05_RS03670	1	1	1	1205	1205	1205
CKW05_RS05170	1	1	1	1205	1205	1205
CKW05_RS06090	1	1	1	1205	1205	1205
CKW05_RS06275	1	1	1	1205	1205	1205
CKW05_RS06690	1	1	1	1205	1205	1205
CKW05_RS09160	1	1	1	1205	1205	1205
CKW05_RS06270	1	1	1	275	275	275
CKW05_RS15300	1	1	1	176	176	176
E1O83_RS03400	1	1	1	1205	1205	1205
CKW05_RS03225	1	1	1	2300	2300	2300
CKW05_RS00905	1	1	1	2282	2282	2282
E1O48_RS00475	1	1	1	773	773	773																		E1O48_RS00475
E1O48_RS06480	1	1	1	893	893	893																		E1O48_RS06480
DYH51_RS00565	1	1	1	893	893	893																														DYH51_RS00565
DYH51_RS10890	1	1	1	893	893	893																														DYH51_RS10890
E1O48_RS00480	1	1	1	578	578	578																		E1O48_RS00480
E1O48_RS12400	1	1	1	578	578	578																		E1O48_RS12400
E1O48_RS12435	1	1	1	578	578	578																		E1O48_RS12435
E1O48_RS12410	1	1	1	635	635	635																		E1O48_RS12410
E1O48_RS12420	1	1	1	566	566	566																		E1O48_RS12420
Lsha_RS02405	1	1	1	155	155	155
E1O48_RS08845	1	1	1	512	512	512																		E1O48_RS08845
E1O48_RS08855	1	1	1	512	512	512																		E1O48_RS08855
E1O48_RS08895	1	1	1	515	515	515																		E1O48_RS08895
E1O48_RS08880	1	1	1	515	515	515																		E1O48_RS08880
E1O48_RS12080	1	1	1	512	512	512																		E1O48_RS12080
E1O48_RS12450	1	1	1	518	518	518																		E1O48_RS12450
E1O48_RS12630	1	1	1	376	376	376																		E1O48_RS12630
DYE47_RS16500	1	1	1	533	533	533				DYE47_RS16500
LFA_RS19120	1	1	1	467	467	467																			LFA_RS19120
E4T54_RS01575	1	1	1	791	791	791																					E4T54_RS01575
E4T54_RS09320	1	1	1	818	818	818																					E4T54_RS09320
Lsha_RS12695	1	1	1	788	788	788
E4T54_RS08755	1	1	1	260	260	260																					E4T54_RS08755
E4T54_RS08960	1	1	1	383	383	383																					E4T54_RS08960
E1O47_RS08505	1	1	1	434	434	434
E1O47_RS08230	1	1	1	995	995	995
E1O47_RS12125	1	1	1	302	302	302
DYH62_RS12290	1	1	1	986	986	986																																					DYH62_RS12290
Lsan_RS14580	1	1	1	590	590	590
CKW04_RS14900	1	1	1	914	914	914
LLO_RS18710	1	1	1	137	137	137																															LLO_RS18710
Lsan_RS22790	1	1	1	1175	1175	1175
Lsan_RS22855	1	1	1	446	446	446
DYI15_RS17880	1	1	1	1175	1175	1175																						DYI15_RS17880
FOG18_RS14110	1	1	1	275	275	275																										FOG18_RS14110
CKV79_RS00940	1	1	1	1190	1190	1190																													CKV79_RS00940
DYA87_RS02620	1	1	1	893	893	893
BN58_RS32695	1	1	1	1022	1022	1022
BN58_RS32690	1	1	1	812	812	812
BN58_RS03925	1	1	1	521	521	521
E1O75_RS15400	1	1	1	263	263	263
DYH51_RS02900	1	1	1	440	440	440																														DYH51_RS02900
LXO92_RS03710	1	1	1	959	959	959
LLO_RS09660	1	1	1	3215	3215	3215																															LLO_RS09660
IZU94_RS05200	1	1	1	434	434	434						IZU94_RS05200
DYE43_RS04760	1	1	1	620	620	620																																	DYE43_RS04760
DYE43_RS04765	1	1	1	1328	1328	1328																																	DYE43_RS04765
DYE43_RS08400	1	1	1	443	443	443																																	DYE43_RS08400
DYE43_RS11415	1	1	1	485	485	485																																	DYE43_RS11415
DYE43_RS08395	1	1	1	467	467	467																																	DYE43_RS08395
DYE43_RS12850	1	1	1	1607	1607	1607																																	DYE43_RS12850
DYE43_RS12080	1	1	1	203	203	203																																	DYE43_RS12080
DYE43_RS14705	1	1	1	2447	2447	2447																																	DYE43_RS14705
DYE43_RS12085	1	1	1	389	389	389																																	DYE43_RS12085
DYE43_RS12090	1	1	1	767	767	767																																	DYE43_RS12090
DYE43_RS12095	1	1	1	449	449	449																																	DYE43_RS12095
DYE43_RS15080	1	1	1	632	632	632																																	DYE43_RS15080
Lsan_RS18355	1	1	1	641	641	641
Lsan_RS12965	1	1	1	368	368	368
Lnau_RS16770	1	1	1	231	231	231																																							Lnau_RS16770
Lnau_RS09290	1	1	1	509	509	509																																							Lnau_RS09290
Lnau_RS16665	1	1	1	1106	1106	1106																																							Lnau_RS16665
Lnau_RS09275	1	1	1	3170	3170	3170																																							Lnau_RS09275
Lnau_RS16670	1	1	1	1096	1096	1096																																							Lnau_RS16670
Lnau_RS09295	1	1	1	1292	1292	1292																																							Lnau_RS09295
CAB17_RS04035	1	1	1	76	76	76
E1O60_RS13090	1	1	1	422	422	422																				E1O60_RS13090
DYE45_RS05420	1	1	1	75	75	75
E1O80_RS16220	1	1	1	347	347	347																E1O80_RS16220
E1O80_RS05775	1	1	1	398	398	398																E1O80_RS05775
Lsan_RS19450	1	1	1	1010	1010	1010
LMI_RS15505	1	1	1	188	188	188																																				LMI_RS15505
CKW04_RS16405	1	1	1	467	467	467
DLD14_RS16070	1	1	1	467	467	467		DLD14_RS16070
CKW04_RS13080	1	1	1	323	323	323
DY223_RS02250	1	1	1	605	605	605							DY223_RS02250
LDG_RS04550	1	1	1	782	782	782															LDG_RS04550
DLD14_RS19825	1	1	1	260	260	260		DLD14_RS19825
DYH33_RS16415	1	1	1	554	554	554																																										DYH33_RS16415
CKW05_RS11925	1	1	1	1184	1184	1184
DY223_RS10625	1	1	1	740	740	740							DY223_RS10625
DY223_RS18640	1	1	1	1046	1046	1046							DY223_RS18640
E1O75_RS15395	1	1	1	236	236	236
DLD14_RS20085	1	1	1	980	980	980		DLD14_RS20085
group_10356	1	1	1	1571	1571	1571
group_10357	1	1	1	1586	1586	1586																																											AVR58_RS06600
DY223_RS17380	1	1	1	227	227	227							DY223_RS17380
group_10377	1	1	1	1550	1550	1550		DLD14_RS18700
group_10378	1	1	1	986	986	986
group_10383	1	1	1	755	755	755			HRS36_RS00100
group_10384	1	1	1	755	755	755			HRS36_RS00360
group_10385	1	1	1	755	755	755			HRS36_RS00505
group_10386	1	1	1	755	755	755			HRS36_RS03575
group_10387	1	1	1	755	755	755			HRS36_RS04815
group_10388	1	1	1	755	755	755			HRS36_RS05070
group_10389	1	1	1	755	755	755			HRS36_RS05830
Lbru_RS06210	1	1	1	227	227	227								Lbru_RS06210
group_10390	1	1	1	755	755	755			HRS36_RS05985
group_10391	1	1	1	755	755	755			HRS36_RS06320
group_10392	1	1	1	755	755	755			HRS36_RS07595
group_10393	1	1	1	755	755	755			HRS36_RS09520
group_10394	1	1	1	755	755	755			HRS36_RS10575
group_10395	1	1	1	755	755	755			HRS36_RS10670
group_10396	1	1	1	755	755	755			HRS36_RS11100
group_10397	1	1	1	755	755	755			HRS36_RS11705
group_10398	1	1	1	755	755	755			HRS36_RS11985
group_10399	1	1	1	755	755	755			HRS36_RS13060
CKW05_RS10500	1	1	1	1166	1166	1166
Lbru_RS08145	1	1	1	242	242	242								Lbru_RS08145
group_10400	1	1	1	755	755	755			HRS36_RS17905
group_10401	1	1	1	755	755	755			HRS36_RS18430
group_10402	1	1	1	632	632	632			HRS36_RS14780
HRS36_RS16130	1	1	1	569	569	569			HRS36_RS16130
HRS36_RS17745	1	1	1	566	566	566			HRS36_RS17745
HRS36_RS17770	1	1	1	215	215	215			HRS36_RS17770
HRS36_RS16115	1	1	1	176	176	176			HRS36_RS16115
E1P04_RS14965	1	1	1	224	224	224																							E1P04_RS14965
HRS36_RS00390	1	1	1	275	275	275			HRS36_RS00390
HRS36_RS18450	1	1	1	275	275	275			HRS36_RS18450
BN1094_RS17925	1	1	1	278	278	278																																			BN1094_RS17925
HRS36_RS17645	1	1	1	3038	3038	3038			HRS36_RS17645
HRS36_RS18260	1	1	1	1979	1979	1979			HRS36_RS18260
HRS36_RS17780	1	1	1	1280	1280	1280			HRS36_RS17780
HRS36_RS18265	1	1	1	1193	1193	1193			HRS36_RS18265
AVR58_RS00150	1	1	1	2930	2930	2930																																											AVR58_RS00150
HRS36_RS01065	1	1	1	563	563	563			HRS36_RS01065
LDG_RS10005	1	1	1	779	779	779															LDG_RS10005
BN58_RS32395	1	1	1	521	521	521
BN58_RS32390	1	1	1	950	950	950
HRS36_RS05380	1	1	1	1505	1505	1505			HRS36_RS05380
BN58_RS02985	1	1	1	425	425	425
HRS36_RS06470	1	1	1	791	791	791			HRS36_RS06470
BN58_RS31950	1	1	1	512	512	512
HRS36_RS06545	1	1	1	977	977	977			HRS36_RS06545
BN58_RS15245	1	1	1	611	611	611
HRS36_RS18645	1	1	1	182	182	182			HRS36_RS18645
HRS36_RS18840	1	1	1	206	206	206			HRS36_RS18840
HRS36_RS18845	1	1	1	584	584	584			HRS36_RS18845
Lsan_RS01765	1	1	1	425	425	425
Lsan_RS01720	1	1	1	323	323	323
HRS36_RS18915	1	1	1	143	143	143			HRS36_RS18915
HRS36_RS13600	1	1	1	206	206	206			HRS36_RS13600
HRS36_RS16790	1	1	1	242	242	242			HRS36_RS16790
HRS36_RS17765	1	1	1	923	923	923			HRS36_RS17765
HRS36_RS18480	1	1	1	923	923	923			HRS36_RS18480
DYE47_RS15615	1	1	1	305	305	305				DYE47_RS15615
DYE43_RS14145	1	1	1	152	152	152																																	DYE43_RS14145
DYE47_RS15660	1	1	1	2360	2360	2360				DYE47_RS15660
DYE47_RS06980	1	1	1	2369	2369	2369				DYE47_RS06980
BN58_RS35590	1	1	1	206	206	206
E1P04_RS17250	1	1	1	437	437	437																							E1P04_RS17250
E1P04_RS17255	1	1	1	194	194	194																							E1P04_RS17255
DYE47_RS14995	1	1	1	842	842	842				DYE47_RS14995
LXO92_RS01205	1	1	1	629	629	629
LXO92_RS01210	1	1	1	491	491	491
E1P04_RS16800	1	1	1	536	536	536																							E1P04_RS16800
E1P04_RS16795	1	1	1	368	368	368																							E1P04_RS16795
DYE47_RS16115	1	1	1	158	158	158				DYE47_RS16115
DYE47_RS08705	1	1	1	512	512	512				DYE47_RS08705
DYE47_RS14710	1	1	1	182	182	182				DYE47_RS14710
E1P04_RS06670	1	1	1	266	266	266																							E1P04_RS06670
E1P04_RS06665	1	1	1	227	227	227																							E1P04_RS06665
E1P04_RS17590	1	1	1	161	161	161																							E1P04_RS17590
DYI15_RS09490	1	1	1	494	494	494																						DYI15_RS09490
DYE47_RS04975	1	1	1	1370	1370	1370				DYE47_RS04975
DYH30_RS17495	1	1	1	1835	1835	1835									DYH30_RS17495
DYH30_RS17875	1	1	1	196	196	196									DYH30_RS17875
OK13_RS15050	1	1	1	530	530	530																																								OK13_RS15050
DYE47_RS08595	1	1	1	743	743	743				DYE47_RS08595
DYH30_RS17805	1	1	1	272	272	272									DYH30_RS17805
DYH30_RS17485	1	1	1	1079	1079	1079									DYH30_RS17485
DYH30_RS17800	1	1	1	380	380	380									DYH30_RS17800
clem_RS15325	1	1	1	149	149	149													clem_RS15325
Lnau_RS16380	1	1	1	191	191	191																																							Lnau_RS16380
Lnau_RS07565	1	1	1	197	197	197																																							Lnau_RS07565
BM259_RS06855	1	1	1	557	557	557																											BM259_RS06855
DXZ53_RS14125	1	1	1	179	179	179
LDG_RS10590	1	1	1	209	209	209															LDG_RS10590
group_10591	1	1	1	425	425	425															LDG_RS10585
CKW04_RS01315	1	1	1	689	689	689
CKW04_RS17535	1	1	1	179	179	179
CKW04_RS01245	1	1	1	965	965	965
LDG_RS10765	1	1	1	419	419	419															LDG_RS10765
CKW05_RS12985	1	1	1	191	191	191
LDG_RS10710	1	1	1	1394	1394	1394															LDG_RS10710
LDG_RS10705	1	1	1	398	398	398															LDG_RS10705
DXZ53_RS05075	1	1	1	209	209	209
DXZ53_RS14360	1	1	1	1097	1097	1097
DYH62_RS10485	1	1	1	1748	1748	1748																																					DYH62_RS10485
DXZ53_RS03070	1	1	1	1217	1217	1217
DXZ53_RS17910	1	1	1	860	860	860
DYC89_RS16340	1	1	1	614	614	614														DYC89_RS16340
DYC89_RS15820	1	1	1	614	614	614														DYC89_RS15820
IZU94_RS05175	1	1	1	1520	1520	1520						IZU94_RS05175
group_10686	1	1	1	989	989	989																			LFA_RS17965
group_10689	1	1	1	569	569	569																			LFA_RS17925
group_10691	1	1	1	293	293	293																			LFA_RS17920
DY223_RS18365	1	1	1	374	374	374							DY223_RS18365
DY223_RS03655	1	1	1	374	374	374							DY223_RS03655
DY223_RS13060	1	1	1	374	374	374							DY223_RS13060
DY223_RS11565	1	1	1	374	374	374							DY223_RS11565
DY223_RS19145	1	1	1	215	215	215							DY223_RS19145
BN58_RS35980	1	1	1	386	386	386
LMI_RS14875	1	1	1	2639	2639	2639																																				LMI_RS14875
group_10712	1	1	1	635	635	635
DY223_RS05655	1	1	1	455	455	455							DY223_RS05655
DY223_RS05660	1	1	1	299	299	299							DY223_RS05660
Lsan_RS12275	1	1	1	1199	1199	1199
Lery_RS15620	1	1	1	182	182	182																	Lery_RS15620
DYI15_RS16215	1	1	1	932	932	932																						DYI15_RS16215
LHA_RS17360	1	1	1	446	446	446																								LHA_RS17360
LHA_RS17355	1	1	1	233	233	233																								LHA_RS17355
Lbru_RS07310	1	1	1	2342	2342	2342								Lbru_RS07310
BN58_RS28805	1	1	1	1067	1067	1067
BN58_RS28810	1	1	1	2066	2066	2066
FOG18_RS05345	1	1	1	236	236	236																										FOG18_RS05345
FOG18_RS05335	1	1	1	254	254	254																										FOG18_RS05335
Lsan_RS05975	1	1	1	662	662	662
BN58_RS36400	1	1	1	596	596	596
BN58_RS31820	1	1	1	1382	1382	1382
LHA_RS17150	1	1	1	1286	1286	1286																								LHA_RS17150
BN58_RS34375	1	1	1	608	608	608
LHA_RS02385	1	1	1	452	452	452																								LHA_RS02385
BN58_RS36130	1	1	1	410	410	410
HRS36_RS08720	1	1	1	713	713	713			HRS36_RS08720
DYC89_RS15960	1	1	1	314	314	314														DYC89_RS15960
DYC89_RS16805	1	1	1	281	281	281														DYC89_RS16805
group_10913	1	1	1	359	359	359																E1O80_RS15370
group_10915	1	1	1	374	374	374																E1O80_RS06995
DYH30_RS17450	1	1	1	998	998	998									DYH30_RS17450
DYH30_RS17755	1	1	1	998	998	998									DYH30_RS17755
DYH30_RS16090	1	1	1	419	419	419									DYH30_RS16090
DYH30_RS17410	1	1	1	1511	1511	1511									DYH30_RS17410
DYH30_RS16410	1	1	1	1676	1676	1676									DYH30_RS16410
DYH30_RS16095	1	1	1	347	347	347									DYH30_RS16095
DYH30_RS16100	1	1	1	1007	1007	1007									DYH30_RS16100
E1P04_RS14545	1	1	1	644	644	644																							E1P04_RS14545
E1P04_RS17810	1	1	1	350	350	350																							E1P04_RS17810
E1P04_RS17710	1	1	1	170	170	170																							E1P04_RS17710
E1P04_RS17945	1	1	1	170	170	170																							E1P04_RS17945
group_1093	1	1	1	524	524	524							DY223_RS18615
E1P04_RS14515	1	1	1	254	254	254																							E1P04_RS14515
FOG18_RS14160	1	1	1	398	398	398																										FOG18_RS14160
DYH30_RS18540	1	1	1	461	461	461									DYH30_RS18540
DYH34_RS05645	1	1	1	926	926	926												DYH34_RS05645
LDG_RS03410	1	1	1	341	341	341															LDG_RS03410
LDG_RS03865	1	1	1	200	200	200															LDG_RS03865
clem_RS00820	1	1	1	611	611	611													clem_RS00820
clem_RS00825	1	1	1	980	980	980													clem_RS00825
PXX05_RS08515	1	1	1	176	176	176										PXX05_RS08515
PXX05_RS08600	1	1	1	176	176	176										PXX05_RS08600
BM259_RS15630	1	1	1	176	176	176																											BM259_RS15630
BM259_RS15565	1	1	1	173	173	173																											BM259_RS15565
BM259_RS15420	1	1	1	176	176	176																											BM259_RS15420
clem_RS07310	1	1	1	812	812	812													clem_RS07310
PXX05_RS13030	1	1	1	1148	1148	1148										PXX05_RS13030
Q775_RS16400	1	1	1	794	794	794											Q775_RS16400
Q775_RS0111390	1	1	1	417	417	417											Q775_RS0111390
clem_RS05765	1	1	1	1502	1502	1502													clem_RS05765
clem_RS05770	1	1	1	1502	1502	1502													clem_RS05770
clem_RS07105	1	1	1	1364	1364	1364													clem_RS07105
E1O52_RS01600	1	1	1	119	119	119																																						E1O52_RS01600
E1O52_RS11155	1	1	1	119	119	119																																						E1O52_RS11155
E1O52_RS12265	1	1	1	119	119	119																																						E1O52_RS12265
E1O52_RS12570	1	1	1	119	119	119																																						E1O52_RS12570
E1O52_RS12675	1	1	1	119	119	119																																						E1O52_RS12675
BN1094_RS06815	1	1	1	1772	1772	1772																																			BN1094_RS06815
Lste_RS02600	1	1	1	965	965	965
BN58_RS35250	1	1	1	281	281	281
LHA_RS17550	1	1	1	1181	1181	1181																								LHA_RS17550
DYH34_RS18385	1	1	1	374	374	374												DYH34_RS18385
CAB17_RS01720	1	1	1	1412	1412	1412
CAB17_RS14600	1	1	1	1412	1412	1412
CAB17_RS15160	1	1	1	1412	1412	1412
DYH34_RS02715	1	1	1	1412	1412	1412												DYH34_RS02715
DYH34_RS04435	1	1	1	1412	1412	1412												DYH34_RS04435
DYH34_RS13760	1	1	1	1412	1412	1412												DYH34_RS13760
BN58_RS35060	1	1	1	395	395	395
LLO_RS05120	1	1	1	236	236	236																															LLO_RS05120
BN58_RS36530	1	1	1	215	215	215
LLO_RS10995	1	1	1	290	290	290																															LLO_RS10995
LLO_RS06635	1	1	1	173	173	173																															LLO_RS06635
BN58_RS35070	1	1	1	905	905	905
BN58_RS35065	1	1	1	200	200	200
Lsan_RS01200	1	1	1	1820	1820	1820
Lsan_RS01700	1	1	1	521	521	521
LLO_RS18845	1	1	1	272	272	272																															LLO_RS18845
LLO_RS06485	1	1	1	296	296	296																															LLO_RS06485
BN58_RS32490	1	1	1	143	143	143
BN1094_RS09945	1	1	1	767	767	767																																			BN1094_RS09945
Lsan_RS08880	1	1	1	1412	1412	1412
Lsan_RS04240	1	1	1	224	224	224
LLO_RS15400	1	1	1	212	212	212																															LLO_RS15400
AVR58_RS12440	1	1	1	191	191	191																																											AVR58_RS12440
CKW05_RS03250	1	1	1	530	530	530
DY223_RS18090	1	1	1	3125	3125	3125							DY223_RS18090
clem_RS02345	1	1	1	443	443	443													clem_RS02345
clem_RS02370	1	1	1	557	557	557													clem_RS02370
clem_RS12590	1	1	1	356	356	356													clem_RS12590
OK13_RS13975	1	1	1	6569	6569	6569																																								OK13_RS13975
OK13_RS13980	1	1	1	3131	3131	3131																																								OK13_RS13980
DXZ53_RS06080	1	1	1	6962	6962	6962
DXZ53_RS06085	1	1	1	7109	7109	7109
clem_RS03000	1	1	1	14207	14207	14207													clem_RS03000
clem_RS04590	1	1	1	1013	1013	1013													clem_RS04590
BN58_RS04190	1	1	1	218	218	218
E1O60_RS05365	1	1	1	308	308	308																				E1O60_RS05365
BN58_RS04715	1	1	1	416	416	416
BN58_RS04710	1	1	1	233	233	233
BN58_RS28080	1	1	1	464	464	464
E1O60_RS16995	1	1	1	269	269	269																				E1O60_RS16995
BN58_RS18290	1	1	1	605	605	605
BN58_RS18280	1	1	1	191	191	191
DYE47_RS15475	1	1	1	3131	3131	3131				DYE47_RS15475
BN58_RS35215	1	1	1	407	407	407
BN58_RS35210	1	1	1	182	182	182
BN58_RS29145	1	1	1	281	281	281
BN58_RS29135	1	1	1	257	257	257
BN58_RS17655	1	1	1	464	464	464
BN58_RS17660	1	1	1	185	185	185
BN58_RS17570	1	1	1	317	317	317
BN58_RS26780	1	1	1	272	272	272
E1O60_RS15070	1	1	1	248	248	248																				E1O60_RS15070
E1O60_RS15890	1	1	1	248	248	248																				E1O60_RS15890
E1O60_RS14970	1	1	1	257	257	257																				E1O60_RS14970
BN58_RS29180	1	1	1	452	452	452
BN58_RS29170	1	1	1	299	299	299
BN58_RS29230	1	1	1	629	629	629
BN58_RS29240	1	1	1	440	440	440
CKW04_RS12980	1	1	1	1049	1049	1049
CKW04_RS13140	1	1	1	1076	1076	1076
BN58_RS15595	1	1	1	851	851	851
BN58_RS31125	1	1	1	152	152	152
BN58_RS26120	1	1	1	632	632	632
BN58_RS28905	1	1	1	323	323	323
BN58_RS28895	1	1	1	410	410	410
BN58_RS28900	1	1	1	314	314	314
BN58_RS28860	1	1	1	872	872	872
BN58_RS14795	1	1	1	584	584	584
BN58_RS28325	1	1	1	434	434	434
BN58_RS08955	1	1	1	368	368	368
BN58_RS35960	1	1	1	491	491	491
BN58_RS35965	1	1	1	368	368	368
BN58_RS28365	1	1	1	329	329	329
BN58_RS09260	1	1	1	260	260	260
BN58_RS09600	1	1	1	251	251	251
BN58_RS09605	1	1	1	188	188	188
BN58_RS36005	1	1	1	335	335	335
BN58_RS36010	1	1	1	206	206	206
BN58_RS24235	1	1	1	796	796	796
E1O60_RS03250	1	1	1	893	893	893																				E1O60_RS03250
BN58_RS33850	1	1	1	500	500	500
E1O48_RS08170	1	1	1	746	746	746																		E1O48_RS08170
LOX96_RS14695	1	1	1	1130	1130	1130																																		LOX96_RS14695
BN58_RS12140	1	1	1	704	704	704
BN58_RS12135	1	1	1	482	482	482
BN58_RS12525	1	1	1	305	305	305
BN58_RS12520	1	1	1	287	287	287
BN58_RS34275	1	1	1	233	233	233
BN58_RS25145	1	1	1	227	227	227
CKV79_RS10205	1	1	1	1262	1262	1262																													CKV79_RS10205
BN58_RS28650	1	1	1	272	272	272
BN58_RS28690	1	1	1	218	218	218
BN58_RS31855	1	1	1	2702	2702	2702
E1O60_RS14465	1	1	1	605	605	605																				E1O60_RS14465
BN58_RS13720	1	1	1	473	473	473
BN58_RS13715	1	1	1	479	479	479
BN58_RS13780	1	1	1	1073	1073	1073
BN58_RS28765	1	1	1	827	827	827
BN58_RS28755	1	1	1	323	323	323
BN58_RS13855	1	1	1	494	494	494
BN58_RS13860	1	1	1	404	404	404
E1O60_RS10775	1	1	1	1337	1337	1337																				E1O60_RS10775
E1O60_RS10780	1	1	1	956	956	956																				E1O60_RS10780
CKV79_RS07185	1	1	1	281	281	281																													CKV79_RS07185
CKV79_RS07180	1	1	1	482	482	482																													CKV79_RS07180
DYC89_RS09875	1	1	1	2303	2303	2303														DYC89_RS09875
BN58_RS25690	1	1	1	490	490	490
DYC89_RS09935	1	1	1	188	188	188														DYC89_RS09935
BN58_RS14370	1	1	1	575	575	575
BN58_RS14360	1	1	1	215	215	215
E1O60_RS13155	1	1	1	683	683	683																				E1O60_RS13155
DYE43_RS02135	1	1	1	1583	1583	1583																																	DYE43_RS02135
BN58_RS07590	1	1	1	602	602	602
BN58_RS23125	1	1	1	465	465	465
BN58_RS33285	1	1	1	164	164	164
BN58_RS06625	1	1	1	344	344	344
BN58_RS06620	1	1	1	347	347	347
BN58_RS06415	1	1	1	308	308	308
BN58_RS06425	1	1	1	296	296	296
E1O60_RS10835	1	1	1	1046	1046	1046																				E1O60_RS10835
BN58_RS06250	1	1	1	308	308	308
BN58_RS27800	1	1	1	590	590	590
BN58_RS27790	1	1	1	347	347	347
BN58_RS32435	1	1	1	365	365	365
BN58_RS35690	1	1	1	128	128	128
BN58_RS32450	1	1	1	314	314	314
BN58_RS27990	1	1	1	536	536	536
BN58_RS27985	1	1	1	284	284	284
BN58_RS03270	1	1	1	1709	1709	1709
BN58_RS30470	1	1	1	137	137	137
Lnau_RS11715	1	1	1	539	539	539																																							Lnau_RS11715
E1O47_RS11260	1	1	1	539	539	539
BN3124_RS17180	1	1	1	359	359	359
BN3124_RS17275	1	1	1	314	314	314
LDG_RS03900	1	1	1	3047	3047	3047															LDG_RS03900
LDG_RS20560	1	1	1	134	134	134															LDG_RS20560
EL203_RS10165	1	1	1	1283	1283	1283																												EL203_RS10165
CKW05_RS11770	1	1	1	3140	3140	3140
CKW05_RS00950	1	1	1	3116	3116	3116
FOG18_RS04820	1	1	1	3110	3110	3110																										FOG18_RS04820
LFA_RS20165	1	1	1	182	182	182																			LFA_RS20165
LDG_RS08760	1	1	1	2345	2345	2345															LDG_RS08760
E1O48_RS01225	1	1	1	527	527	527																		E1O48_RS01225
E1O48_RS01230	1	1	1	365	365	365																		E1O48_RS01230
DYH51_RS11555	1	1	1	146	146	146																														DYH51_RS11555
DYH51_RS11560	1	1	1	146	146	146																														DYH51_RS11560
LDG_RS20290	1	1	1	158	158	158															LDG_RS20290
E1O41_RS11990	1	1	1	311	311	311																									E1O41_RS11990
FOG18_RS14235	1	1	1	323	323	323																										FOG18_RS14235
LDG_RS13125	1	1	1	2630	2630	2630															LDG_RS13125
LDG_RS18630	1	1	1	3092	3092	3092															LDG_RS18630
LDG_RS16180	1	1	1	1244	1244	1244															LDG_RS16180
LDG_RS18150	1	1	1	1253	1253	1253															LDG_RS18150
LMI_RS09590	1	1	1	1313	1313	1313																																				LMI_RS09590
DYE43_RS10640	1	1	1	1460	1460	1460																																	DYE43_RS10640
E1O41_RS11920	1	1	1	212	212	212																									E1O41_RS11920
Lery_RS01560	1	1	1	2165	2165	2165																	Lery_RS01560
Lery_RS01565	1	1	1	1175	1175	1175																	Lery_RS01565
Lery_RS07960	1	1	1	443	443	443																	Lery_RS07960
Lery_RS07965	1	1	1	287	287	287																	Lery_RS07965
E1O83_RS11775	1	1	1	575	575	575
DYE45_RS14975	1	1	1	275	275	275
DYE45_RS14970	1	1	1	296	296	296
Lqui_RS12795	1	1	1	368	368	368
Lqui_RS15345	1	1	1	206	206	206
E4T54_RS01605	1	1	1	578	578	578																					E4T54_RS01605
E1O48_RS11545	1	1	1	479	479	479																		E1O48_RS11545
LFA_RS11180	1	1	1	581	581	581																			LFA_RS11180
LFA_RS19125	1	1	1	3050	3050	3050																			LFA_RS19125
CAB17_RS12175	1	1	1	278	278	278
BN58_RS20335	1	1	1	650	650	650
E1O60_RS15960	1	1	1	551	551	551																				E1O60_RS15960
E1O60_RS16185	1	1	1	583	583	583																				E1O60_RS16185
DYI15_RS01735	1	1	1	356	356	356																						DYI15_RS01735
DYI15_RS01740	1	1	1	332	332	332																						DYI15_RS01740
DYI15_RS16220	1	1	1	548	548	548																						DYI15_RS16220
CAB17_RS06025	1	1	1	2171	2171	2171
CAB17_RS06035	1	1	1	566	566	566
E1P04_RS03545	1	1	1	338	338	338																							E1P04_RS03545
E1P04_RS11675	1	1	1	437	437	437																							E1P04_RS11675
FOG18_RS02135	1	1	1	875	875	875																										FOG18_RS02135
FOG18_RS05820	1	1	1	536	536	536																										FOG18_RS05820
BN58_RS31430	1	1	1	218	218	218
CKW05_RS02495	1	1	1	596	596	596
BN58_RS01920	1	1	1	468	468	468
BN58_RS01930	1	1	1	212	212	212
BN58_RS05825	1	1	1	470	470	470
BN58_RS05820	1	1	1	266	266	266
E1O47_RS08275	1	1	1	401	401	401
E1O47_RS11905	1	1	1	185	185	185
DYH51_RS05410	1	1	1	890	890	890																														DYH51_RS05410
E1O47_RS11500	1	1	1	293	293	293
E1O47_RS06015	1	1	1	407	407	407
AVR58_RS00740	1	1	1	1418	1418	1418																																											AVR58_RS00740
AVR58_RS10860	1	1	1	1418	1418	1418																																											AVR58_RS10860
LLO_RS14940	1	1	1	1418	1418	1418																															LLO_RS14940
LLO_RS11930	1	1	1	1400	1400	1400																															LLO_RS11930
Lsan_RS13785	1	1	1	1415	1415	1415
E1P08_RS02740	1	1	1	899	899	899
E1P08_RS02945	1	1	1	482	482	482
E1P08_RS02955	1	1	1	320	320	320
BN3124_RS17050	1	1	1	140	140	140
E1P08_RS14090	1	1	1	293	293	293
E1P08_RS16120	1	1	1	1889	1889	1889
E1P08_RS13780	1	1	1	1889	1889	1889
E1P08_RS15830	1	1	1	2213	2213	2213
E1P08_RS12220	1	1	1	809	809	809
LMI_RS09165	1	1	1	926	926	926																																				LMI_RS09165
LMI_RS07285	1	1	1	920	920	920																																				LMI_RS07285
LMI_RS07290	1	1	1	914	914	914																																				LMI_RS07290
OK13_RS15200	1	1	1	786	786	786																																								OK13_RS15200
OK13_RS15195	1	1	1	653	653	653																																								OK13_RS15195
DX131_RS03155	1	1	1	497	497	497
DX131_RS03215	1	1	1	497	497	497
DX131_RS03190	1	1	1	497	497	497
OK13_RS08325	1	1	1	209	209	209																																								OK13_RS08325
OK13_RS08330	1	1	1	2108	2108	2108																																								OK13_RS08330
E1O47_RS00220	1	1	1	2462	2462	2462
E1O47_RS08220	1	1	1	2510	2510	2510
E1O47_RS09640	1	1	1	2480	2480	2480
OK13_RS15275	1	1	1	485	485	485																																								OK13_RS15275
DYE45_RS14500	1	1	1	359	359	359
DYE45_RS14735	1	1	1	137	137	137
ELY20_RS12010	1	1	1	1481	1481	1481
CKW04_RS17710	1	1	1	167	167	167
E1O47_RS12270	1	1	1	3239	3239	3239
E1O47_RS12365	1	1	1	260	260	260
E1O47_RS11150	1	1	1	1130	1130	1130
E1O47_RS11770	1	1	1	1130	1130	1130
E1O47_RS11810	1	1	1	644	644	644
E1O47_RS08060	1	1	1	719	719	719
E1O47_RS11560	1	1	1	719	719	719
E1O47_RS11970	1	1	1	719	719	719
E1O47_RS10040	1	1	1	719	719	719
E1O47_RS08510	1	1	1	719	719	719
Lbru_RS17490	1	1	1	359	359	359								Lbru_RS17490
Lbru_RS17485	1	1	1	356	356	356								Lbru_RS17485
Lqui_RS14165	1	1	1	599	599	599
Lqui_RS15910	1	1	1	128	128	128
E1O52_RS12660	1	1	1	275	275	275																																						E1O52_RS12660
DLD14_RS00410	1	1	1	260	260	260		DLD14_RS00410
DLD14_RS08115	1	1	1	161	161	161		DLD14_RS08115
DLD14_RS00740	1	1	1	389	389	389		DLD14_RS00740
Lade_RS05310	1	1	1	2204	2204	2204	Lade_RS05310
FOG18_RS08435	1	1	1	1436	1436	1436																										FOG18_RS08435
DY223_RS18095	1	1	1	1181	1181	1181							DY223_RS18095
CKW04_RS17595	1	1	1	314	314	314
DLD14_RS19705	1	1	1	314	314	314		DLD14_RS19705
DLD14_RS19750	1	1	1	314	314	314		DLD14_RS19750
DLD14_RS09560	1	1	1	1433	1433	1433		DLD14_RS09560
Lste_RS17165	1	1	1	1835	1835	1835
E1O75_RS02155	1	1	1	455	455	455
DLD14_RS14155	1	1	1	962	962	962		DLD14_RS14155
DLD14_RS14500	1	1	1	953	953	953		DLD14_RS14500
DLD14_RS14505	1	1	1	425	425	425		DLD14_RS14505
DLD14_RS16185	1	1	1	587	587	587		DLD14_RS16185
BN58_RS35025	1	1	1	209	209	209
CKW04_RS00955	1	1	1	245	245	245
DYC89_RS15490	1	1	1	315	315	315														DYC89_RS15490
group_12051	1	1	1	1520	1520	1520																																											AVR58_RS10610
HRS36_RS00060	1	1	1	221	221	221			HRS36_RS00060
HRS36_RS17970	1	1	1	221	221	221			HRS36_RS17970
HRS36_RS18330	1	1	1	212	212	212			HRS36_RS18330
LFA_RS18035	1	1	1	221	221	221																			LFA_RS18035
CAB17_RS19475	1	1	1	3257	3257	3257
HRS36_RS18180	1	1	1	3257	3257	3257			HRS36_RS18180
group_12077	1	1	1	299	299	299			HRS36_RS14935
OK13_RS14815	1	1	1	263	263	263																																								OK13_RS14815
CKW04_RS01765	1	1	1	791	791	791
LDG_RS10575	1	1	1	791	791	791															LDG_RS10575
HRS36_RS09875	1	1	1	152	152	152			HRS36_RS09875
HRS36_RS11430	1	1	1	611	611	611			HRS36_RS11430
HRS36_RS16025	1	1	1	815	815	815			HRS36_RS16025
DY223_RS18555	1	1	1	800	800	800							DY223_RS18555
group_12123	1	1	1	1703	1703	1703									DYH30_RS17660
DYE47_RS15305	1	1	1	1262	1262	1262				DYE47_RS15305
DYE47_RS14705	1	1	1	1262	1262	1262				DYE47_RS14705
DYH30_RS16210	1	1	1	1259	1259	1259									DYH30_RS16210
DYE47_RS15330	1	1	1	317	317	317				DYE47_RS15330
E1P04_RS14770	1	1	1	296	296	296																							E1P04_RS14770
DYE47_RS16120	1	1	1	164	164	164				DYE47_RS16120
DYE47_RS14785	1	1	1	914	914	914				DYE47_RS14785
DYE47_RS08735	1	1	1	242	242	242				DYE47_RS08735
E1P04_RS17320	1	1	1	641	641	641																							E1P04_RS17320
E1P04_RS17800	1	1	1	161	161	161																							E1P04_RS17800
E1P04_RS10905	1	1	1	2318	2318	2318																							E1P04_RS10905
DYH30_RS18530	1	1	1	476	476	476									DYH30_RS18530
DYH30_RS03955	1	1	1	497	497	497									DYH30_RS03955
E1P04_RS10210	1	1	1	914	914	914																							E1P04_RS10210
DYE47_RS05080	1	1	1	905	905	905				DYE47_RS05080
DYE47_RS05095	1	1	1	887	887	887				DYE47_RS05095
DYE47_RS16000	1	1	1	176	176	176				DYE47_RS16000
DYE47_RS05285	1	1	1	359	359	359				DYE47_RS05285
E1P04_RS18320	1	1	1	869	869	869																							E1P04_RS18320
E1P04_RS10940	1	1	1	1124	1124	1124																							E1P04_RS10940
DYH42_RS16040	1	1	1	3002	3002	3002					DYH42_RS16040
DX131_RS09745	1	1	1	542	542	542
DYH42_RS15700	1	1	1	560	560	560					DYH42_RS15700
Lqui_RS01510	1	1	1	467	467	467
DYH42_RS15720	1	1	1	704	704	704					DYH42_RS15720
DYH42_RS16160	1	1	1	368	368	368					DYH42_RS16160
DYH42_RS16170	1	1	1	281	281	281					DYH42_RS16170
DYH42_RS16175	1	1	1	641	641	641					DYH42_RS16175
DYH42_RS16180	1	1	1	482	482	482					DYH42_RS16180
Lqui_RS00685	1	1	1	539	539	539
ELY11_RS02695	1	1	1	542	542	542
DYH42_RS02240	1	1	1	233	233	233					DYH42_RS02240
DYH42_RS02245	1	1	1	395	395	395					DYH42_RS02245
DYH42_RS02250	1	1	1	233	233	233					DYH42_RS02250
LDG_RS05010	1	1	1	1025	1025	1025															LDG_RS05010
DYH42_RS16590	1	1	1	170	170	170					DYH42_RS16590
DYH42_RS09585	1	1	1	818	818	818					DYH42_RS09585
DYH42_RS09575	1	1	1	4859	4859	4859					DYH42_RS09575
DYH42_RS09580	1	1	1	833	833	833					DYH42_RS09580
Lnau_RS16545	1	1	1	518	518	518																																							Lnau_RS16545
DYH42_RS12150	1	1	1	209	209	209					DYH42_RS12150
LDG_RS10580	1	1	1	224	224	224															LDG_RS10580
CKW04_RS01770	1	1	1	224	224	224
LDG_RS10720	1	1	1	659	659	659															LDG_RS10720
LDG_RS10685	1	1	1	1388	1388	1388															LDG_RS10685
BN58_RS36335	1	1	1	365	365	365
LXO92_RS05985	1	1	1	2219	2219	2219
E4T54_RS10485	1	1	1	1301	1301	1301																					E4T54_RS10485
DXZ53_RS17955	1	1	1	725	725	725
DXZ53_RS17960	1	1	1	806	806	806
DXZ53_RS17945	1	1	1	380	380	380
DXZ53_RS17940	1	1	1	428	428	428
DXZ53_RS17915	1	1	1	1403	1403	1403
DXZ53_RS17970	1	1	1	1025	1025	1025
DXZ53_RS17975	1	1	1	293	293	293
DYE43_RS16590	1	1	1	140	140	140																																	DYE43_RS16590
DYE43_RS16610	1	1	1	140	140	140																																	DYE43_RS16610
DYE43_RS16615	1	1	1	140	140	140																																	DYE43_RS16615
IZU94_RS16285	1	1	1	500	500	500						IZU94_RS16285
DYE43_RS16650	1	1	1	140	140	140																																	DYE43_RS16650
IZU94_RS16295	1	1	1	530	530	530						IZU94_RS16295
DYE43_RS16645	1	1	1	170	170	170																																	DYE43_RS16645
DYE43_RS01670	1	1	1	329	329	329																																	DYE43_RS01670
DYE43_RS16800	1	1	1	140	140	140																																	DYE43_RS16800
DYE43_RS05945	1	1	1	308	308	308																																	DYE43_RS05945
DYE43_RS16570	1	1	1	284	284	284																																	DYE43_RS16570
DYE43_RS17315	1	1	1	122	122	122																																	DYE43_RS17315
IZU94_RS05265	1	1	1	1010	1010	1010						IZU94_RS05265
IZU94_RS05225	1	1	1	1073	1073	1073						IZU94_RS05225
DYE43_RS16830	1	1	1	137	137	137																																	DYE43_RS16830
DXZ53_RS03065	1	1	1	320	320	320
IZU94_RS05190	1	1	1	956	956	956						IZU94_RS05190
IZU94_RS05140	1	1	1	479	479	479						IZU94_RS05140
DYE43_RS08875	1	1	1	254	254	254																																	DYE43_RS08875
group_12501	1	1	1	1880	1880	1880																			LFA_RS18005
LFA_RS17995	1	1	1	2720	2720	2720																			LFA_RS17995
LFA_RS17990	1	1	1	1394	1394	1394																			LFA_RS17990
DYE43_RS09015	1	1	1	281	281	281																																	DYE43_RS09015
group_12513	1	1	1	2555	2555	2555																			LFA_RS17950
group_12516	1	1	1	1688	1688	1688							DY223_RS17955
group_12518	1	1	1	1688	1688	1688							DY223_RS18530
DYE43_RS12610	1	1	1	515	515	515																																	DYE43_RS12610
DY223_RS17065	1	1	1	1034	1034	1034							DY223_RS17065
DY223_RS18265	1	1	1	1034	1034	1034							DY223_RS18265
DY223_RS18065	1	1	1	203	203	203							DY223_RS18065
DY223_RS02825	1	1	1	227	227	227							DY223_RS02825
DY223_RS17675	1	1	1	221	221	221							DY223_RS17675
DY223_RS16975	1	1	1	194	194	194							DY223_RS16975
DY223_RS18130	1	1	1	236	236	236							DY223_RS18130
DY223_RS17550	1	1	1	248	248	248							DY223_RS17550
DYE43_RS13470	1	1	1	245	245	245																																	DYE43_RS13470
DY223_RS16990	1	1	1	215	215	215							DY223_RS16990
DY223_RS03665	1	1	1	233	233	233							DY223_RS03665
DY223_RS17345	1	1	1	353	353	353							DY223_RS17345
DYE43_RS13620	1	1	1	314	314	314																																	DYE43_RS13620
DY223_RS00605	1	1	1	1199	1199	1199							DY223_RS00605
DY223_RS04280	1	1	1	1199	1199	1199							DY223_RS04280
DY223_RS14565	1	1	1	1199	1199	1199							DY223_RS14565
DY223_RS14895	1	1	1	1199	1199	1199							DY223_RS14895
DY223_RS15385	1	1	1	1199	1199	1199							DY223_RS15385
DYE43_RS10470	1	1	1	740	740	740																																	DYE43_RS10470
DY223_RS05950	1	1	1	749	749	749							DY223_RS05950
DY223_RS09705	1	1	1	749	749	749							DY223_RS09705
DY223_RS10340	1	1	1	749	749	749							DY223_RS10340
DY223_RS10400	1	1	1	749	749	749							DY223_RS10400
DY223_RS11660	1	1	1	749	749	749							DY223_RS11660
DY223_RS14755	1	1	1	749	749	749							DY223_RS14755
DY223_RS05955	1	1	1	449	449	449							DY223_RS05955
DY223_RS08140	1	1	1	449	449	449							DY223_RS08140
DY223_RS09710	1	1	1	449	449	449							DY223_RS09710
DY223_RS10335	1	1	1	449	449	449							DY223_RS10335
DYE43_RS07285	1	1	1	266	266	266																																	DYE43_RS07285
DY223_RS10395	1	1	1	449	449	449							DY223_RS10395
DY223_RS11665	1	1	1	449	449	449							DY223_RS11665
DY223_RS14760	1	1	1	449	449	449							DY223_RS14760
DY223_RS08130	1	1	1	398	398	398							DY223_RS08130
DYE43_RS16655	1	1	1	140	140	140																																	DYE43_RS16655
DYE43_RS07505	1	1	1	530	530	530																																	DYE43_RS07505
DYE43_RS13615	1	1	1	200	200	200																																	DYE43_RS13615
BN58_RS33435	1	1	1	593	593	593
BN58_RS33430	1	1	1	566	566	566
DYH42_RS07260	1	1	1	2153	2153	2153					DYH42_RS07260
DYE43_RS16675	1	1	1	164	164	164																																	DYE43_RS16675
CKW05_RS13400	1	1	1	185	185	185
DYE43_RS07510	1	1	1	263	263	263																																	DYE43_RS07510
CKW05_RS13440	1	1	1	926	926	926
DYE43_RS13530	1	1	1	212	212	212																																	DYE43_RS13530
DYE43_RS01790	1	1	1	218	218	218																																	DYE43_RS01790
E1O80_RS15905	1	1	1	494	494	494																E1O80_RS15905
Lbru_RS02620	1	1	1	803	803	803								Lbru_RS02620
DYE43_RS16815	1	1	1	173	173	173																																	DYE43_RS16815
Lbru_RS05510	1	1	1	939	939	939								Lbru_RS05510
Lbru_RS17565	1	1	1	6316	6316	6316								Lbru_RS17565
Lbru_RS17355	1	1	1	2222	2222	2222								Lbru_RS17355
DYE43_RS13535	1	1	1	194	194	194																																	DYE43_RS13535
Lbru_RS17570	1	1	1	1389	1389	1389								Lbru_RS17570
DYI15_RS09035	1	1	1	512	512	512																						DYI15_RS09035
DYI15_RS09100	1	1	1	512	512	512																						DYI15_RS09100
DYE43_RS16825	1	1	1	155	155	155																																	DYE43_RS16825
E1O48_RS13140	1	1	1	389	389	389																		E1O48_RS13140
E1O48_RS12795	1	1	1	293	293	293																		E1O48_RS12795
DYE43_RS16820	1	1	1	155	155	155																																	DYE43_RS16820
Lbru_RS08555	1	1	1	477	477	477								Lbru_RS08555
DYE43_RS16805	1	1	1	152	152	152																																	DYE43_RS16805
Lbru_RS16875	1	1	1	266	266	266								Lbru_RS16875
Lbru_RS16880	1	1	1	371	371	371								Lbru_RS16880
DYE43_RS16955	1	1	1	179	179	179																																	DYE43_RS16955
group_12694	1	1	1	461	461	461
LDG_RS09815	1	1	1	2216	2216	2216															LDG_RS09815
DYE43_RS16715	1	1	1	137	137	137																																	DYE43_RS16715
clem_RS04835	1	1	1	2081	2081	2081													clem_RS04835
LHA_RS08155	1	1	1	1319	1319	1319																								LHA_RS08155
DYE43_RS02190	1	1	1	371	371	371																																	DYE43_RS02190
DYC89_RS15965	1	1	1	683	683	683														DYC89_RS15965
E1O41_RS10010	1	1	1	950	950	950																									E1O41_RS10010
DYE43_RS02195	1	1	1	209	209	209																																	DYE43_RS02195
E1O80_RS15360	1	1	1	698	698	698																E1O80_RS15360
DYC89_RS15935	1	1	1	332	332	332														DYC89_RS15935
DYH30_RS17545	1	1	1	704	704	704									DYH30_RS17545
DYH30_RS15330	1	1	1	704	704	704									DYH30_RS15330
DYE43_RS16995	1	1	1	155	155	155																																	DYE43_RS16995
E1P04_RS17390	1	1	1	605	605	605																							E1P04_RS17390
DYH30_RS15345	1	1	1	587	587	587									DYH30_RS15345
E1P04_RS15625	1	1	1	1424	1424	1424																							E1P04_RS15625
E1P04_RS15620	1	1	1	1127	1127	1127																							E1P04_RS15620
DYH30_RS17585	1	1	1	611	611	611									DYH30_RS17585
DYH30_RS17220	1	1	1	611	611	611									DYH30_RS17220
DYE43_RS05950	1	1	1	197	197	197																																	DYE43_RS05950
DYH30_RS16165	1	1	1	299	299	299									DYH30_RS16165
DYH30_RS12160	1	1	1	299	299	299									DYH30_RS12160
DYH30_RS17080	1	1	1	851	851	851									DYH30_RS17080
DYH30_RS12150	1	1	1	851	851	851									DYH30_RS12150
DYH30_RS17165	1	1	1	383	383	383									DYH30_RS17165
DYH30_RS17190	1	1	1	383	383	383									DYH30_RS17190
DYH30_RS17230	1	1	1	293	293	293									DYH30_RS17230
DYE43_RS06275	1	1	1	323	323	323																																	DYE43_RS06275
DYH30_RS16080	1	1	1	407	407	407									DYH30_RS16080
DYH30_RS16400	1	1	1	512	512	512									DYH30_RS16400
DYH30_RS17415	1	1	1	491	491	491									DYH30_RS17415
DYC89_RS15835	1	1	1	554	554	554														DYC89_RS15835
DYC89_RS14025	1	1	1	554	554	554														DYC89_RS14025
DYH30_RS16645	1	1	1	560	560	560									DYH30_RS16645
DYH30_RS16620	1	1	1	689	689	689									DYH30_RS16620
DYH30_RS16395	1	1	1	689	689	689									DYH30_RS16395
DYE43_RS16550	1	1	1	197	197	197																																	DYE43_RS16550
DYH30_RS17425	1	1	1	413	413	413									DYH30_RS17425
DYH30_RS17420	1	1	1	278	278	278									DYH30_RS17420
E1P04_RS05885	1	1	1	596	596	596																							E1P04_RS05885
E1P04_RS17860	1	1	1	329	329	329																							E1P04_RS17860
Lsan_RS03310	1	1	1	422	422	422
E1P04_RS14905	1	1	1	1370	1370	1370																							E1P04_RS14905
DYH30_RS15385	1	1	1	1373	1373	1373									DYH30_RS15385
DYE43_RS17355	1	1	1	122	122	122																																	DYE43_RS17355
DYH30_RS15655	1	1	1	2291	2291	2291									DYH30_RS15655
DYH30_RS18595	1	1	1	695	695	695									DYH30_RS18595
FOG18_RS05390	1	1	1	1229	1229	1229																										FOG18_RS05390
BN58_RS15775	1	1	1	407	407	407
DYE43_RS08655	1	1	1	230	230	230																																	DYE43_RS08655
E1P04_RS16625	1	1	1	989	989	989																							E1P04_RS16625
E1P04_RS03510	1	1	1	179	179	179																							E1P04_RS03510
DYH30_RS14775	1	1	1	191	191	191									DYH30_RS14775
E1P04_RS17420	1	1	1	395	395	395																							E1P04_RS17420
DYE43_RS17335	1	1	1	128	128	128																																	DYE43_RS17335
BN58_RS35485	1	1	1	287	287	287
DYE45_RS05380	1	1	1	185	185	185
PXX05_RS04185	1	1	1	182	182	182										PXX05_RS04185
LDG_RS08705	1	1	1	2216	2216	2216															LDG_RS08705
DYE43_RS16745	1	1	1	155	155	155																																	DYE43_RS16745
BN58_RS36120	1	1	1	455	455	455
DYE43_RS16765	1	1	1	158	158	158																																	DYE43_RS16765
DYE43_RS16690	1	1	1	146	146	146																																	DYE43_RS16690
Q775_RS17715	1	1	1	140	140	140											Q775_RS17715
Q775_RS0101745	1	1	1	380	380	380											Q775_RS0101745
DYE43_RS12625	1	1	1	194	194	194																																	DYE43_RS12625
ELY20_RS14430	1	1	1	512	512	512
ELY20_RS16955	1	1	1	800	800	800
DYE43_RS16810	1	1	1	164	164	164																																	DYE43_RS16810
ELY20_RS04575	1	1	1	1001	1001	1001
ELY20_RS04580	1	1	1	614	614	614
OK13_RS10490	1	1	1	2039	2039	2039																																								OK13_RS10490
E1P04_RS03015	1	1	1	455	455	455																							E1P04_RS03015
group_1292	1	1	1	635	635	635																														DYH51_RS00040
CAB17_RS06050	1	1	1	368	368	368
CAB17_RS06055	1	1	1	332	332	332
CAB17_RS04580	1	1	1	1970	1970	1970
DYH34_RS09765	1	1	1	1262	1262	1262												DYH34_RS09765
CAB17_RS04525	1	1	1	425	425	425
E1P08_RS02100	1	1	1	422	422	422
CKV79_RS02215	1	1	1	1748	1748	1748																													CKV79_RS02215
E1P04_RS17555	1	1	1	164	164	164																							E1P04_RS17555
DYH51_RS02920	1	1	1	1784	1784	1784																														DYH51_RS02920
LXO92_RS00990	1	1	1	335	335	335
clem_RS03080	1	1	1	242	242	242													clem_RS03080
LHA_RS04770	1	1	1	878	878	878																								LHA_RS04770
clem_RS04560	1	1	1	782	782	782													clem_RS04560
clem_RS05175	1	1	1	3995	3995	3995													clem_RS05175
E1P04_RS11805	1	1	1	752	752	752																							E1P04_RS11805
E1P04_RS11810	1	1	1	440	440	440																							E1P04_RS11810
ELY11_RS12245	1	1	1	755	755	755
ELY11_RS04785	1	1	1	755	755	755
BN58_RS03505	1	1	1	383	383	383
BN58_RS31475	1	1	1	308	308	308
BN58_RS03740	1	1	1	305	305	305
DYE43_RS00940	1	1	1	992	992	992																																	DYE43_RS00940
BN58_RS32645	1	1	1	188	188	188
BN58_RS30505	1	1	1	137	137	137
BN58_RS04115	1	1	1	335	335	335
BN58_RS04145	1	1	1	173	173	173
BN58_RS04375	1	1	1	554	554	554
Q775_RS18015	1	1	1	554	554	554											Q775_RS18015
BN58_RS04400	1	1	1	851	851	851
BN58_RS32760	1	1	1	428	428	428
BN58_RS32775	1	1	1	413	413	413
BN58_RS04540	1	1	1	347	347	347
Q775_RS17375	1	1	1	1016	1016	1016											Q775_RS17375
BN58_RS04695	1	1	1	593	593	593
BN58_RS22185	1	1	1	938	938	938
BN58_RS05175	1	1	1	269	269	269
BN58_RS05225	1	1	1	191	191	191
BN58_RS05275	1	1	1	878	878	878
BN58_RS35790	1	1	1	239	239	239
BN58_RS17175	1	1	1	893	893	893
DYI15_RS06680	1	1	1	254	254	254																						DYI15_RS06680
BN58_RS17000	1	1	1	287	287	287
E1O60_RS14960	1	1	1	1571	1571	1571																				E1O60_RS14960
E1O60_RS09255	1	1	1	470	470	470																				E1O60_RS09255
BN58_RS31215	1	1	1	446	446	446
BN58_RS16760	1	1	1	233	233	233
BN58_RS31195	1	1	1	302	302	302
DYE45_RS14830	1	1	1	203	203	203
BN58_RS36560	1	1	1	434	434	434
BN58_RS17775	1	1	1	395	395	395
E1O60_RS14980	1	1	1	398	398	398																				E1O60_RS14980
BN58_RS17500	1	1	1	440	440	440
BN58_RS32080	1	1	1	488	488	488
BN58_RS27590	1	1	1	854	854	854
BN58_RS19515	1	1	1	260	260	260
BN58_RS29280	1	1	1	272	272	272
BN58_RS29185	1	1	1	266	266	266
BN58_RS18490	1	1	1	659	659	659
group_13176	1	1	1	1067	1067	1067
BN58_RS35375	1	1	1	233	233	233
BN58_RS35400	1	1	1	812	812	812
BN58_RS27400	1	1	1	431	431	431
BN58_RS15920	1	1	1	251	251	251
BN58_RS36475	1	1	1	230	230	230
BN58_RS15425	1	1	1	293	293	293
BN58_RS28880	1	1	1	326	326	326
BN58_RS34790	1	1	1	284	284	284
BN58_RS15135	1	1	1	302	302	302
BN58_RS15055	1	1	1	317	317	317
BN58_RS15040	1	1	1	227	227	227
BN58_RS31880	1	1	1	278	278	278
BN58_RS14880	1	1	1	629	629	629
BN58_RS30750	1	1	1	143	143	143
BN58_RS09350	1	1	1	569	569	569
BN58_RS30775	1	1	1	356	356	356
BN58_RS09560	1	1	1	656	656	656
BN58_RS34580	1	1	1	416	416	416
BN58_RS09705	1	1	1	197	197	197
BN58_RS30820	1	1	1	230	230	230
BN58_RS31695	1	1	1	308	308	308
E1O60_RS05375	1	1	1	956	956	956																				E1O60_RS05375
BN58_RS10265	1	1	1	224	224	224
E1O60_RS11810	1	1	1	827	827	827																				E1O60_RS11810
BN58_RS30875	1	1	1	137	137	137
BN58_RS30885	1	1	1	161	161	161
group_13235	1	1	1	605	605	605
BN58_RS11870	1	1	1	431	431	431
BN58_RS28565	1	1	1	233	233	233
BN58_RS30955	1	1	1	176	176	176
BN58_RS34125	1	1	1	464	464	464
BN58_RS34160	1	1	1	260	260	260
BN58_RS36190	1	1	1	290	290	290
BN58_RS12710	1	1	1	1043	1043	1043
BN58_RS12885	1	1	1	287	287	287
BN58_RS30965	1	1	1	155	155	155
BN58_RS34355	1	1	1	569	569	569
BN58_RS28670	1	1	1	242	242	242
BN58_RS28680	1	1	1	188	188	188
BN58_RS13285	1	1	1	734	734	734
BN58_RS37080	1	1	1	512	512	512
DYC89_RS09345	1	1	1	524	524	524														DYC89_RS09345
BN58_RS28705	1	1	1	713	713	713
BN58_RS30990	1	1	1	548	548	548
BN58_RS13515	1	1	1	578	578	578
BN58_RS11520	1	1	1	611	611	611
BN58_RS13595	1	1	1	293	293	293
DYC89_RS15020	1	1	1	263	263	263														DYC89_RS15020
BN58_RS28305	1	1	1	329	329	329
BN58_RS23490	1	1	1	680	680	680
BN58_RS08575	1	1	1	386	386	386
BN58_RS33385	1	1	1	272	272	272
BN58_RS33350	1	1	1	233	233	233
BN58_RS06885	1	1	1	230	230	230
BN58_RS06725	1	1	1	1343	1343	1343
BN58_RS35875	1	1	1	125	125	125
BN58_RS30615	1	1	1	488	488	488
BN58_RS31565	1	1	1	155	155	155
BN58_RS06410	1	1	1	569	569	569
BN58_RS36850	1	1	1	449	449	449
E1O60_RS11000	1	1	1	647	647	647																				E1O60_RS11000
BN58_RS28145	1	1	1	314	314	314
BN58_RS28110	1	1	1	242	242	242
BN58_RS32930	1	1	1	575	575	575
LDG_RS10700	1	1	1	2795	2795	2795															LDG_RS10700
BN58_RS00200	1	1	1	326	326	326
BN58_RS35645	1	1	1	134	134	134
BN58_RS27810	1	1	1	275	275	275
BN58_RS36515	1	1	1	263	263	263
BN58_RS30390	1	1	1	170	170	170
BN58_RS27920	1	1	1	203	203	203
BN58_RS01525	1	1	1	1763	1763	1763
BN58_RS21130	1	1	1	534	534	534
BN58_RS32375	1	1	1	254	254	254
BN58_RS01655	1	1	1	878	878	878
BN58_RS31410	1	1	1	314	314	314
BN58_RS31415	1	1	1	407	407	407
LDG_RS09690	1	1	1	197	197	197															LDG_RS09690
BN58_RS32505	1	1	1	518	518	518
DYC89_RS14520	1	1	1	821	821	821														DYC89_RS14520
LFA_RS02810	1	1	1	1052	1052	1052																			LFA_RS02810
BN58_RS02540	1	1	1	233	233	233
BN58_RS30465	1	1	1	149	149	149
BN58_RS21655	1	1	1	227	227	227
BN58_RS32585	1	1	1	380	380	380
BN58_RS28035	1	1	1	416	416	416
LDG_RS00660	1	1	1	488	488	488															LDG_RS00660
LDG_RS00750	1	1	1	764	764	764															LDG_RS00750
ELY11_RS11780	1	1	1	317	317	317
ELY11_RS12690	1	1	1	128	128	128
ELY20_RS11010	1	1	1	290	290	290
ELY20_RS16230	1	1	1	518	518	518
ELY20_RS16385	1	1	1	1937	1937	1937
LDG_RS03050	1	1	1	356	356	356															LDG_RS03050
E1O80_RS15645	1	1	1	616	616	616																E1O80_RS15645
BN1094_RS17860	1	1	1	899	899	899																																			BN1094_RS17860
E1O60_RS07205	1	1	1	299	299	299																				E1O60_RS07205
BN58_RS20585	1	1	1	1100	1100	1100
Lste_RS19585	1	1	1	173	173	173
Lste_RS19760	1	1	1	119	119	119
LDG_RS16895	1	1	1	7496	7496	7496															LDG_RS16895
E1O80_RS15925	1	1	1	529	529	529																E1O80_RS15925
E1O80_RS15970	1	1	1	224	224	224																E1O80_RS15970
E1O80_RS04160	1	1	1	1652	1652	1652																E1O80_RS04160
E1O80_RS13260	1	1	1	794	794	794																E1O80_RS13260
HRS36_RS15675	1	1	1	419	419	419			HRS36_RS15675
Lsan_RS22945	1	1	1	749	749	749
BN58_RS36615	1	1	1	233	233	233
E1O80_RS14200	1	1	1	1529	1529	1529																E1O80_RS14200
E1O80_RS16270	1	1	1	356	356	356																E1O80_RS16270
Lnau_RS08925	1	1	1	317	317	317																																							Lnau_RS08925
group_13774	1	1	1	509	509	509																																			BN1094_RS07010
group_13775	1	1	1	509	509	509																																			BN1094_RS05225
Lery_RS00765	1	1	1	359	359	359																	Lery_RS00765
DYE45_RS14485	1	1	1	2585	2585	2585
LDG_RS00810	1	1	1	986	986	986															LDG_RS00810
DYE45_RS04815	1	1	1	302	302	302
Lery_RS04225	1	1	1	569	569	569																	Lery_RS04225
group_13808	1	1	1	1268	1268	1268																	Lery_RS04395
group_13809	1	1	1	1268	1268	1268																	Lery_RS08620
Lery_RS15225	1	1	1	248	248	248																	Lery_RS15225
Lery_RS05820	1	1	1	422	422	422																	Lery_RS05820
Lery_RS15650	1	1	1	779	779	779																	Lery_RS15650
Lery_RS08335	1	1	1	224	224	224																	Lery_RS08335
ELY20_RS13595	1	1	1	713	713	713
E1O83_RS14185	1	1	1	623	623	623
E1O83_RS03225	1	1	1	629	629	629
E1O60_RS16585	1	1	1	140	140	140																				E1O60_RS16585
E1O60_RS03990	1	1	1	350	350	350																				E1O60_RS03990
DYE45_RS15015	1	1	1	140	140	140
Lery_RS09770	1	1	1	710	710	710																	Lery_RS09770
group_1385	1	1	1	1799	1799	1799													clem_RS09995
DYE45_RS14535	1	1	1	287	287	287
Lery_RS15330	1	1	1	260	260	260																	Lery_RS15330
Lery_RS15335	1	1	1	671	671	671																	Lery_RS15335
Lery_RS11690	1	1	1	908	908	908																	Lery_RS11690
clem_RS14995	1	1	1	611	611	611													clem_RS14995
Lery_RS15815	1	1	1	125	125	125																	Lery_RS15815
DYE45_RS02165	1	1	1	215	215	215
BN58_RS14470	1	1	1	581	581	581
DYE45_RS14845	1	1	1	368	368	368
Lery_RS15755	1	1	1	563	563	563																	Lery_RS15755
group_1388	1	1	1	758	758	758
E1O48_RS10100	1	1	1	620	620	620																		E1O48_RS10100
E1O48_RS10120	1	1	1	470	470	470																		E1O48_RS10120
LDG_RS20205	1	1	1	764	764	764															LDG_RS20205
LFA_RS02355	1	1	1	1532	1532	1532																			LFA_RS02355
LOX96_RS15585	1	1	1	722	722	722																																		LOX96_RS15585
CAB17_RS15925	1	1	1	437	437	437
group_1390	1	1	1	854	854	854															LDG_RS20215
CAB17_RS15920	1	1	1	398	398	398
LFA_RS11175	1	1	1	578	578	578																			LFA_RS11175
DX131_RS13985	1	1	1	227	227	227
DYH33_RS19285	1	1	1	128	128	128																																										DYH33_RS19285
LFA_RS18205	1	1	1	875	875	875																			LFA_RS18205
BN58_RS03620	1	1	1	1439	1439	1439
BN58_RS03630	1	1	1	548	548	548
BN58_RS08435	1	1	1	845	845	845
BN3124_RS17270	1	1	1	197	197	197
BN58_RS08445	1	1	1	347	347	347
E1O60_RS15210	1	1	1	473	473	473																				E1O60_RS15210
E1O60_RS16260	1	1	1	410	410	410																				E1O60_RS16260
E1O60_RS16605	1	1	1	158	158	158																				E1O60_RS16605
BN58_RS20575	1	1	1	473	473	473
BN58_RS20060	1	1	1	833	833	833
BN58_RS32140	1	1	1	386	386	386
E1O60_RS16250	1	1	1	662	662	662																				E1O60_RS16250
E1O60_RS16325	1	1	1	531	531	531																				E1O60_RS16325
E4T54_RS00535	1	1	1	269	269	269																					E4T54_RS00535
ELY20_RS16185	1	1	1	329	329	329
group_1395	1	1	1	2507	2507	2507
group_1396	1	1	1	2495	2495	2495
EL203_RS02630	1	1	1	674	674	674																												EL203_RS02630
DYH62_RS10470	1	1	1	854	854	854																																					DYH62_RS10470
E1O41_RS11710	1	1	1	143	143	143																									E1O41_RS11710
E1O41_RS11795	1	1	1	206	206	206																									E1O41_RS11795
E1O41_RS04005	1	1	1	200	200	200																									E1O41_RS04005
E1O41_RS09875	1	1	1	206	206	206																									E1O41_RS09875
BN1094_RS19055	1	1	1	335	335	335																																			BN1094_RS19055
BN1094_RS19050	1	1	1	350	350	350																																			BN1094_RS19050
CKW05_RS08470	1	1	1	3125	3125	3125
FOG18_RS05395	1	1	1	272	272	272																										FOG18_RS05395
FOG18_RS00775	1	1	1	266	266	266																										FOG18_RS00775
FOG18_RS06245	1	1	1	1397	1397	1397																										FOG18_RS06245
FOG18_RS13645	1	1	1	1397	1397	1397																										FOG18_RS13645
FOG18_RS05790	1	1	1	296	296	296																										FOG18_RS05790
FOG18_RS05865	1	1	1	719	719	719																										FOG18_RS05865
FOG18_RS03475	1	1	1	1292	1292	1292																										FOG18_RS03475
FOG18_RS06315	1	1	1	2447	2447	2447																										FOG18_RS06315
FOG18_RS03480	1	1	1	188	188	188																										FOG18_RS03480
FOG18_RS03485	1	1	1	707	707	707																										FOG18_RS03485
group_14015	1	1	1	539	539	539																																						E1O52_RS10250
DY223_RS18100	1	1	1	1244	1244	1244							DY223_RS18100
group_14022	1	1	1	1529	1529	1529
group_14023	1	1	1	1529	1529	1529
group_14024	1	1	1	1529	1529	1529
group_14025	1	1	1	1529	1529	1529
group_14026	1	1	1	1529	1529	1529
DYH51_RS03160	1	1	1	266	266	266																														DYH51_RS03160
DYH62_RS01030	1	1	1	458	458	458																																					DYH62_RS01030
DY223_RS02785	1	1	1	1244	1244	1244							DY223_RS02785
DYE47_RS15485	1	1	1	1247	1247	1247				DYE47_RS15485
LLO_RS05940	1	1	1	1193	1193	1193																															LLO_RS05940
BN1094_RS19355	1	1	1	1166	1166	1166																																			BN1094_RS19355
Lsan_RS22795	1	1	1	803	803	803
CAB17_RS05335	1	1	1	800	800	800
E1P08_RS17470	1	1	1	401	401	401
E1O75_RS00195	1	1	1	362	362	362
E1O75_RS15270	1	1	1	269	269	269
LLO_RS09785	1	1	1	734	734	734																															LLO_RS09785
BN3124_RS13940	1	1	1	1217	1217	1217
BN3124_RS00055	1	1	1	1217	1217	1217
BN58_RS34385	1	1	1	188	188	188
Lsha_RS11340	1	1	1	694	694	694
Lsha_RS13345	1	1	1	749	749	749
LOX96_RS02250	1	1	1	356	356	356																																		LOX96_RS02250
E1P08_RS02905	1	1	1	644	644	644
BN58_RS34380	1	1	1	296	296	296
DYA87_RS02295	1	1	1	506	506	506
E1P08_RS05510	1	1	1	1181	1181	1181
E1P08_RS13775	1	1	1	521	521	521
E1P08_RS16250	1	1	1	7234	7234	7234
E1P08_RS17255	1	1	1	2909	2909	2909
BN3124_RS00680	1	1	1	206	206	206
DYE43_RS04445	1	1	1	947	947	947																																	DYE43_RS04445
DYE43_RS07895	1	1	1	1511	1511	1511																																	DYE43_RS07895
DYE43_RS05035	1	1	1	1184	1184	1184																																	DYE43_RS05035
BN58_RS34390	1	1	1	284	284	284
DYE43_RS16540	1	1	1	269	269	269																																	DYE43_RS16540
DYE43_RS17365	1	1	1	122	122	122																																	DYE43_RS17365
group_14112	1	1	1	641	641	641																																	DYE43_RS15025
BN1094_RS05270	1	1	1	1283	1283	1283																																			BN1094_RS05270
BN1094_RS05295	1	1	1	614	614	614																																			BN1094_RS05295
E1P08_RS14685	1	1	1	965	965	965
E1P08_RS14680	1	1	1	821	821	821
CKW04_RS03960	1	1	1	440	440	440
Lsan_RS17830	1	1	1	266	266	266
BN1094_RS07925	1	1	1	1838	1838	1838																																			BN1094_RS07925
DYH33_RS09120	1	1	1	305	305	305																																										DYH33_RS09120
DYH33_RS09125	1	1	1	635	635	635																																										DYH33_RS09125
Lste_RS19735	1	1	1	323	323	323
Lste_RS19745	1	1	1	197	197	197
Lste_RS19740	1	1	1	158	158	158
BN1094_RS18505	1	1	1	1052	1052	1052																																			BN1094_RS18505
LMI_RS13645	1	1	1	1067	1067	1067																																				LMI_RS13645
E1O52_RS04345	1	1	1	524	524	524																																						E1O52_RS04345
E1O52_RS08395	1	1	1	497	497	497																																						E1O52_RS08395
E1O52_RS13095	1	1	1	319	319	319																																						E1O52_RS13095
E1O52_RS12945	1	1	1	193	193	193																																						E1O52_RS12945
CAB17_RS09290	1	1	1	491	491	491
CAB17_RS09285	1	1	1	275	275	275
Lsan_RS10795	1	1	1	1337	1337	1337
Lsan_RS12930	1	1	1	1334	1334	1334
OK13_RS12520	1	1	1	413	413	413																																								OK13_RS12520
OK13_RS12525	1	1	1	926	926	926																																								OK13_RS12525
AVR58_RS15080	1	1	1	419	419	419																																											AVR58_RS15080
Loak_RS09885	1	1	1	419	419	419																																									Loak_RS09885
BN58_RS34700	1	1	1	551	551	551
OK13_RS15080	1	1	1	152	152	152																																								OK13_RS15080
OK13_RS15755	1	1	1	980	980	980																																								OK13_RS15755
OK13_RS15505	1	1	1	365	365	365																																								OK13_RS15505
OK13_RS15500	1	1	1	149	149	149																																								OK13_RS15500
OK13_RS15665	1	1	1	536	536	536																																								OK13_RS15665
DYH33_RS03770	1	1	1	1802	1802	1802																																										DYH33_RS03770
DYH33_RS13865	1	1	1	1808	1808	1808																																										DYH33_RS13865
DYH33_RS03885	1	1	1	698	698	698																																										DYH33_RS03885
DYA87_RS02260	1	1	1	2546	2546	2546
DXZ53_RS17925	1	1	1	293	293	293
group_1418	1	1	1	2498	2498	2498
DXZ53_RS17965	1	1	1	470	470	470
DXZ53_RS03125	1	1	1	1088	1088	1088
DXZ53_RS17930	1	1	1	422	422	422
CAB17_RS19815	1	1	1	395	395	395
DYA87_RS10070	1	1	1	386	386	386
DYE45_RS14415	1	1	1	1358	1358	1358
DYE45_RS14420	1	1	1	638	638	638
Lsan_RS23405	1	1	1	347	347	347
Lsan_RS23410	1	1	1	221	221	221
Lsha_RS15020	1	1	1	1289	1289	1289
Lsha_RS15590	1	1	1	657	657	657
Lsha_RS15665	1	1	1	593	593	593
Lsha_RS08300	1	1	1	9603	9603	9603
CKW05_RS03655	1	1	1	1190	1190	1190
CKW05_RS13300	1	1	1	1232	1232	1232
CKW05_RS13295	1	1	1	1400	1400	1400
Lsha_RS10960	1	1	1	275	275	275
CKW05_RS03660	1	1	1	1448	1448	1448
Lste_RS03615	1	1	1	641	641	641
Lste_RS07395	1	1	1	1847	1847	1847
Lste_RS08920	1	1	1	1547	1547	1547
Lste_RS03620	1	1	1	293	293	293
BN58_RS23410	1	1	1	506	506	506
BN58_RS08180	1	1	1	538	538	538
BN58_RS23380	1	1	1	338	338	338
BN58_RS28010	1	1	1	830	830	830
E1O47_RS08065	1	1	1	1295	1295	1295
E1O47_RS11965	1	1	1	716	716	716
E1O47_RS11565	1	1	1	1658	1658	1658
E1O47_RS08515	1	1	1	1310	1310	1310
E1O47_RS09310	1	1	1	2054	2054	2054
E1O47_RS09315	1	1	1	2573	2573	2573
E1O47_RS12375	1	1	1	514	514	514
E1O47_RS12090	1	1	1	334	334	334
Lade_RS11635	1	1	1	297	297	297	Lade_RS11635
Lade_RS08965	1	1	1	7558	7558	7558	Lade_RS08965
Lsha_RS10955	1	1	1	1739	1739	1739
Lade_RS11645	1	1	1	266	266	266	Lade_RS11645
DXZ53_RS16710	1	1	1	197	197	197
Lade_RS05280	1	1	1	224	224	224	Lade_RS05280
DYH40_RS13075	1	1	1	1754	1754	1754
DYH34_RS06235	1	1	1	374	374	374												DYH34_RS06235
DLD14_RS03695	1	1	1	1250	1250	1250		DLD14_RS03695
DLD14_RS05585	1	1	1	1250	1250	1250		DLD14_RS05585
DLD14_RS06985	1	1	1	1250	1250	1250		DLD14_RS06985
DLD14_RS11785	1	1	1	1250	1250	1250		DLD14_RS11785
group_14275	1	1	1	1007	1007	1007		DLD14_RS04000
group_14276	1	1	1	1007	1007	1007		DLD14_RS12935
group_14277	1	1	1	881	881	881		DLD14_RS18705
DLD14_RS00495	1	1	1	1250	1250	1250		DLD14_RS00495
DLD14_RS06900	1	1	1	1253	1253	1253		DLD14_RS06900
DLD14_RS08145	1	1	1	1253	1253	1253		DLD14_RS08145
DLD14_RS08160	1	1	1	1253	1253	1253		DLD14_RS08160
DYH34_RS14740	1	1	1	272	272	272												DYH34_RS14740
DYC89_RS16885	1	1	1	323	323	323														DYC89_RS16885
DLD14_RS08495	1	1	1	2036	2036	2036		DLD14_RS08495
DYH33_RS18865	1	1	1	158	158	158																																										DYH33_RS18865
E4T54_RS00525	1	1	1	191	191	191																					E4T54_RS00525
CKW04_RS14320	1	1	1	1136	1136	1136
CKW04_RS17530	1	1	1	200	200	200
HRS36_RS00165	1	1	1	1349	1349	1349			HRS36_RS00165
HRS36_RS00685	1	1	1	1349	1349	1349			HRS36_RS00685
HRS36_RS03260	1	1	1	1349	1349	1349			HRS36_RS03260
HRS36_RS05465	1	1	1	1349	1349	1349			HRS36_RS05465
HRS36_RS07405	1	1	1	1349	1349	1349			HRS36_RS07405
HRS36_RS07705	1	1	1	1349	1349	1349			HRS36_RS07705
HRS36_RS08805	1	1	1	1349	1349	1349			HRS36_RS08805
HRS36_RS11555	1	1	1	1349	1349	1349			HRS36_RS11555
HRS36_RS14865	1	1	1	1349	1349	1349			HRS36_RS14865
BN58_RS36830	1	1	1	215	215	215
HRS36_RS17370	1	1	1	1349	1349	1349			HRS36_RS17370
group_14392	1	1	1	1418	1418	1418			HRS36_RS00205
group_14393	1	1	1	1418	1418	1418			HRS36_RS05530
group_14394	1	1	1	1418	1418	1418			HRS36_RS10480
group_14395	1	1	1	1418	1418	1418			HRS36_RS10485
group_14396	1	1	1	1418	1418	1418			HRS36_RS11180
group_14397	1	1	1	1418	1418	1418			HRS36_RS13390
HRS36_RS17640	1	1	1	584	584	584			HRS36_RS17640
LDG_RS20345	1	1	1	269	269	269															LDG_RS20345
LDG_RS13240	1	1	1	194	194	194															LDG_RS13240
LOX96_RS17510	1	1	1	533	533	533																																		LOX96_RS17510
HRS36_RS04960	1	1	1	302	302	302			HRS36_RS04960
HRS36_RS07645	1	1	1	1067	1067	1067			HRS36_RS07645
HRS36_RS06230	1	1	1	1031	1031	1031			HRS36_RS06230
HRS36_RS05790	1	1	1	533	533	533			HRS36_RS05790
DYH34_RS07135	1	1	1	155	155	155												DYH34_RS07135
HRS36_RS06420	1	1	1	305	305	305			HRS36_RS06420
BN58_RS31620	1	1	1	326	326	326
BN58_RS31615	1	1	1	275	275	275
HRS36_RS06490	1	1	1	719	719	719			HRS36_RS06490
Lqui_RS15165	1	1	1	155	155	155
HRS36_RS08725	1	1	1	440	440	440			HRS36_RS08725
LHA_RS16540	1	1	1	152	152	152																								LHA_RS16540
BN3124_RS16805	1	1	1	158	158	158
BN3124_RS16595	1	1	1	152	152	152
E1O47_RS01620	1	1	1	323	323	323
E1O47_RS09645	1	1	1	425	425	425
E1O47_RS08225	1	1	1	1226	1226	1226
clem_RS14945	1	1	1	536	536	536													clem_RS14945
HRS36_RS17200	1	1	1	5402	5402	5402			HRS36_RS17200
HRS36_RS18505	1	1	1	557	557	557			HRS36_RS18505
DYE47_RS15640	1	1	1	1196	1196	1196				DYE47_RS15640
DYE47_RS08545	1	1	1	1196	1196	1196				DYE47_RS08545
DYE47_RS02595	1	1	1	803	803	803				DYE47_RS02595
DYA87_RS03815	1	1	1	806	806	806
DYI15_RS02695	1	1	1	275	275	275																						DYI15_RS02695
E1O52_RS13420	1	1	1	131	131	131																																						E1O52_RS13420
DYH30_RS15780	1	1	1	473	473	473									DYH30_RS15780
DYE47_RS15450	1	1	1	401	401	401				DYE47_RS15450
DYE47_RS15455	1	1	1	791	791	791				DYE47_RS15455
LDG_RS18765	1	1	1	455	455	455															LDG_RS18765
DYE47_RS14530	1	1	1	2927	2927	2927				DYE47_RS14530
DYE47_RS14790	1	1	1	353	353	353				DYE47_RS14790
Lade_RS02440	1	1	1	923	923	923	Lade_RS02440
DY223_RS02335	1	1	1	2747	2747	2747							DY223_RS02335
E1P04_RS14765	1	1	1	365	365	365																							E1P04_RS14765
E1P04_RS16925	1	1	1	395	395	395																							E1P04_RS16925
E1P04_RS17400	1	1	1	422	422	422																							E1P04_RS17400
E1P04_RS18290	1	1	1	458	458	458																							E1P04_RS18290
DYE47_RS14050	1	1	1	317	317	317				DYE47_RS14050
DYE47_RS14065	1	1	1	656	656	656				DYE47_RS14065
DYE47_RS14070	1	1	1	362	362	362				DYE47_RS14070
DYE47_RS14430	1	1	1	323	323	323				DYE47_RS14430
DYE47_RS14455	1	1	1	458	458	458				DYE47_RS14455
LHA_RS01120	1	1	1	254	254	254																								LHA_RS01120
Lqui_RS09140	1	1	1	317	317	317
Lqui_RS15905	1	1	1	125	125	125
BN1094_RS09035	1	1	1	545	545	545																																			BN1094_RS09035
BN58_RS35580	1	1	1	332	332	332
DX131_RS04145	1	1	1	578	578	578
DX131_RS04500	1	1	1	203	203	203
OK13_RS10510	1	1	1	653	653	653																																								OK13_RS10510
OK13_RS14575	1	1	1	173	173	173																																								OK13_RS14575
DYE47_RS02575	1	1	1	836	836	836				DYE47_RS02575
BN58_RS36540	1	1	1	929	929	929
BN58_RS36545	1	1	1	575	575	575
LHA_RS11855	1	1	1	1817	1817	1817																								LHA_RS11855
E1P04_RS11715	1	1	1	428	428	428																							E1P04_RS11715
E1P04_RS17515	1	1	1	296	296	296																							E1P04_RS17515
DYH30_RS16225	1	1	1	509	509	509									DYH30_RS16225
DYE47_RS05040	1	1	1	365	365	365				DYE47_RS05040
BN1094_RS17745	1	1	1	272	272	272																																			BN1094_RS17745
EL203_RS04325	1	1	1	638	638	638																												EL203_RS04325
BN58_RS25740	1	1	1	599	599	599
DYH30_RS12090	1	1	1	206	206	206									DYH30_RS12090
DYH30_RS11020	1	1	1	206	206	206									DYH30_RS11020
DYE47_RS06805	1	1	1	206	206	206				DYE47_RS06805
group_1496	1	1	1	1031	1031	1031
Loak_RS06265	1	1	1	1976	1976	1976																																									Loak_RS06265
BN58_RS32225	1	1	1	167	167	167
OK13_RS15910	1	1	1	200	200	200																																								OK13_RS15910
DYH51_RS02895	1	1	1	368	368	368																														DYH51_RS02895
IZU94_RS05195	1	1	1	368	368	368						IZU94_RS05195
BN58_RS35290	1	1	1	179	179	179
BN58_RS35295	1	1	1	782	782	782
DYH42_RS15525	1	1	1	491	491	491					DYH42_RS15525
DYH42_RS10680	1	1	1	497	497	497					DYH42_RS10680
Lqui_RS13490	1	1	1	503	503	503
DYH42_RS15705	1	1	1	203	203	203					DYH42_RS15705
DYH42_RS16135	1	1	1	695	695	695					DYH42_RS16135
DYH42_RS15710	1	1	1	281	281	281					DYH42_RS15710
DYH42_RS16140	1	1	1	281	281	281					DYH42_RS16140
DYH42_RS15715	1	1	1	281	281	281					DYH42_RS15715
DYH42_RS16145	1	1	1	284	284	284					DYH42_RS16145
DYH42_RS15725	1	1	1	302	302	302					DYH42_RS15725
DYH42_RS16480	1	1	1	260	260	260					DYH42_RS16480
Lqui_RS12635	1	1	1	191	191	191
group_15310	1	1	1	2474	2474	2474					DYH42_RS16340
DYH42_RS03050	1	1	1	902	902	902					DYH42_RS03050
DYH42_RS01280	1	1	1	296	296	296					DYH42_RS01280
DYH42_RS01290	1	1	1	896	896	896					DYH42_RS01290
DX131_RS14095	1	1	1	1172	1172	1172
Lqui_RS15745	1	1	1	833	833	833
DYH42_RS02995	1	1	1	662	662	662					DYH42_RS02995
DYH42_RS04245	1	1	1	248	248	248					DYH42_RS04245
DYH42_RS16585	1	1	1	233	233	233					DYH42_RS16585
DYH42_RS09135	1	1	1	662	662	662					DYH42_RS09135
DYH42_RS16455	1	1	1	506	506	506					DYH42_RS16455
DYH42_RS09485	1	1	1	2024	2024	2024					DYH42_RS09485
DYH42_RS09545	1	1	1	3500	3500	3500					DYH42_RS09545
Lqui_RS13410	1	1	1	278	278	278
group_15349	1	1	1	614	614	614
group_1536	1	1	1	1058	1058	1058
LDG_RS10595	1	1	1	359	359	359															LDG_RS10595
CKW04_RS17260	1	1	1	167	167	167
CKW04_RS01445	1	1	1	509	509	509
IZU94_RS06860	1	1	1	197	197	197						IZU94_RS06860
BN58_RS33215	1	1	1	224	224	224
LDG_RS04175	1	1	1	584	584	584															LDG_RS04175
DYH40_RS13050	1	1	1	626	626	626
DYH40_RS17485	1	1	1	584	584	584
DXZ53_RS03145	1	1	1	1397	1397	1397
Lnau_RS05080	1	1	1	383	383	383																																							Lnau_RS05080
Lnau_RS07560	1	1	1	383	383	383																																							Lnau_RS07560
DXZ53_RS14680	1	1	1	6464	6464	6464
IZU94_RS13585	1	1	1	782	782	782						IZU94_RS13585
FOG18_RS13625	1	1	1	584	584	584																										FOG18_RS13625
FOG18_RS13905	1	1	1	446	446	446																										FOG18_RS13905
FOG18_RS12145	1	1	1	269	269	269																										FOG18_RS12145
E1P04_RS18180	1	1	1	182	182	182																							E1P04_RS18180
IZU94_RS15860	1	1	1	1292	1292	1292						IZU94_RS15860
E1P04_RS16975	1	1	1	416	416	416																							E1P04_RS16975
BN58_RS35175	1	1	1	227	227	227
IZU94_RS18410	1	1	1	3515	3515	3515						IZU94_RS18410
CKW04_RS06640	1	1	1	413	413	413
IZU94_RS04945	1	1	1	179	179	179						IZU94_RS04945
IZU94_RS18155	1	1	1	185	185	185						IZU94_RS18155
DXZ53_RS18680	1	1	1	131	131	131
IZU94_RS05280	1	1	1	959	959	959						IZU94_RS05280
CKW05_RS10750	1	1	1	407	407	407
IZU94_RS05255	1	1	1	1805	1805	1805						IZU94_RS05255
IZU94_RS05245	1	1	1	425	425	425						IZU94_RS05245
IZU94_RS05215	1	1	1	1286	1286	1286						IZU94_RS05215
IZU94_RS05185	1	1	1	524	524	524						IZU94_RS05185
IZU94_RS05170	1	1	1	1034	1034	1034						IZU94_RS05170
DYH40_RS08235	1	1	1	1034	1034	1034
ELY11_RS11020	1	1	1	419	419	419
IZU94_RS05155	1	1	1	668	668	668						IZU94_RS05155
DYH42_RS16115	1	1	1	416	416	416					DYH42_RS16115
LFA_RS17915	1	1	1	302	302	302																			LFA_RS17915
DY223_RS16985	1	1	1	458	458	458							DY223_RS16985
DY223_RS18070	1	1	1	374	374	374							DY223_RS18070
DY223_RS02820	1	1	1	374	374	374							DY223_RS02820
DY223_RS16970	1	1	1	407	407	407							DY223_RS16970
DY223_RS17680	1	1	1	377	377	377							DY223_RS17680
DYH42_RS16290	1	1	1	416	416	416					DYH42_RS16290
ELY20_RS06175	1	1	1	290	290	290
Lsha_RS11525	1	1	1	407	407	407
ELY20_RS06185	1	1	1	335	335	335
DY223_RS13070	1	1	1	212	212	212							DY223_RS13070
DY223_RS13075	1	1	1	329	329	329							DY223_RS13075
Lste_RS03735	1	1	1	758	758	758
CKW04_RS14355	1	1	1	1199	1199	1199
CKW04_RS14340	1	1	1	968	968	968
Lbru_RS01640	1	1	1	2243	2243	2243								Lbru_RS01640
clem_RS04180	1	1	1	266	266	266													clem_RS04180
DYH51_RS11665	1	1	1	131	131	131																														DYH51_RS11665
DYC89_RS16290	1	1	1	365	365	365														DYC89_RS16290
BN58_RS30580	1	1	1	440	440	440
BN58_RS30585	1	1	1	329	329	329
Lbru_RS13440	1	1	1	1586	1586	1586								Lbru_RS13440
DYH30_RS18100	1	1	1	152	152	152									DYH30_RS18100
DYH30_RS18065	1	1	1	161	161	161									DYH30_RS18065
DYH62_RS16510	1	1	1	176	176	176																																					DYH62_RS16510
DYH30_RS15565	1	1	1	401	401	401									DYH30_RS15565
group_15887	1	1	1	584	584	584																							E1P04_RS16775
DYH30_RS15375	1	1	1	719	719	719									DYH30_RS15375
DYH30_RS16125	1	1	1	776	776	776									DYH30_RS16125
DYH30_RS16465	1	1	1	320	320	320									DYH30_RS16465
DYH30_RS16470	1	1	1	281	281	281									DYH30_RS16470
E1P04_RS16910	1	1	1	296	296	296																							E1P04_RS16910
E1P04_RS16930	1	1	1	296	296	296																							E1P04_RS16930
DYH30_RS18085	1	1	1	137	137	137									DYH30_RS18085
DYH30_RS18200	1	1	1	332	332	332									DYH30_RS18200
DYH30_RS15660	1	1	1	1235	1235	1235									DYH30_RS15660
DYH30_RS15285	1	1	1	932	932	932									DYH30_RS15285
E1P04_RS18215	1	1	1	131	131	131																							E1P04_RS18215
E1P04_RS05820	1	1	1	353	353	353																							E1P04_RS05820
DYH30_RS02555	1	1	1	407	407	407									DYH30_RS02555
LOX96_RS07170	1	1	1	845	845	845																																		LOX96_RS07170
DYH30_RS04150	1	1	1	233	233	233									DYH30_RS04150
E1P04_RS12475	1	1	1	506	506	506																							E1P04_RS12475
E1P04_RS10665	1	1	1	1451	1451	1451																							E1P04_RS10665
E1P04_RS03690	1	1	1	359	359	359																							E1P04_RS03690
DYH30_RS07565	1	1	1	218	218	218									DYH30_RS07565
E1P04_RS11175	1	1	1	206	206	206																							E1P04_RS11175
E1O48_RS13085	1	1	1	365	365	365																		E1O48_RS13085
E1P04_RS03440	1	1	1	176	176	176																							E1P04_RS03440
E1P04_RS07060	1	1	1	320	320	320																							E1P04_RS07060
E1P04_RS15705	1	1	1	230	230	230																							E1P04_RS15705
E1P04_RS08290	1	1	1	281	281	281																							E1P04_RS08290
E1P04_RS17870	1	1	1	275	275	275																							E1P04_RS17870
E1P04_RS06440	1	1	1	719	719	719																							E1P04_RS06440
E1P04_RS09655	1	1	1	1406	1406	1406																							E1P04_RS09655
E1P04_RS10240	1	1	1	776	776	776																							E1P04_RS10240
DYH30_RS18585	1	1	1	125	125	125									DYH30_RS18585
E1P04_RS08940	1	1	1	509	509	509																							E1P04_RS08940
E1P04_RS18040	1	1	1	380	380	380																							E1P04_RS18040
Lery_RS15820	1	1	1	221	221	221																	Lery_RS15820
DYE43_RS15065	1	1	1	218	218	218																																	DYE43_RS15065
PXX05_RS04170	1	1	1	1727	1727	1727										PXX05_RS04170
PXX05_RS07385	1	1	1	1727	1727	1727										PXX05_RS07385
PXX05_RS05700	1	1	1	1040	1040	1040										PXX05_RS05700
BN58_RS22400	1	1	1	971	971	971
BN58_RS37005	1	1	1	173	173	173
E1P08_RS16475	1	1	1	758	758	758
Lnau_RS16870	1	1	1	287	287	287																																							Lnau_RS16870
BN58_RS10495	1	1	1	353	353	353
BN58_RS24165	1	1	1	1709	1709	1709
BN58_RS33815	1	1	1	287	287	287
DYH40_RS08510	1	1	1	290	290	290
Q775_RS0112970	1	1	1	2786	2786	2786											Q775_RS0112970
ELY20_RS02140	1	1	1	554	554	554
Q775_RS0106665	1	1	1	182	182	182											Q775_RS0106665
AVR58_RS10945	1	1	1	3200	3200	3200																																											AVR58_RS10945
E1O48_RS06205	1	1	1	3179	3179	3179																		E1O48_RS06205
E1O52_RS00945	1	1	1	938	938	938																																						E1O52_RS00945
BN58_RS33875	1	1	1	356	356	356
DYH34_RS03750	1	1	1	278	278	278												DYH34_RS03750
Lsan_RS13450	1	1	1	1526	1526	1526
Lsan_RS22170	1	1	1	242	242	242
DYH34_RS04205	1	1	1	1757	1757	1757												DYH34_RS04205
DYH34_RS10125	1	1	1	377	377	377												DYH34_RS10125
LLO_RS11680	1	1	1	2036	2036	2036																															LLO_RS11680
DYH34_RS08605	1	1	1	1361	1361	1361												DYH34_RS08605
DYH34_RS09935	1	1	1	2135	2135	2135												DYH34_RS09935
LXO92_RS05085	1	1	1	1355	1355	1355
CAB17_RS06065	1	1	1	449	449	449
BN58_RS31985	1	1	1	332	332	332
BN58_RS31980	1	1	1	197	197	197
DYH34_RS09750	1	1	1	1025	1025	1025												DYH34_RS09750
CAB17_RS19775	1	1	1	293	293	293
DYH34_RS12445	1	1	1	320	320	320												DYH34_RS12445
DYI15_RS01715	1	1	1	503	503	503																						DYI15_RS01715
BM259_RS15575	1	1	1	170	170	170																											BM259_RS15575
group_1626	1	1	1	1829	1829	1829									DYH30_RS17630
BM259_RS15605	1	1	1	2210	2210	2210																											BM259_RS15605
group_1628	1	1	1	1769	1769	1769														DYC89_RS15510
BM259_RS15840	1	1	1	530	530	530																											BM259_RS15840
group_1629	1	1	1	1178	1178	1178														DYC89_RS16795
clem_RS04430	1	1	1	614	614	614													clem_RS04430
DYC89_RS16800	1	1	1	614	614	614														DYC89_RS16800
BN58_RS33085	1	1	1	170	170	170
DYC89_RS16000	1	1	1	2729	2729	2729														DYC89_RS16000
DYC89_RS16370	1	1	1	1037	1037	1037														DYC89_RS16370
DYC89_RS16365	1	1	1	431	431	431														DYC89_RS16365
E1O60_RS16220	1	1	1	455	455	455																				E1O60_RS16220
E1O60_RS14415	1	1	1	386	386	386																				E1O60_RS14415
BN58_RS32870	1	1	1	587	587	587
BN58_RS35755	1	1	1	386	386	386
BN58_RS14165	1	1	1	251	251	251
BN58_RS31000	1	1	1	137	137	137
E1O60_RS15405	1	1	1	344	344	344																				E1O60_RS15405
BN58_RS16845	1	1	1	416	416	416
E1O60_RS16425	1	1	1	173	173	173																				E1O60_RS16425
E1O60_RS13855	1	1	1	476	476	476																				E1O60_RS13855
BN58_RS35985	1	1	1	749	749	749
E1O60_RS15010	1	1	1	437	437	437																				E1O60_RS15010
E1O60_RS14985	1	1	1	335	335	335																				E1O60_RS14985
DYC89_RS06100	1	1	1	1706	1706	1706														DYC89_RS06100
BN58_RS33715	1	1	1	404	404	404
E1O80_RS15335	1	1	1	2055	2055	2055																E1O80_RS15335
BN58_RS28560	1	1	1	179	179	179
BN58_RS30960	1	1	1	155	155	155
BN58_RS28730	1	1	1	524	524	524
BN58_RS33420	1	1	1	275	275	275
FOG18_RS14005	1	1	1	164	164	164																										FOG18_RS14005
BN58_RS33010	1	1	1	263	263	263
BN58_RS34440	1	1	1	548	548	548
BN58_RS32160	1	1	1	302	302	302
DX131_RS07750	1	1	1	974	974	974
BN58_RS02975	1	1	1	407	407	407
group_16825	1	1	1	353	353	353																																					DYH62_RS03065
group_16826	1	1	1	353	353	353																																					DYH62_RS03295
BN58_RS34135	1	1	1	185	185	185
LDG_RS13360	1	1	1	581	581	581															LDG_RS13360
BN58_RS34140	1	1	1	299	299	299
LFA_RS20215	1	1	1	149	149	149																			LFA_RS20215
LDG_RS04975	1	1	1	338	338	338															LDG_RS04975
LFA_RS20220	1	1	1	194	194	194																			LFA_RS20220
LDG_RS07390	1	1	1	509	509	509															LDG_RS07390
group_16864	1	1	1	758	758	758
group_16865	1	1	1	758	758	758
group_16866	1	1	1	758	758	758
DX131_RS06600	1	1	1	320	320	320
LDG_RS08655	1	1	1	578	578	578															LDG_RS08655
LDG_RS08660	1	1	1	506	506	506															LDG_RS08660
E1P08_RS13340	1	1	1	1079	1079	1079
Lsan_RS14360	1	1	1	704	704	704
Lsan_RS22765	1	1	1	323	323	323
LFA_RS11155	1	1	1	776	776	776																			LFA_RS11155
LFA_RS13455	1	1	1	776	776	776																			LFA_RS13455
LDG_RS10965	1	1	1	776	776	776															LDG_RS10965
Lsan_RS13755	1	1	1	761	761	761
PXX05_RS05555	1	1	1	935	935	935										PXX05_RS05555
Lnau_RS11755	1	1	1	491	491	491																																							Lnau_RS11755
LDG_RS20570	1	1	1	191	191	191															LDG_RS20570
E1O80_RS01690	1	1	1	1679	1679	1679																E1O80_RS01690
E1O80_RS02980	1	1	1	476	476	476																E1O80_RS02980
E1O80_RS02985	1	1	1	539	539	539																E1O80_RS02985
DYH51_RS09380	1	1	1	1052	1052	1052																														DYH51_RS09380
Lnau_RS16415	1	1	1	143	143	143																																							Lnau_RS16415
E1O80_RS07720	1	1	1	950	950	950																E1O80_RS07720
Lnau_RS08670	1	1	1	1520	1520	1520																																							Lnau_RS08670
Lnau_RS10905	1	1	1	2936	2936	2936																																							Lnau_RS10905
DY223_RS02830	1	1	1	1859	1859	1859							DY223_RS02830
DY223_RS16980	1	1	1	1859	1859	1859							DY223_RS16980
Lnau_RS08945	1	1	1	269	269	269																																							Lnau_RS08945
PXX05_RS05695	1	1	1	254	254	254										PXX05_RS05695
DY223_RS17670	1	1	1	1859	1859	1859							DY223_RS17670
DYA87_RS03365	1	1	1	1865	1865	1865
clem_RS12410	1	1	1	422	422	422													clem_RS12410
CKW04_RS02680	1	1	1	191	191	191
E1P04_RS17510	1	1	1	319	319	319																							E1P04_RS17510
E1O47_RS11910	1	1	1	422	422	422
E1O47_RS08525	1	1	1	422	422	422
IZU94_RS01260	1	1	1	407	407	407						IZU94_RS01260
E1P08_RS17350	1	1	1	1142	1142	1142
E1P08_RS17355	1	1	1	581	581	581
Lery_RS03650	1	1	1	1739	1739	1739																	Lery_RS03650
LLO_RS18960	1	1	1	524	524	524																															LLO_RS18960
E4T54_RS00375	1	1	1	572	572	572																					E4T54_RS00375
E4T54_RS00610	1	1	1	473	473	473																					E4T54_RS00610
LOX96_RS15755	1	1	1	551	551	551																																		LOX96_RS15755
Lery_RS06390	1	1	1	287	287	287																	Lery_RS06390
Lery_RS06370	1	1	1	356	356	356																	Lery_RS06370
Lery_RS06365	1	1	1	1025	1025	1025																	Lery_RS06365
Lery_RS06360	1	1	1	713	713	713																	Lery_RS06360
group_17265	1	1	1	761	761	761																	Lery_RS04295
Lery_RS04300	1	1	1	1082	1082	1082																	Lery_RS04300
Lery_RS04315	1	1	1	557	557	557																	Lery_RS04315
Lery_RS04320	1	1	1	2549	2549	2549																	Lery_RS04320
CKW04_RS16425	1	1	1	3170	3170	3170
DY223_RS08455	1	1	1	608	608	608							DY223_RS08455
LDG_RS02325	1	1	1	824	824	824															LDG_RS02325
BN58_RS34840	1	1	1	185	185	185
BN58_RS32350	1	1	1	584	584	584
BN58_RS34835	1	1	1	341	341	341
E1O83_RS14355	1	1	1	542	542	542
Loak_RS11340	1	1	1	836	836	836																																									Loak_RS11340
DYE45_RS12865	1	1	1	536	536	536
BN58_RS32345	1	1	1	2270	2270	2270
group_1750	1	1	1	263	263	263																		E1O48_RS11610
group_1751	1	1	1	227	227	227																		E1O48_RS10300
BN58_RS33145	1	1	1	713	713	713
group_176	1	1	1	3494	3494	3494
Lery_RS09270	1	1	1	1124	1124	1124																	Lery_RS09270
Lery_RS13225	1	1	1	1124	1124	1124																	Lery_RS13225
CKW04_RS16415	1	1	1	1130	1130	1130
clem_RS12535	1	1	1	866	866	866													clem_RS12535
Lsan_RS00665	1	1	1	866	866	866
DYE43_RS12170	1	1	1	857	857	857																																	DYE43_RS12170
DYE43_RS12105	1	1	1	380	380	380																																	DYE43_RS12105
Lery_RS09910	1	1	1	911	911	911																	Lery_RS09910
HRS36_RS01505	1	1	1	584	584	584			HRS36_RS01505
HRS36_RS04915	1	1	1	413	413	413			HRS36_RS04915
HRS36_RS16065	1	1	1	389	389	389			HRS36_RS16065
E1P08_RS14240	1	1	1	317	317	317
HRS36_RS10330	1	1	1	767	767	767			HRS36_RS10330
HRS36_RS15730	1	1	1	4892	4892	4892			HRS36_RS15730
BN58_RS35285	1	1	1	251	251	251
DYH51_RS09440	1	1	1	75	75	75																														DYH51_RS09440
clem_RS02855	1	1	1	75	75	75													clem_RS02855
E4T54_RS04840	1	1	1	75	75	75																					E4T54_RS04840
ELY20_RS16305	1	1	1	1199	1199	1199
ELY20_RS15985	1	1	1	266	266	266
Lery_RS14555	1	1	1	1367	1367	1367																	Lery_RS14555
E1O48_RS00005	1	1	1	342	342	342																		E1O48_RS00005
E1O48_RS04635	1	1	1	220	220	220																		E1O48_RS04635
LHA_RS12010	1	1	1	75	75	75																								LHA_RS12010
E1O48_RS12670	1	1	1	1989	1989	1989																		E1O48_RS12670
E1O48_RS00135	1	1	1	1325	1325	1325																		E1O48_RS00135
E1O48_RS00325	1	1	1	1673	1673	1673																		E1O48_RS00325
E1O48_RS12140	1	1	1	862	862	862																		E1O48_RS12140
FOG18_RS02125	1	1	1	899	899	899																										FOG18_RS02125
FOG18_RS05830	1	1	1	275	275	275																										FOG18_RS05830
E1O48_RS08120	1	1	1	902	902	902																		E1O48_RS08120
BN58_RS28480	1	1	1	1136	1136	1136
E1O48_RS10390	1	1	1	1550	1550	1550																		E1O48_RS10390
E1O48_RS12565	1	1	1	637	637	637																		E1O48_RS12565
E1O48_RS12645	1	1	1	581	581	581																		E1O48_RS12645
LFA_RS11160	1	1	1	506	506	506																			LFA_RS11160
DYH40_RS18010	1	1	1	146	146	146
LFA_RS19605	1	1	1	512	512	512																			LFA_RS19605
LFA_RS17310	1	1	1	965	965	965																			LFA_RS17310
LFA_RS17315	1	1	1	803	803	803																			LFA_RS17315
Lste_RS17215	1	1	1	1688	1688	1688
BN58_RS07655	1	1	1	458	458	458
BN58_RS07650	1	1	1	296	296	296
E1O60_RS01855	1	1	1	845	845	845																				E1O60_RS01855
BN58_RS12045	1	1	1	491	491	491
BN58_RS36155	1	1	1	401	401	401
BN58_RS03715	1	1	1	221	221	221
E1O75_RS07815	1	1	1	137	137	137
BN58_RS09295	1	1	1	185	185	185
group_17964	1	1	1	452	452	452																				E1O60_RS15075
group_17965	1	1	1	452	452	452																				E1O60_RS15665
group_17966	1	1	1	464	464	464																				E1O60_RS15895
E1O60_RS15110	1	1	1	308	308	308																				E1O60_RS15110
E1O60_RS15970	1	1	1	308	308	308																				E1O60_RS15970
E1O60_RS15995	1	1	1	194	194	194																				E1O60_RS15995
CKV79_RS14015	1	1	1	89	89	89																													CKV79_RS14015
E1O60_RS15285	1	1	1	4601	4601	4601																				E1O60_RS15285
E1O60_RS15905	1	1	1	2435	2435	2435																				E1O60_RS15905
DYE43_RS01525	1	1	1	6977	6977	6977																																	DYE43_RS01525
E1O60_RS16735	1	1	1	225	225	225																				E1O60_RS16735
E1O60_RS16235	1	1	1	323	323	323																				E1O60_RS16235
E1O60_RS15600	1	1	1	1151	1151	1151																				E1O60_RS15600
E4T54_RS00800	1	1	1	1103	1103	1103																					E4T54_RS00800
E4T54_RS10525	1	1	1	1103	1103	1103																					E4T54_RS10525
CKV79_RS12530	1	1	1	911	911	911																													CKV79_RS12530
E4T54_RS03315	1	1	1	1010	1010	1010																					E4T54_RS03315
E4T54_RS01550	1	1	1	7925	7925	7925																					E4T54_RS01550
E4T54_RS09160	1	1	1	6821	6821	6821																					E4T54_RS09160
E4T54_RS09170	1	1	1	2090	2090	2090																					E4T54_RS09170
E4T54_RS05125	1	1	1	191	191	191																					E4T54_RS05125
E4T54_RS05130	1	1	1	188	188	188																					E4T54_RS05130
E4T54_RS05135	1	1	1	185	185	185																					E4T54_RS05135
LFA_RS19085	1	1	1	2507	2507	2507																			LFA_RS19085
Lnau_RS16215	1	1	1	164	164	164																																							Lnau_RS16215
DYH33_RS01515	1	1	1	194	194	194																																										DYH33_RS01515
[truncated: 61,052 more rows]
[truncated: 63 more columns]
