# Supplementary material for: Comparative analysis of Legionella lytica genome identifies specific metabolic traits and virulence factors
Source: Sci Rep. 2025 Feb 14;15:5554. doi: 10.1038/s41598-025-90154-5 (PMC11828895; doi:10.1038/s41598-025-90154-5)
Supplement: Supplementary file 4 — Supplementary Information 4. [file 41598_2025_90154_MOESM4_ESM.xlsx]

## Sheet: lytica_unique_locus_tag_annotat
locus_tag	Accession	feature_type	gene	product	note	start	end	strand	is_legionella_effector_most_likely	translation
J2N86_RS00065	NZ_CP071527.1	CDS		hypothetical protein	Derived by automated computational analysis using gene prediction method: GeneMarkS-2+.	15789	16344	-1		MCNESKSCLCHRIKDFIITDKKEKFLGFFQQRHIIELYSFLKESYPLVNPKFKDENFNEVLQRLVNTYIDPPGNGDHSLVINVNHEVVKKRFLSTYHKYQNQQRDKTRVLVRLTQLIHDVENLAYNNLDDNQDFKSLLQKGAKKLTRSFSSKVASFLHPKKTPASSGPEHENNAESSSPPSPSN
J2N86_RS00205	NZ_CP071527.1	CDS		Tn3 family transposase	Derived by automated computational analysis using gene prediction method: Protein Homology.	65998	69043	-1		MYSPNRINLLSDQEIEAIYAIPEFNKAERELYFSITDEEMLIVKKYRTTKAQIYFIRLLGYFKAKQQFYKFNLGQDNDSQFILGKYFGEHLLGLTGQIDFKTYQKQKTDILLLFGFKDWQPPYEPKIQLHLSELIKLYPKGHDALRQLLNYFSNQQIVLPSYRTIQDMFTNAYSIEDARLDALISVIPESKKEQLSVLINKEDGITPLNVIRLDQKNFKYKAIKAEVDKALRLAELYDFAKSFLPRLKISKNSIRYYADLAEQYAASRLRRLSKPQQWLQALCFVYHRYQQIMDHLITSFIYHTRGIMNEGKIYAEKAMAEHSSGLVVDLPKLARFLKWFPNRKHNLTHDELNHQAYNILPVEQFPALAQFLEGSVFDKKAAKWAFFLESSRQIALYLR…
J2N86_RS00225	NZ_CP071527.1	CDS		alpha/beta hydrolase-fold protein	Derived by automated computational analysis using gene prediction method: Protein Homology.	70383	71421	1		MPEPIAYIYRQARDSKGKINADALGSLIPKDTVEETMEGDRILYIHQPPSTETQPGVLILMDGEQEMRPGDSVKSTPAILDELCKKKQISPQVTVYIPAPEDRIGEYACNKEFADFLSNKLVPLLQEPPFGCSKRREQTTIGGTSFGGLAATHAALTNPETFGNVLSQSGAFWWNKDWKGFDKFEEWGKAAKTSILETTKQATAMAWLSKIPHKDGLPIKFYLSGGEIEEGKTPSLNGESFPGAITLNKGLSLQLAERGHIVKTEIKRGDHNYDSWQADKPTALRTLLPKPTPQLISEKEKTNQYRDHVREMRRPEPGYMAPTESSKAKEREKFSPLHTTPKPWK
J2N86_RS00280	NZ_CP071527.1	CDS		hypothetical protein	Derived by automated computational analysis using gene prediction method: GeneMarkS-2+.	95333	96203	-1		MTTLSPQTTLTINTLINSYKNLSSREKALFPKEIKKVLEANLETELDFKTALDIINLCDTPQLLKFSCISNFIESALFQCCRLLKANQLFSDENAMAVLNYPKSQQPSQELPKLKLPKLKHLFSAICTLQDHGLLVDAEKQVYLAVVMQHEKSPRQVAEALAILHKADLLNAKNIAVTTHPINPAAVAKILTLIAPLGLLSGEHAENNFKKVIKHTKPASLLLDIELLDPQDTKLQDKFEKIMRPRTYTAPLLLLGVVEGNIASIEINNPFSTPKTPKGVVASLIPGAF
J2N86_RS00515	NZ_CP071527.1	CDS		methane monooxygenase hydrolase	HHpred ECOD manual curation	141122	142364	1		MPHYRKQAALELIVQLKAYLGTDRLQPKDYMPKPEVNWNKILEVFAEYEAKTKNLYQHKNIFSLEVYSFFYQYILAILIAKKYLDLKDANTIHKHSAERRVLLNEHVHFIIERLTPYQKNHEGLKDLVLPPSSAEPQKAIDYEANAATKLYKDYVQAYNKTSSYKLDSKIPDYFKWEDVISDLERAELTMLYNLHSKQPDKETGYRYIQVLAGAEKYLERAKKDNPHRTALVHEHLTFVIETLQLMQAKVPALIPLAIPPQMMASKGESSPASEKPKPYRNEKLTPVLKKIENYATYLKNDPRSHSFFGTNLRVSNKGQMLLDFVTDIQNATDLNEIKKLISDFDLQRNNYIHHKAIFSLGQNATTLYFNSFMSNIGCATRLRTTTITLIDELRELVNE…
J2N86_RS00735	NZ_CP071527.1	CDS		diguanylate cyclase	Derived by automated computational analysis using gene prediction method: Protein Homology.	186041	187319	1		MDEEIPYKAIVEQTTNLVIVTEILPLRKPPGIIIVYVNQAFMKVMGYAEEDVLGKSPRILQGEKTDKNILKKIRIAVEKKESVHFELLNYAKDQTEHWFDFSIIPINDKHGDSKYFVGIGHDITARKKMEEVQAQLSSLVEFSDEAIIGKNLDGTILSWNKAAENLYGYSAKEAIGANIKMLFPKDKQEEFQHIMHMVAANKHLTHFETLRVHKDGQMIPVSITITPIFSQGKVLGASVIARDITQQKLIEERLKHLAEHDALTGLINRPLFEDRLEQAILRANRQGQSVAVCFLDLDNFKQVNDIYGHTVGDLLLCATVKRLQTCIREIDTLARLGGDEFGLVLSNTTEQEAIKVVKKIVHSFAKEFLIENNVFHITLSIGVSLYPKDGNTSLIEKAD…
J2N86_RS00745	NZ_CP071527.1	CDS		deconjugating enzyme, protease	HHpred PDB manual curation	188248	189478	1		MTPKKDKKDKKARQVGFNDVHTEIVQEVEPTAAVSRFVKNVYGNVRASTKDRSIRALAKQIYSEFTMYLDQLEQADFPALEFYENDATKIKYSDPRITTYCVLMKSLMTRDATLFLSSYQNNEIKFSVSGSPVSPENNSFALWGIFTRAAVAAVQEALPTADLTVWAVPMQNELDDIDSNSQDAEELSLVVPLFADELPPESELQESSSPSLSSLGVQDEQELSTNTSLLTKELVPEQEQMESISADSTSPTLHAEPQLTQEELDNYDFNAWQAPKELSALRASIKAMHTYGLRLKTACPQKANAAMQLAVELTNDLQNYYETAAEARNEEAFKNEFHTKLHSQDELMSTHRNYKMVVLANIAIALTGLGLAVIVVSLLVRGHGLYNSTQGQNKVNDID…
J2N86_RS00990	NZ_CP071527.1	CDS		HlyU family transcriptional regulator	Derived by automated computational analysis using gene prediction method: Protein Homology.	251717	251963	-1		MSMRKDGNELYKNCDISWSVYGENGSYGSNAWITIHAKESIDQQILGDVHKTIEEAEEYIINKAKKWIDDQLKSGALRPIK
J2N86_RS01030	NZ_CP071527.1	CDS		restriction endonuclease subunit S	Derived by automated computational analysis using gene prediction method: Protein Homology.	260968	262201	-1		MVPEGWLKRAIGDNITFSGGAQPPREVFQFTLMEGYIRLIQIRDYKTDKFATYIPKNKAKKTCSSDDVMIGRYGPPIFQILRGLEGAYNVALIKAIPKKGVDKNYMYYFLSRAPLLKYIESFSQRTSGQTGIEMDLLRTYPMALPPLDEQIKIAQILSTWDKAITTTEKLLVNSEQQKKALIQQLLTGKKRFSRLSTSFNYTKTRYGTIPADWEHPAIRDICSQISEKNSTKANYPVLSCSKYDGFVDSLKYFKKKVYSDDTSAYRLIPRGCFGFPSNHIEEGSIGLQNSHDFGIVSPIYVVFRANPKRVNNQYLFALLKTEHYRQIFSAATNASVDRRGSLRWNEFSSIHVPLPTLEEQNEIASTLSLVDQEIEILKQTLDHLKEEKKALMQQLLTGK…
J2N86_RS01050	NZ_CP071527.1	CDS		ATP-binding protein	Derived by automated computational analysis using gene prediction method: Protein Homology.	266083	267625	1		MNLIIKNVNIKAFKGIKDIQISECARINAFVGKNNSGKSSILHAIEMASLALKTNDWNNFHFKLEIKDMLTDLGNFEISLTYENSSSISIKSNAPNIVPNIQPHATNDQKFQSVLIVPDSGVNLLTRQHKTPKQVLNQVRAKQFAYINAMDILYAIKFYADRNEEGITPYDYDSIITEIKNYFPDIQDLNAIRTENDISSLEYTEFGKRLDILYSGTGLKHFLDVLIKTTLSNAQILLLDEPEMGLHPDLQRRFMEYLLKLATEKNLQIFIATHSPVLLNYTTDIQCYRIINSKGVREINKVPTEANHLLLSDLGIRPSDIFNYDICLMVEGQSEVIFFEHILRILYKDDFSGVAVTVIQYGGDAAAAISNGALQIRNITAAQKYTFWLRDRDAMPKEE…
J2N86_RS01075	NZ_CP071527.1	CDS		hypothetical protein	Derived by automated computational analysis using gene prediction method: GeneMarkS-2+.	271496	271727	1		MEAYQNKSGISGVVAYEIGGDFIKVKFQKNNGVYLYNYQSPGALHVEAMKERAMDGIGLATYINEHIRKNYFSKEC
J2N86_RS01090	NZ_CP071527.1	CDS		kinase domain-containing protein	HHpred PDB manual curation	274712	275762	1	most_likely	MNKLTQRIKKYESVSTHMACLSNETLGQILNQAKPVHAGIGGKSVFAYINNIPVFVKKIPITDREQLPQNLMSTANIFDLPLFYQYGVGSAGFGVWRELATHIMTTNWVILAECVNFPLMYHWRILPGTPEDLNIDHWGNIDEYTQYWENSSSVRMRVQDINNASTYAAVFLEYVPQNLEHWLGNEIKQGDERAERAIQFVERSLNSTNRYMNAHGLIHFDAHFRNILTDGDTLFFTDFGLALSEKFALSSAEAAFLKQHRNYDEACAAVNLLHCLITSIFGKEHWERKLHELIQSEATQLMPILAACIKRYGLTALMMDEFFQQLQKDSKLTPYPASRINELLMKNEC
J2N86_RS01130	NZ_CP071527.1	CDS		flavin reductase family protein	Derived by automated computational analysis using gene prediction method: Protein Homology.	284202	284886	-1		MKHMIGWRIAKYAAFQPDLKKEYIIMFFRTSQKLPRGIFKACIVPRPIAWISTKNTEGNHNLSPFSYFNIVCEDPPMIMFATTGSHSDGGAKDTLKNVEETMEFTINLVSYGSKEAMNITSQDFSRETNEFEAAGIEHVPGELVKTHRVKESPISLECVYHESIQLPRPEHSNLINRMVIGKVIGIHLNPEILTTDQRIDTNKLNLIARLGYNSYTKIETDFELIRP
J2N86_RS01135	NZ_CP071527.1	CDS		helix-turn-helix transcriptional regulator	Derived by automated computational analysis using gene prediction method: Protein Homology.	285049	285910	-1		MTSSIIKHPALTYSQDIQDICSPLQHLDITYFGHAQLTENNQFSAASTNPTFFEHYLKNEYYNADLHTIDLGQQHNFIAWDTIQLDGMCKMMEEESLAFGVFHTFTIIENVANIRNYYHFATRFPKPEINQSYFSNLDLLQKFITHYKEQISHSKTLSSIYQVQYELDCPIYETTHAVHHEEQRKTFLKAIVSTPQKSFQQTFSLIEEKKLATHFLKTHNITLTNRECDCLLLTLTGKSAKQVAYQLNISSRTVEEHLNNIKMKFGVFSKTQLIETVIAYLSKIST
J2N86_RS01145	NZ_CP071527.1	CDS		hypothetical protein	Derived by automated computational analysis using gene prediction method: Protein Homology.	286570	286882	-1		MEKKKHTHVKIKKEHYFLHNMLDELISGLLRAPFKFFGWLLNDFIFEQIIDPIIYSIGKCTLRMLTLGRCKLDNPSKIMKAMIYITGVATLIAGTWLIFRALS
J2N86_RS01220	NZ_CP071527.1	CDS		hypothetical protein	Derived by automated computational analysis using gene prediction method: GeneMarkS-2+.	302433	302643	-1		MILKLINTSNDGGGDDDDGGGAIDPNPYDVHDPNVYDAHDDTHGYDAHDDTHGYDAHDDTHGYDANKRN
J2N86_RS01570	NZ_CP071527.1	CDS		hypothetical protein	Derived by automated computational analysis using gene prediction method: GeneMarkS-2+.	360314	361856	1		MSLTSRQIALLRQLEFSQEHIATQLAQLEEKDLFAAIKQQKRKLSLKYHPDKTAEDALLTKKFLEMMAAAEELLNSKYVPSGVLDAIPPFAYSIPLDCIDQRIKEQIDDYFETISLYLNSLPSKKAQQQFIVENQTFFQFALWLNQHSAEIRKVREEAFYQAVHAPSLLNTLEQNYNKLIIQFFAEENLSDIVYREAIALGDLSSILVLRKLISPIKWLCFIVCSVNDMLTTAFVHWLQGVIRDMSMDLASSESRVLPLLAKVTGCTGALVLPILLFPNLVVYMLVSPLLTRGLFYLANPINQVIRPLSEYFNVSQTLIGFTIAGLSVGAVGAVLFLSASMIEALLVLTAIVRVLTLIASALVLHKLYEQAPQVAIILGVVMASLTLIQLLIPIEAEPV…
J2N86_RS01970	NZ_CP071527.1	CDS		hypothetical protein	Derived by automated computational analysis using gene prediction method: GeneMarkS-2+.	450209	450497	-1		MDIIGLISSLIGGAIGGNATGAGLKNLSLGTIGNTIAGLVGGALGGYILQGVQLLNNLGIADTTLGTILGDAGTGLVSGGIVTAIVGLIRNMMSK
J2N86_RS02285	NZ_CP071527.1	CDS		ankyrin repeat domain-containing protein	Derived by automated computational analysis using gene prediction method: Protein Homology.	516915	519249	1	most_likely	MQEKRIQEVMGNVQKYLVHSGISHHFKEQGIFSHINLEAEIHRVIVQSTVDQLASEYPKSPKINAAECIEVLCSEDYESIAEKAFLDFFKLINFVGISQALIIDKVRKYQQLIGTAEEELLGAEGQCGGIVLAYIAGEINKRTPHTPAQLQDFEQCLSRIAQWDGESAVDGALKNDMEFFIKRVGALQAEQSNPFPVFNDMLGSNPILSNLSLAWVHNQHTLDFIFKEVYKTQPQLIYLGADYHASMIQPLSENEILYFNPNQQFGSMRLKVDHTFYSLFCGGLSTGHSNTYVERMPLALTCYSSQNCAMDLEKILDTLVNITIEHDLDSRLRSMSPVEASRIIVNRQASNGRTALMEAAIRGNTEEVRLLLNKYGADPRLMDIHHNDALRYAIRYGHE…
J2N86_RS02475	NZ_CP071527.1	CDS		IS4 family transposase	Derived by automated computational analysis using gene prediction method: Protein Homology.	552196	553306	-1		MQVSTILHELFSSSIHKTRLKSLITIVNGVIKSKELQLSQLGRCLNGQAKERSGIRLIDRFLSNQFYQRESLIIYRSICSRVLKHTATPDIVVDWSSIPNSQYYCEGKEQCLLRAVFPAPGRGITLYEEIHPKSKENNPHIHRNFLNNLKSVLAMGWDYVGRVRGITQYDAGGGFYAIKTVFSQATNKARYLGFWAIAKTNVLLHHVVLYKGTPKGRHQMTKTKKPAQGKDSRKYSASWREPWFLVTSLEEVKEHPNLARIKYKRRMTIEENFRDTKSTRYGFSFDNNITFKPERYTVWLLLAAIASLIAWITGASAEKLKLHYDFQANSYKHRRVLSFFYLGCQLIRKKINVETHWEIILEEHNTCSS
J2N86_RS02675	NZ_CP071527.1	CDS		lpg2160 family Dot/Icm T4SS effector	manual curation	607018	608413	1	most_likely	MTYLVTFCTFDHTVEGNPAWHGAFFLSKYNETKKQVEVVETWGFYGVPATGSPDDWFTKFKRKIGLDVDLWGNHGWLMHEEVRFMDMGHGLHGDSYELTEEDFKKLQEKCQTQVQEQQAPVRYVLGDEGLTAPSTRKVRCYPGEKHSKEIYEIELRKAKIEQRAPRLHPFDLKLSLGWKGPTLEGSHTCKTEALSILETVLPSQWLASYHKSTFPRLVSGGMENIILHSEGELDIHTRSSGEKVYYRDGEKAGVKLIWTIPPQKIKPLPGSTIDKLWAVDEEYCSKAKQVAGTLQKLEWMIRQADVPEECEAYRTQLLTRIVAFYQEFSFINPDIKTPKISGISGFFYSLANLPRNKEQYHLLKQIGQAENLFNSLYMALVHGMKINEKLPYEPAFFTA…
J2N86_RS02680	NZ_CP071527.1	CDS		hypothetical protein	Derived by automated computational analysis using gene prediction method: GeneMarkS-2+.	608546	610100	1		MGFLPVEGKDIFALAPNFDLLKKQKELSYAELIFLLQELNNVSMQLTAEKLKEGTFFPWLTFALGCAVKLADTNADPNSHSNTNLQETPITLIMSITQSILIKSPDALYDMFNQQISNGEFQGQSFTYFWMDNYYSLVGSLHNDLHAFNTIFHELLNGWDSRFCSLLVKNIEEGREKGKNALLVLLRSYQMAAEKMSDYNREQTQLIAELFQKCMQQEPSLMGAALTQEITHGLFRGKSCLYVLSSILPKVVLFGYFDSLPIIHDAMLQALKNHPEQFINSLVKIHAHPGLSSLHQILLSLVEAAYKDKNAEVIAQLMSILTEFTSYDKGPAGVVSALLETIKSGTHKDLNCLVFLCRALIAAMAHHTDVTPIMNFIVDVIQKAEAEQLTTAVFQSAPT…
J2N86_RS02685	NZ_CP071527.1	CDS		hypothetical protein	Derived by automated computational analysis using gene prediction method: GeneMarkS-2+.	610205	611732	1		MTNQTDFFSQPITRYVGEHTADLQGAELVAFISQLYNYVDEESLDKLQKSNFFYWLTYALYCAVKSLDTEVIKLISALTIKILNQDSRALEVMFQQSYSSGAFEGQSLFYAWMNNYYSLVFSTKKHPDSLLALNSLFKKLLDTEEFEFCSMLVKENEGKGIEEGKNPLLALLRALLQSVTLINNRVETSRIATLFQQCIQKEPEIMAEALTKEFTRSLFKGKSNLYVVFSALLQAGAHDSDLVTIIQTELLQVFDTNPQAFLRDLYKVIALGPYKGLSSLHLILLTLVEAAYIDDNSAALTQLMTIISRLDSYHAKEAAGMSDLVLLEPITTGAYNGLNGMMFLTRALKAGSEHNLDIEPIAKKIEQLIKTSPVAKLMVALSQNNPESSVPEYAISSLE…
J2N86_RS02695	NZ_CP071527.1	CDS		biogenesis of lysosome-related organelles complex 1 subunit 2	Derived by automated computational analysis using gene prediction method: GeneMarkS-2+.	613264	614041	1		MGNTPGSKFFNADNAKEKVQRLIRFLKAEPQISEINTFSQKLEQLRENLAHAKTTDRIVAITYQMIGLQKEIRSYLETQKADLQIIVDPRVERKLLQLLERQENAGIRILFAYTDMATKSISEAVEQVAMEDMYSSLSEENKTEAQRFIHSLSSLQPFAQQMNTKYKEFAEILDQVDSMDEIDAIEQHIDSLNSIFVKELPKLIYIPRDQETFRAVMEVVKKNPNLSDILLAFKPQKVLFNNIMDAKTEVILNATPSL
J2N86_RS03005	NZ_CP071527.1	CDS		hypothetical protein	Derived by automated computational analysis using gene prediction method: GeneMarkS-2+.	673021	674890	-1		MHLNIHEKYQLLVAIIKTATDAAKQNDKLELKRLETLKKLVDVAQITSELNSKSKSSSEESFKTTYTQVKKELITLLSKLNSKVDFEKLFKPSEKTFKQIKESKGIQFSFADIVAYVQKQLIDALNVQNNYEASSSSSSELKTKTPKKAQHGRQRSFTESSIPQIPVLDISPKEKKPGSSNSAQLREEYAQQRPRNISFYKVPSLNISVASSSNAKQSPLSPRPSQIEDNLETYFDDLFACDREKASQFVIALATREYSWGIRALNAASDKRHLDITKTLFENLSESELMHVFVELFKLEYKSTWCRGNQLIYTLLQHYFAQPSMNDFKKFIWNTVFTLNQLFAKINLHPSLDDKFKPASFSAEQKDIEALQQSFTSVLTQLLDPQNFPPLMQEIIKRG…
J2N86_RS03300	NZ_CP071527.1	CDS		hypothetical protein	Derived by automated computational analysis using gene prediction method: GeneMarkS-2+.	744571	745537	1		MDRISNHQSSCVNFSYYLKYQLPNEKSNKIIVAYEKKYHSIINELRPSLMNEFDVLGFYDISEDQSQIIDGYSEADRVLFFYDHFTRQNLQPGFSKEMQAYSQHFSKDPLKVIFINDMYEQFPDIYSVNPQRIKSLNKSLISLAEKSKILTITDNIGTNVTVDLAKTNPWTSIDGTTYGEIIPGEIASYSPGINGVLYFTGSFLSMIPIGLKYGVIEDPIKFVFKNSKVESFSSSNIELSNDLNYFFEYSEDHLQIHEIGIGTNEGIKKLFGKNASFEEKHCGIHFGLGGKADDTFHLDMMMSHSIFKFDDQLVYNGAYQL
J2N86_RS03305	NZ_CP071527.1	CDS		MFS transporter	Derived by automated computational analysis using gene prediction method: Protein Homology.	745802	747125	1		MTLRKVNYGKPYVVWFLGAFFFFIDYVLRVSTSVLTPVLMEKFQATAFAIGGFSACFYYAYISMQIPVGILVDRFSPKWLLIMASVICAVSALIFAEMNNLYIGFFSRFLTGFGASFAFVGTLKLISLWFKPERFAFLAGLTQAFGMLGAMVGQGPMAAIYHSFGWRASMYGFFVLFLLISLLMIIFINNKYNQIALKNSNAHHEVNTWQSIKLILSNSQSWLNCLFIGLLYAPSACFGEQWGASFLSRCQGISIEAAGHEVGMMFIGLAIGCPILGWVSDRMQNRLIVMRVSAIACFIFLTIIIYGGSLSMHELLSPTVYTGILFLYGFFNSGIVVSYALASEINPRQLTGMALGVTNMASVMIGAAMIPIVGFILDKLRADILFNNVHALGVQEYQI…
J2N86_RS03310	NZ_CP071527.1	CDS		amino acid adenylation domain-containing protein	Derived by automated computational analysis using gene prediction method: Protein Homology.	747131	756071	1		MNNLVLSEIINEEEERLFFHWNETQHNFNITRCIHQMFEDIVQKIPHEIALIYQNEKLTFDELNKRANRFAHFLLTKGVGPGCYVGVCTYRNIDLIVILLAILKTGAAYLTLDPRSPVKHLQYQLNDSGAMLLVTTSFLQDKLNSYPNVIVNYNVNYFLNFPDVNIESVAKVQDIVDIFYTSGTTSHPKAVCSSHLNRLNRFFWMWKHYPFTKDETGCQKTSLVFVDSSWEIWGCLLQGVKLVIIPEELILEPGKFIDSLVQHNVTRLVVVPSYLEMLLKNCYQEINKLTGLKICSISGEKLTSALANKVTSLLPNCIFLNLYGQTEGGGDSLFYQVPSKIHLGSVIPIGRPIANMKAYVLNKTLSLAKILEVGELAIAGYGLAENYLNNPTQTATQFM…
J2N86_RS03480	NZ_CP071527.1	CDS		hemolysins-like membrane protein	HHpred ECOD manual curation	790872	791469	1	most_likely	MPGFFKRPDPEKNFFYNYFDHLNALGKGADALYHRFSELRTVDEQWDFLEKVLSDRNLILQPLRDGYDYMDEVIGATVLPTAGALTSLGLLVFAVWEVAQSLAINLGFARNDREAHADNALQYFLGAALVLAFSAMSFIKSCISLISRPIATAEHGFAKQDKDRFYNEDKEPAVEAAREGIKEAVDGAASVLNRMFNF
J2N86_RS03650	NZ_CP071527.1	CDS		hypothetical protein	Derived by automated computational analysis using gene prediction method: GeneMarkS-2+.	827277	828462	1		MKKYLTQLHHAMSILRQRLTNDNMKARLILAAKVEKELQIFDDEFGERVAEAQKIEAGRIRVAMAKTKTTDPIHEQKAGLLKTMSEVGHSLVRMNFDLRVSSLSLKEGFNGCTEHATLMFLILNKEFLFDSDVLIESICVYDKLNPMINHNFLVINRRSGDYPLTDVAAWGDDCLVIDTWLGVIAAPGEMPTGSSVYAFLQGKDFCTMEVIYSNRLGRELCVYPENHLFHKIERDTQQVMQAEFKKIIDKYIDVLDLPWLKSTPTAMAGSRALSRHGLFPSSSDADLKEPHEQLYNEIKQHCAGKYQPVLEAVEGKQYALALRKVSAIGQIELLNILLSYKDLLGFDINEPSKSNGKTAFDWAAECDSTEAMALIEKHGGKSGFVENLSPKIGQ
J2N86_RS03725	NZ_CP071527.1	CDS		ribonuclease inhibitor type leucine-rich repeat proteins	HHpred COG manual curation	843141	843471	-1	most_likely	MSIPDAIKVQIPQLNLSFNQFSEIGFQQLLDFFSKIQLPISHLDFSNNRLYDYSLEQNFELLTALPKSLQAINMTNSIKEAPSMLGALQEKLRLAGSKLNIHFHSRVNE
J2N86_RS03750	NZ_CP071527.1	CDS		malonate decarboxylase subunit alpha	Derived by automated computational analysis using gene prediction method: Protein Homology.	846869	847073	-1		MDWNKDRQDYEQRLTNIKPFLNGKIVLAKNIVPLLEAAIKPYDKVSLEGDNQKQVDFLARSLLTHNP
J2N86_RS03795	NZ_CP071527.1	CDS		hypothetical protein	Derived by automated computational analysis using gene prediction method: GeneMarkS-2+.	855417	856155	1		MSSLCSELMQKSAEDKFEFLYGLFLELNAEVKTILSFGPCNTALVQKTDDLFHFLKNKGTFFPFHLQKDELAIMPTIFAKNLLYSAKEDKEKTGNIYEHYLQLSLQYGTGTCEFFSIVGAYFLAKKYNVALSIETIFSQESHTYIRLYTQPEYILDFWAEMVCEYNDDVTWLEVLGPSYQRRDATYRTDLVLNSKDLIAMGDRVFTEANASVRSKTLHEIENRVAQFLHSVASISPERKQASILK
J2N86_RS04065	NZ_CP071527.1	CDS		undecaprenyl-diphosphatase	Derived by automated computational analysis using gene prediction method: Protein Homology.	912350	912944	1		MEHLNFNWFHQINASENISNYQLWVGIFTAKYLVFFIVIGLVFIWVLGDSKKRYTLFLAFGASLFALLINWGISLLWFHPRPFMLGIGHTYLPHAPDSSFPSDHFTALCAICFVYLWRESTEAITSFILVLSSFLVGWARIYVGVHFPFDMLGGAIVALLSASIIIYISPLIHQYVFPLSEQLHEIVFVKLIRKQVK
J2N86_RS04075	NZ_CP071527.1	CDS		DoxX family protein	Derived by automated computational analysis using gene prediction method: Protein Homology.	914398	914893	1		MEFRKLQWSLIKTEDSSVTILIRLLVSFVFLPEGIQKLIFPAILGSGRFAQIGIPFPDIMGPFVGITEITCGLLILLGLVTRLAAIPLIIIMIVAIISTKIPILLGHDWWMFHVAKFSRYGFWSMMHEIRTDVCMLLASIYLLIRGGGRWAIDAWIFTEQAFLD
J2N86_RS04195	NZ_CP071527.1	CDS		restriction endonuclease subunit S	Derived by automated computational analysis using gene prediction method: Protein Homology.	939401	940952	-1		MKNQLPSGWITCSLSDLVTDVRKIGGDWDKDTQIEYVDISAIDNQQNTIGFTKTFLLKDAPSRAKQVIKAGDVLFSLVRPYLKNIAAVPSRLNNQIASTGFCVLRPSFGLDEKFLFFKVLTGEFINLVSGKQYGVSYPAVKEEQIKIQLLDLPPLNEQKRIVAKIEELFSELDNGIIALKKAREQLKGYRQALLKHAFEGKLTAKWREENFEKLETQEQLLTRIQHERNTHYQQQLNEWKAKRKPTKPKEPEQITSLLISEVQNLYKLPEGWVFLRLGNFIDKIDAGKSFKCDEREPIAGEIGVAKVSAVTWGEYDESESKTCLDTARVNPDYFIRSGDFILSRANTIELVGACVISRKVTKPIMLSDKTLRINLSSINKKYVLQYLRSHYGRNEIMKR…
J2N86_RS04285	NZ_CP071527.1	CDS		hypothetical protein	Derived by automated computational analysis using gene prediction method: GeneMarkS-2+.	957139	957541	-1		MTIKSSLFRVGKVEPAKPYQRQLADKKNHLLAAKQCLKESTQLIQHYRELIALKEQELAQLNVQIAHEYEQQLLREKQAQLLRFISEAPVKLAPYLLRCEQLQADIELFEAHIRELIKKIQDKRALKLMATAP
J2N86_RS04290	NZ_CP071527.1	CDS		sidF-like nucleoporin	manual curation	957542	959576	-1	most_likely	MQQRLSATEHLEGKTLSYTQGNFDAGVFSAIPSTNALKIMQEHIERLSEQQTLLQQKKSAATPEESLALDEQIEALDEQIYAVPIPDSKQLRISYTNDKNELMALCIYYIRDDSNLDIPLAERPLNTGVAIIQNPHFAPDERQVTYFAPETLLDRKAIALGQDIGDDEFGSELEQALGSTHLKQLVTNVFNGTQISLEYFNDLSKRLGSNRNIDYRDDKQNQLEYFFQFIAHNLSTDLVLQADVDEIKLRLANETNFFQKQQFENELKTLHERIAQAIAEFPEPKQTLLKTLNNLNLWASQLQAQALEQEKVGHEKQLTQVAKFNALKGSYQFAADNLSTAPTLAASIAQIQLPAPSESNYQDEQFIHVVNKLYEQIEHAINGVEGPRQPFLRVINQLN…
J2N86_RS04295	NZ_CP071527.1	CDS		hypothetical protein	Derived by automated computational analysis using gene prediction method: GeneMarkS-2+.	959961	960729	1		MSLADIHTEMERDFNRLVQARLKDAKTILSKYPQQFDDDFLTDVIKAIFREHKIHADSDLSDVEWMRVVNEKTLVHAILSWHIQLLYEQVTPQSRWLGSNDVISTSTQWDNRSEFLGELIHILSQESEAKTIEEKLTSKLKIAKQLGDKIASTDIDALKDAQTLGLLAIISSLLKYCCILMPVIFPSYKDPIVANKCTMGNAWHTLWSGKSLHTVYLEHVEATLAKIDEIHCLIERNVDMNLDEEDVLRPLISSV
J2N86_RS04360	NZ_CP071527.1	CDS		hypothetical protein	Derived by automated computational analysis using gene prediction method: GeneMarkS-2+.	976155	977451	-1	most_likely	MKRKQDYLEASNSINKRPKQMEENFETGLSFFSSIAVPFSSQEENQVVITEEQMSNYPGEQNYSYQDLEGYILTEDDVKTHSQNKVTSVHLDYDGCIGIRYNRVTQTNQALIDELIKKAAGTNLLLLFVSSARQTSNVDMFNAVRNKNGSAFHYLLDFAKQIKSSESCSADLEVKIVPLSLYDLVKKLPVGTTYEEIMRCYNGSYDEGQVAACNALRRIPNYESKFPIIYMQLSLVATLFKEAQSYFFDDSEDVLNKLLNSFQKAPWGMFANICYHQQQCVRGKLHPNAQWIINPGKAPTNLDPYKIFQVLSTLISGQAIDGTSMEYDWLLPLGKMILQQIPASHDYFMRIQIFLNLIAHKPLEKYFIRDEPAAITFNDPKNPNSLLNIISIPNYDSDI…
J2N86_RS04575	NZ_CP071527.1	CDS		DUF6136 family protein	Derived by automated computational analysis using gene prediction method: Protein Homology.	1016197	1017439	1		MFELTQVDRDVFEQHFLKFRLKYYFTETKEFLARHKLLSVFIICLLAPGVEHIQALGMPFYALIDPSITLKEKLIYLVSLLLFLLAMTKTQLPFIKGGEFREYLHTLYIPSRVYKKADFILLLVSLNIVWLAVFFGAANILHHSKGPWFVSSQYSLYASTLLAIITLLWNCLYQKIANGILLFSVLIFVVYSSMQGSWLVNYSVSCFVVFLSGLIIWTVQPFVAKKNFKTGSLLVLNNYKGMSVFLMQLAVLRESKRALITRLILCFAVSGLLIQVFSSQEELENRDAIVLVLVSLQTYILSTLFILFEKGKLDYSLFHQVFPYQWKVNYVKEISIIFILLSVILFPIFLFSLFSFKNYIFLLWAILMMSAIGLIINRSLYALSLRFCLFSSLLSTLGS…
J2N86_RS04660	NZ_CP071527.1	CDS		DUF2608 domain-containing protein	Derived by automated computational analysis using gene prediction method: Protein Homology.	1031578	1032520	-1		MPHTIKEIKHFRDALKTVHFNSWLVLDLDNTVMKPRLSLGGDAWFEGLFTHCLQHNIAPTIYQIALLSVYNAVQNFVRTSAVESNIVLIIKALQDIGIPVIGLTARGYSISQQTIRQLADVGVDFSQNSIIPDNHSSCQGGIIFCDGKDKGEKLKEIITQLECIPGHVAMIDDKKKHLERMQLTLESLKIPFSGFRYSYLDEEVQQFDMEQANIQLTHLWDRLSPAVKKNVMALELLSDEPHNTASSSDYEGNFFQLPHSLPVVILPPELDAQPLTQQATSMIRSPKFFYKKNQDDVIVLEGMEEPPLIPRNH
J2N86_RS04665	NZ_CP071527.1	CDS		S1C family serine protease	Derived by automated computational analysis using gene prediction method: Protein Homology.	1032581	1036133	-1		MPKDKFGTASQPPISSQEETTKKKQKIKEPHNNATPPPSGSPSTDFTAEDFVFLNDNEHARYAPNSKKVGHAVIVEQGHQTIALQYGLPSSTKDKAPTVRPLEDIEAIEPFHGMHRYRAHTPQGTSMYSKRIISGTVGEQDNENPIQIACFSPGPQEGKPPFWGSTRQTPLFRTDLSETVRKDLEKELKEIKPVTKGGEALRVEHASVPRRDQYKTRNPDQNTVMGESARDAYENFFNNMVDELHPEMKERLKRAFSADLKDAFHKNSYRPEWLHAKGWSLMPMSIDPQTKDNLGAGPKWANTQMMILERIIKWFALHAPESLLSIKPKFDMLLDSELIKHIDFKVKIQIKERFVELTQSIDPFLAYPMFPKASDLAQGTGITHSILHHHAPTSEQVVK…
J2N86_RS04700	NZ_CP071527.1	CDS		FimB/Mfa2 family fimbrial subunit	Derived by automated computational analysis using gene prediction method: GeneMarkS-2+.	1043777	1044191	1		MSEKQGGFFDKKPMTGKQRLFKMLEDGDSGIKVAEFDTFPMTHDDVVRLEKIIRKNTSVEVISLIDCNLSSEHLEILARAVLSNQTLQKFQVELFHDCSARVCNLMSLVQSHLMKNMSLIRRSASSEDEQLMKTICV
J2N86_RS04770	NZ_CP071527.1	CDS		hypothetical protein	Derived by automated computational analysis using gene prediction method: GeneMarkS-2+.	1061323	1061743	-1		MFDSIARIGFYSLMGAGIGTAIPTLQVCSGGIVGTGPMGGFAAPVAIILGALLGTSVGLGVGVIKAALDYKTPASSLEKVMGLGFLISVGIGTSFILAGSVGGIAAMMLGAAISLLAYYEESIQSVMASPQTHTGLSPF
J2N86_RS04910	NZ_CP071527.1	CDS		DUF2075 domain-containing protein	Derived by automated computational analysis using gene prediction method: Protein Homology.	1089637	1089718	1		MLNTYRVLLTRARPGMVIFCSKGRSE
J2N86_RS04930	NZ_CP071527.1	CDS		Fic family protein	Derived by automated computational analysis using gene prediction method: Protein Homology.	1094240	1095659	1	most_likely	MPKLLRTQLDEILLDYEQIAHQDPYQLRLKIPAKEIWRFFIDGWKQEKGRNLSEHPVFLLSPLYAFFQRNSLSCTIQHCLKQGHLLSSALGKLLDSRKWILSEKEKEQFKLRDLVNLDKAWIPFERNEPGYLKGSGQGFASIFALSTPLTLSFIKNLHALAVGNVLNTNYEHNEGINEFRTTSFVSYRLVNSNTSRAGLYEFINAIASDTTELNELSILCNGEKCSFKLNVKSLALIEQFSHELIAPPDDVLQNVFIFVDSLDGEADNFHEVLPLIKKLISAKNRKQLVQYLKDEILSGKATFSQASTQHKDPNEVLNERMQSLIDVYQIQISVTEDPIMKLMAIINFIQSCEQLHPFRDGNCRTFCMLLLNHLLMKNGFPPAILDDPNKFDLCGRNEL…
J2N86_RS04940	NZ_CP071527.1	CDS		hypothetical protein	Derived by automated computational analysis using gene prediction method: GeneMarkS-2+.	1098750	1099383	1		MTKLKQNNLLSLPNNVLLDILNYFGQEPLGNQHGKTSEAMRSQLAVYSANKALHQLSHSIYGVRSRQYSLSKNNLMLFKSFHDDIDQEELKSQQRKIIFDNKLSKHSAALNSLYTKLACSNVIALAAFFGAAQYDRELAWLILTLCLLVSVLSCITICLAPPSLKIAKKTFHFLEDRELCARKEREFNLRHEVFRKEEELETQCQHLIHN
J2N86_RS04960	NZ_CP071527.1	CDS		hypothetical protein	Derived by automated computational analysis using gene prediction method: GeneMarkS-2+.	1102480	1102708	1		MAKQPPQSNVDNLHAPVDTAGKAGRLYNNTQLGSPIDTVEEFDAQLHNLGPLDSKTEVAGLDHDEPEQRSTNKPR
J2N86_RS04970	NZ_CP071527.1	CDS		hypothetical protein	Derived by automated computational analysis using gene prediction method: GeneMarkS-2+.	1104299	1104683	1		MTQFNMVNTQVTDNPNTQRLMLLLDAVKPLLNDLRIILTTSKSLHSKYQHELNHLNLYLKMSNAKEPELSEKELDEWVNHIGSILERIGNIMVEISHDKEESTLYLETGIIRKLQEIAQKLVQLVSE
J2N86_RS04975	NZ_CP071527.1	CDS		helix-turn-helix transcriptional regulator	Derived by automated computational analysis using gene prediction method: Protein Homology.	1104820	1105498	1		MAQNLITVDDFYHRSGHCYIKDHKSIILESNEMMAVRTNFSSLSEIIGLKDIDIALNPNDANKWHENDKLALWKGQPQIFLEHMELVPNRAGFSSIQTGLSYKSPYYSRSGKVIGVIGISFFQEDLKDLASWDDQPLLRSVLSMTAHHFNLFEPSQNTPQLSQLSTQQKAVFEFTIQGKTTKEIAMLMSLSVRTVEHYIEIIKNKLECERKKDFYNFLNHPPLHS
J2N86_RS04980	NZ_CP071527.1	CDS		hypothetical protein	Derived by automated computational analysis using gene prediction method: GeneMarkS-2+.	1105515	1105803	-1		MSSWTLGDNLRAEIITAAEESQTTIIELNFAKIGAKLELSAEMITLLSPIKIEGTKPIASLIANSWERSGLIMAASTSGSPSPKHPQQKQTCIFH
J2N86_RS04985	NZ_CP071527.1	CDS		hypothetical protein	Derived by automated computational analysis using gene prediction method: GeneMarkS-2+.	1106055	1109115	1		MPRISQNPYYHKIYIPQTKKNSYYFRNMNSQAQSRKLNQEHKQAQQRFELLNEFVWVKQFSLFDQLALFNRYPRNAVEYLIFLSLVCLLGRLPTSEASSDIPQEKFNNYKTLKLGTVQQFNMAVSLVDSASVLTPAQHYHVCSSALLGYEVYGYSLAPAYLKHCVLSLSNIRSSLNVIGPYVGFGKFIADYRSAYEEGVATTDLFQYAGALFELEADRRKPTFSTLDPLLYIKSSIQFMYTRLSEQSRRELDEHYQPALMRLHDRHAVYDLPHNIESYTSKPWGSLAQYKAALRLSSLLTVSRVPRELQEGVCGIIEIGKIHNHIDKIKNVGDPLFSTLERFPLRAGDYAIAHCPSIFLEYYRTVQAHLRNPKTQIHYGLFVYTVGELDKALTLDERLL…
J2N86_RS05000	NZ_CP071527.1	CDS		alpha/beta fold hydrolase	Derived by automated computational analysis using gene prediction method: Protein Homology.	1110414	1110684	1		MTRAAARTMVHSSVREDKNLIYHYAEVYGVRIFYCEAGDKNKPTLLLPHGFPTSSHQYRQLIPLLSAHFHIIAPDFPGFDFTEVPNKRE
J2N86_RS05165	NZ_CP071527.1	CDS		F-box protein	Derived by automated computational analysis using gene prediction method: Protein Homology.	1154208	1154841	-1		MLEKLYNALKYFWSLLGFNAQTTNDIHDMDGVVLRTRELDNNLNLELFTPYVPEFTIDVNQLQRNLDLQRMAFNRLIDVSSSLTTPSILLPQSPQPAPLPPQVFDNPSEENNEQLTKLPVEIWLRIFIKLPIPTLLKAMTACKYFGELTNDPILRKAMAQEKGQRSQIEFFNNINLLKLYHVEDFVKTNQPEEDIYSEPGAQGFILKGKR
J2N86_RS05240	NZ_CP071527.1	CDS		DEAD/DEAH box helicase family protein	Derived by automated computational analysis using gene prediction method: Protein Homology.	1176541	1180981	-1		MPNTPLLDIVQKSLQKLWLFCQGNSSFNWPELEDYTQFLPLFFQSQEQESQQEGVELVRKALIHNPSGMLLSITFLCSHAKNIPQDIWHKPDEMNLSLLHHLLNAMFIVNKRFANRLHINKSDYNSLQAVFPGPTNNLTLNVALLLKECTELLFYGSREFYGFHTTFFKENPLWARKLFQYLLQHYWVDITEEQLIKLFRNKPDSELMSSNSSLIKFIKAFAYYNYPRYIQWLHNKCKQNEITQLFSQLNKQEKETILATALSRSGKKASGSQREQTSDQHYEYVIIQLLEQFSRDELNINNAISVCDDILHPYYQHTFKYNTGTQKLRASSAKESPFVALAKIIGKNQLNHACWFHSGTKEANKLISLFEHSPKKRLVIILAAYNYQKYNSQQSILCQ…
J2N86_RS05275	NZ_CP071527.1	CDS		hypothetical protein	Derived by automated computational analysis using gene prediction method: GeneMarkS-2+.	1188430	1189882	1		MEESLTSTSPDRCEQLVTFLVKRWERIIDSDAQYLHDFENPINELCISIAQLLNNQHYLAFLMPTLLNDQVLYLTSGYDEAGVDLKEVILSDDNSALIHIGDVLDFCQLDGTLKHNSLLNGKQRTLSKGEATRLLTRDTAVADYYLSLSARVRYRLNGDTVGAALNRLIDGLCQGGRRFNGEEYNAGEAANIAIIEFFDFFALLPEDVQQQVRKTYIEDENTEEDVISLGKLFQYLSHQDTLVKYERDMGLESEWRMNSMDVSLEEYIEENAAVEGHAEEEESEEDDELSVAFCVELIANDIERVLKEHPELYEISPQTDFVKQSLEQLDDNIRINREQYQIAIQTLCKHPAYKKKEFDLNALIEEISVSPNFKMISEQVYFIINKLFLNKPLGEDKSA…
J2N86_RS05280	NZ_CP071527.1	CDS		IS256 family transposase	Derived by automated computational analysis using gene prediction method: Protein Homology.	1190226	1191465	1		MSKKTIDLSNFDFNEFKSEALAQLKLGQSLTGKDGILTPLIKELLESALEGEMDSHMMDCSETGIVNRRNGKTTKTIKSTTGVFDLETPRDRDGSFEPEIVKKRQTVLNESLDNKVLALYAIGMSYEAISEHLSEMYGLEISSAKISLITDKLLPLITEWRNRSLESVYPIVFLDAMHFKVRVDGKVISRAFYTVLAVNSEGKKDILGLYLSEAEGARFWLGVLNDLKARGVEDILIASIDGLKGFPDAITEVFPHTEVQLCVVHQIRNSLKYVVSKDQKAFMADLKLVYKASSKDLAEHHLLELEEKWGKKYPAVIKSWNNHWEALSQYFKYPEELRRIIYTTNIVEGFHRQIRKYTKNKGAFTSENALIKLIYCAAQKVLEKWNQPMHNWALIVSQL…
J2N86_RS05415	NZ_CP071527.1	CDS		hypothetical protein	Derived by automated computational analysis using gene prediction method: GeneMarkS-2+.	1221929	1222502	-1		MIYLWTSPDSIKNKEVGCYDTEHSPDRFLLYDSIFLKTDVFAPAPQVEFIIPQKKVLAFDCLPNNARIPLVNTKVRTIIEELAPNEVQFINADLHCTDGTLSNTYFYINVLHAIKCLDHEKSVYTKIPGEEDILSFKHAAYKENALNGFHIARDIEYFVNLLVNEEIKAAFDEAKVTGVKLIPPEDVNWY
J2N86_RS05420	NZ_CP071527.1	CDS		DnaJ domain-containing protein	Derived by automated computational analysis using gene prediction method: Protein Homology.	1222515	1226610	-1		MKNLYQVLEISANATPKEIKRAYRKLALIYHPDRPGGSTELMNEINKAYETLSDPETKTEYDLNWSVFQQLDDEALKPVSGYLTSNDASLFFSFAFKREHANLVALAEKQGVTQVLAKTRLTPFKTDIYSYDELIYSDLVAYLKAKGSESSNLICDETPIELNKNIEKSTTSEPNDINPNETNVNTTSNLFTRFFSSVTEYFIPEDFTEYFIPPETEYPNPPDEFEEENMEELNALFPNEFNVDTALNLFAQFLSGHYYGKQLKKLHTYFNKNTATLKKTHVDAPELQVYEAFFTVIDIIVNERPVHHCLAALGGIVSYAKELPQINQQGFLTLFCNPYYRAFYEYVQHEQWHDDYIDLFTSDLVTNFDGYEHGVKKFEALKAQFMDSKDTNVLNTAKH…
J2N86_RS05425	NZ_CP071527.1	CDS		Dot/Icm T4SS effector MavH	manual curation	1226611	1227967	-1	most_likely	MEVTFFPEEPSARVKYSMAVVNNLLNQMSTSPTREKPLIIRGLNAVQMRYIWTALMVWGKNHPTLTFSFNEIKILNDHVFHPGQEYQIGLLWSDFTPTSLYKTEFKHYLTPNMLIPVEYPQAFEDVPVSLYKTIEEQEQFKIEEAQNPEEAWLKKEAKIKKEALKHENDNLQEQTGILESGIKEISLQQEKGKQTKVSSLLFFEKANEIPSLNRLRTMVLCEAIESYLSWRNNKNGANKRGYNVTSITWLWHYTVFGENRAKQLMQQLLVSPDDCLNTLKKHFSDYFSINNHSLDTYLLEAIWETNVLFPIYVELPNLGTITARKQLLDAILTTDMLSAPENQDTLVPCIVTYLFSELHIAHKDAIPDYLALCHQYQRREDADNELCFDAFALIAEEGI…
J2N86_RS05430	NZ_CP071527.1	CDS		hypothetical protein	Derived by automated computational analysis using gene prediction method: GeneMarkS-2+.	1228838	1229306	-1		MAKKRSTAYFWKTMDNAGSALDILLANLSMSHIPYYAKEYHTASILYPFAHTLHALRDIYNTLEGIVWLSHALFNEPETSVPEVLKGMALGLGSMLLNCLSAIGSLVTLLTRSLSTLFYLGYPCNTGLYIDEDFDLRTMTPEGEDWYVQSRTLTL
J2N86_RS05435	NZ_CP071527.1	CDS		hypothetical protein	Derived by automated computational analysis using gene prediction method: GeneMarkS-2+.	1229398	1229608	1		MRCNFWSIWGLGQQITILTPGRDQCTAEAFLKPVLKGNDYKLNRTSGFKVKISKKAECLFRPELKGTEG
J2N86_RS05510	NZ_CP071527.1	CDS		Tropomodulin and leiomodulin [Cytoskeleton]	HHpred COG manual curation	1240957	1242247	1	most_likely	MPIVKTLPVETHDNQLIRMHCAFAHAQMNLASFFHVHKLKPGDEIPQDKVIKLFGTVDSASDLAYEWTALMILGQLSGRHGFSAKNLVVRNLNDIMGEKNEKGFFDPKSQLKKKFFGYDYTSFNSGSLYEKVFKPLLTPYDKLYFEDEREKPFGYFLRLEEVDRLRELGKDQEVEKLNKHQIALRDVVKLHMIQYIIQVYFKQVEDQPWLKYQAVNDAMCRNLHNMGYVKLALMISCLNLDKITKLSLSHMQLGAFGEAGVSLIVSACEGIKEIVLDSNALHRLDPTGKANHSQLCNVLRQIPANVLIVSLCNNGLSSFNKTELMEIMQAIPSTVKEVLINFNGLDPELEQELLNSRGQKTTPLLKPTQPLKNQKPSLEKSKEAKPKEEKPVKVSSYGQ…
J2N86_RS05580	NZ_CP071527.1	CDS		hypothetical protein	Derived by automated computational analysis using gene prediction method: GeneMarkS-2+.	1255621	1256281	-1		MKFIIDEIIYYDEKDPKIEISWSTIHADGTKKPFITEVFKWQNYPEILAPTMLLKMKPLRDEEEPGDEDNLFLGHHTPATRLQRLSKAQLNTTMVLTLNHLNFFNNTKTVTWKKPPKPEQMTSDDLRILYPLSYVIYSEYLLSNGQPCRVPLYMVCHDGVVDEKPEPSMLKEFKPPRSLRHILFPSANQTKSSELAAQNSNSEKTDSHKPDEASIYYPQ
J2N86_RS05590	NZ_CP071527.1	CDS		hypothetical protein	Derived by automated computational analysis using gene prediction method: GeneMarkS-2+.	1258117	1258345	1		MIIIGTTFISLVHSKQVSFPCVDVQGNLKPEFADSNYAQSGMENKIVCTQDTEQGNVFVVQAVKSATFQLEWARR
J2N86_RS05660	NZ_CP071527.1	CDS		hypothetical protein	Derived by automated computational analysis using gene prediction method: GeneMarkS-2+.	1270979	1271117	1		MIITWPLIALPAAKAAVEENKATASIDFKKVFFGVFIADIIFIIY
J2N86_RS05695	NZ_CP071527.1	CDS		hypothetical protein	Derived by automated computational analysis using gene prediction method: GeneMarkS-2+.	1276209	1277643	1		MFHRPSLPQDLGSLLFVLRTYWQSAANSPFMLPREKERAQNIANFIISCTSDELFLKKLANPKFLGLIELYTLCKSTYALTEEQKATYQSMIQIIDTRINAISEPISIFEQVLSLVRTLSAQDANIDEAVFYVDFLIKLQTCADDKEFAAMINNNLLSSWELEVLQRLEFIAERAIDKQESAQFRQLIGSKASPLPLLNNSIGSQLASNSSVLSQLKHHIAVQLQKEVPDYQFEMIFELAAVFSELQDDAALINFLKGKATDDERFVLGSIPIEGNSPEFYEFKNLVFPTVPQMSEFKEATPEDHLSIEDSFTSMAVRKAEGLIEEMKINALPSVEIAPSETRKKVSLIYLFRQYLKIELSVKIKLESIVEDNQFFDLLSKNTFNLSLIELMELDACIQ…
J2N86_RS05730	NZ_CP071527.1	CDS		hypothetical protein	Derived by automated computational analysis using gene prediction method: GeneMarkS-2+.	1283388	1284330	1		MSYFFAQSADKLHTNEDYAEYSFEDDISSDDDFYDDLSTPVNEERAGRNHFFEPVTQLGAHCKLAAIANVEQYFATQMKFEPLPLYKKGEAKYSIRQIGKSFGSSQGEVLEIAALSQIFEVLGYQNTIHQFSPTEYGAFLVRIDLELIKGNLPVIAFPVTRDIDDVEQRGQPNLRPNPPEETEHAAVIIACDIAEETLTLVHWGAYYTVSAQELFIANQQLAETRSVEYYSQTPDVHIRYDRPDKYMPLFSPSVTPAKTSITPSPLSGFKGKLLIAQKPLDLELLDAQRLSLFSSLNGGDVNMEESSSSFTCR
J2N86_RS05735	NZ_CP071527.1	CDS		IS4 family transposase	Derived by automated computational analysis using gene prediction method: Protein Homology.	1284488	1285667	1		MQVSTILHELFSSSIHKTRLKSLITIVNGVIKSKKLQLSQLGRCLNGQAKERSGIRLIDRFLSNQFYQRESLLIYRSICSRVLKHTATPDIVVDWSSIPNSQYYCEGKEQCLLRAVFPAPGRGITLYEEIHPKSKENNPHIHRNFLNNLKSVLPPESKPCLITDAGFKNPWFKSVLAMGWDYVGRVRGITQYDAGGGFYAIKTVFSQATNKARYLGFWAIAKTNVLLHHVVLYKGTPKGRHQMTKTKKPAQGKDSRKYSASWREPWFLVTSLEEVKEHPNLARIKYKRRMTIEENFRDTKSTRYGFSFDNNITFKPERYTVWLLLAAIASLIAWITGASAEKLKLHYDFQANSYKHRRVLSFFYLGCQLIRKKINVETHWEIILEEHNTCSS
J2N86_RS05740	NZ_CP071527.1	CDS		hypothetical protein	Derived by automated computational analysis using gene prediction method: GeneMarkS-2+.	1285709	1285868	-1		MSWSKLKMFAVHRLTMLNDCDLKTVLNLGLPAFKEKINQALQIAEDQAQPSL
J2N86_RS05795	NZ_CP071527.1	CDS		hypothetical protein	Derived by automated computational analysis using gene prediction method: GeneMarkS-2+.	1294961	1295162	1		MNLPANKDKRREAQLFKEAQLIDAPQHDNGGYAYPPSEEAVRNYLNFFKPAQEQAEVVDSLSFSHG
J2N86_RS05805	NZ_CP071527.1	CDS		hypothetical protein	Derived by automated computational analysis using gene prediction method: GeneMarkS-2+.	1296759	1297722	1	most_likely	MNTPNSSPSLAPLRPDSPVPTLNIGPIPDIIEYFLPLPAFSPQKRPENSQEALELLFSENNINARFEERCSSHQYFNNQAFGKPAIEELVDEQIDNPLFPDFKRLSLTDLPNVRAEGRRSDFRFAVISQNDEVNILFSKWSGQLVKGDGMSHSQLACGKEKASTSIAAGEIEFIDEGGTWKIKRLSNETGHFQCPAETLITPLVLLMEQELFPFASQFTLVLEYGNDSREIEINFADLRKIYDAKILAKETNNTIENSEKLVQIESVTNQEKEVTETLLLTTTNGFFGSRARRPLISIDPQQDEEYKEESGSIFHPRSKH
J2N86_RS05830	NZ_CP071527.1	CDS		LuxR C-terminal-related transcriptional regulator	Derived by automated computational analysis using gene prediction method: Protein Homology.	1301314	1301959	-1		MNFINVDDFYHRPCHLYIKSPKGVLWECNEMQAISAGFANPSEIIGAQDRDLVLDPNDAYKLQENDQSTLSSGKPQIFLEYGSFEPGKVRGGLSYKSPYYSNTGKVIGVIGISFFPEELKNLEQWDDQPLLKSLLLMTASHFGLLESPKSPSSLVSQLSLQQKAIFSYTVQGKTIKEIASIMRLSVRTVEYYIEIIKNKLGCARKKDFFYYSNH
J2N86_RS05840	NZ_CP071527.1	CDS		Fetal globin-inducing factor (contains ankyrin repeats)	HHpred COG manual curation	1302876	1303488	1	most_likely	MIVLTQRDKAYGRLSRLAKLKVDLDEATTIENKFRAAIVHGYLPLIQHFLQNELTPETSICRNLSAINLAINYCGQSLDTMHLFLKKGFLINHKDGDSNNSLHWILEKIQAHIYCFLSDLDMKIELFKILLASGCNLEQVNSHGKTPLQLVEENDFLEIENGQKEKILTQLHEAIKEVRVGQFQYTNPLSEIISISPEQLNLS
J2N86_RS05845	NZ_CP071527.1	CDS		hypothetical protein	Derived by automated computational analysis using gene prediction method: GeneMarkS-2+.	1303686	1304037	1		MSQTFFKNTELAAIISCLPTILTYGILFDDGERGGDDFGKKYLENYWLRHQPTVLKPLSYLGAGILLLLTTPVSLFFLTISLPIALIRDAVVGISTLINSWGEREPDIEPTLRTLR
J2N86_RS05865	NZ_CP071527.1	CDS		hypothetical protein	Derived by automated computational analysis using gene prediction method: GeneMarkS-2+.	1310772	1311018	1		MQGKNELPLNPSSTPTPSVLPDTPTNNTVAQPKMTTGPKLIRPDEMGLYMRPGGNEFFKVPFELRSDNDGLGSDSELDFTI
J2N86_RS05870	NZ_CP071527.1	CDS		hypothetical protein	Derived by automated computational analysis using gene prediction method: GeneMarkS-2+.	1311208	1311598	1		MKQKTEPEWAFLGEGNYNQVYKSADSKRILKVQKNADATTDTPERSARLWNLINPNLHPSATIIDSEHGIGWVCPYVEGEQASDAEISLGVLDVYNKSGRIVVDATAPKNFVTTPAGDIICIDIGMAFV
J2N86_RS05885	NZ_CP071527.1	CDS		multidrug effflux MFS transporter	Derived by automated computational analysis using gene prediction method: Protein Homology.	1313192	1314386	-1		MQDQRKVIISIFLLIVLQQIPVDIYLPSFPSMADYFSVAPPMIQDTLTMYLLGFGISPILWGPCSDKYGRKKVLFFSLALYNLAIFGSAISSSIYSMLIFRSLAGIAAGGLQVSTSAMARDITSDKSLLILSSYMSLIWAIIPIVAPVIGGYIHTYLGWQGNFYFILLWGLPIFYFIFHYLPETNHRLENYTFRSIVYRFAQLFRNTKFTFYVLTTGLSFSLTIAFCTAAPFLLQKDLGLNEVQFGWAMFFVAGGYLISVMTNSRLLTYFSAERIMQAGLLCSLAAVTLMVLLATLDVFTIISVVGPAFLIIFSQGLIFPNALGLAMNNLKHDFGLSSSLLTSCQLIIVGAASHFVTYFEHSSPLPLAMIMFGITALLSTLYVLFIFFIGNTERISE
J2N86_RS05890	NZ_CP071527.1	CDS		hypothetical protein	Derived by automated computational analysis using gene prediction method: GeneMarkS-2+.	1314552	1314822	1		MVIYGKVSYTLYALHGFSKNLREELKPYLIKVTAVMPGAVITDSWGEYDNSQQRIMETSDVAKMIYAASELSPAACVEDIVLRPDFGDL
J2N86_RS05895	NZ_CP071527.1	CDS		dihydrofolate reductase	Derived by automated computational analysis using gene prediction method: Protein Homology.	1314890	1317650	1		MNYMLLVCVDAAWGYARKNQLPWHIPEELAHYHRTISKQAGKKRAFIIGKNSWLSASDADKKIMTDAFCCVISKTYRPIADEKVLQFATLAEAKQFLEDPIHLIDTVYILGGKDIYLESLQSNMVTSIVISRLKVLFDCDRFLVEMNNILTERFFCASQTYCTYPDSVDFIIEEWVASPPKSSSLSHLAQGLEFSLLLHHEVFQQKLPYESWAIVLKFIIGSIHQYCNPYLPQHTVFQIIAANILKLFKYFYTAEHIYSVQVKLNEHMVHEHSSNTIIERQEFKPWGWVDVLYENNWLNTAVLCVEEQKSIQKHYHDSMLEYKLVMSGVVNTYYEQGPLVSVSSLVEFNRPFNMEHGYFNPVQYPAKVISLNDRIFDMKYEVLIQDEHLPKSLEAHKLN…
J2N86_RS05935	NZ_CP071527.1	CDS		ankyrin repeat domain-containing protein	Derived by automated computational analysis using gene prediction method: Protein Homology.	1325460	1327425	1	most_likely	MKEISNRLYLLIREQLQIFKKEFQVQEKNSLGNGPYYILICPVPAKNNITTELGELIPIDTHISIYKEDKRELVHSAFHLTVNLTNKSGVKYCAHLFYDLCGDYLFYSFKDAGNNSYELESKEELLGFGKKNIQSFLAILSELRQNYYKQYSTLVNKANNFSKSLDNNEAQGLSKKTLLRYKHSLSELIAFIESGTGFNQKHLEGIKIHQSLLQDTEQKLELLQSASRSTEPVIVETTASEEPSLPAGNKSVEKESHSTKMDELNKKINALSRKKNRTPSLLLQEHELYLKKLALLKKKDSNSLKKSPKKTNNYSTDDEFIIVLNKELQLKEEIHSWILNILRDDSRYSTEQNSLLLLIQESSLNTNILLQATVEYNRLPMFEYLVAQRKDLDVNARMS…
J2N86_RS05955	NZ_CP071527.1	CDS		hypothetical protein	Derived by automated computational analysis using gene prediction method: GeneMarkS-2+.	1330341	1330710	-1		MFNEHILKIRRTLQQHNANVEQEWINIHEFASARLYEVYFDSNYNRFWTLEDPQYIARCRLYSMIGGNKVSITIEEISNAFRQACDLTDLKTTTEKEFLSIFQLILCGKYQVVTQMPPTCAF
J2N86_RS05970	NZ_CP071527.1	CDS		hypothetical protein	Derived by automated computational analysis using gene prediction method: GeneMarkS-2+.	1334272	1334662	1		MIYFKKIFLSITLLVFVGHAFAMVDKEKQQITSRHFTIAPPFSIKSVEAYTNIPNFSVVKTSDYTFDVFFDYIYPAPRSYASVKLWVMSENDKSYAEFVSNEIGIQFIQCIRCPHINKIDSNNYQFIFE
J2N86_RS05985	NZ_CP071527.1	CDS		PDDEXK nuclease domain-containing protein	Derived by automated computational analysis using gene prediction method: Protein Homology.	1338384	1338942	-1		MSRDGQEINKPEDAIKEPLILEFLGLPESHRLVESKLEEALINNLQKFLLELGTGFSYIGRQKRLTFDGDHYYADLVFYHVILKCYVIIDLKTRKLTHADLGQMQLYVNYFDAEIKQEDDNPTIGLVLCTQKSETMAKYLLGEKAKQIFASRYQLHLPSEEELKKEIKREIDIIQNTEPNKIIKN
J2N86_RS05990	NZ_CP071527.1	CDS		deoxyribodipyrimidine photo-lyase	Derived by automated computational analysis using gene prediction method: Protein Homology.	1338970	1339912	-1		MSSALVWFRQDLRLADNPAFFEACINHDTVIPIYILDENSVLGDAQAWWLHHSLNALNHSLTTKLNLTLILRKRAALEILLDLVKVTEIDAIYWNRCYEPKSIERDKKIKATLPGSGIDVFSFNGSLFNEPWTISTKSGDFFKVFTPYWKTCRQVLSPPSEQLITHHPGSLALKSDAINDWGLVPSLDWASQFPQFWTPGEEGARRRLQEFIQDHLHGYKINRLTKKYGKGFSVSTLRDIRQFYLVYPDITIHHAVRGKSSNELSLSPNLGWIHYRSLMRIDRPEARQFYTVEAEKNAWSGRELERQINRSPS
J2N86_RS06065	NZ_CP071527.1	CDS		hypothetical protein	Derived by automated computational analysis using gene prediction method: GeneMarkS-2+.	1353289	1354816	-1		MQKSAQEKLSTHEEKQLHTALQYLRHFAWNGQLQERNASFQSRYSSHFIAQVFAAPQQTLFTKARQNSMNKPQVRTHSLDELFTLLNNQPMETSSLRQQKKMPPSLNQLSTINPLYIQAQDTRYMPKPAQAGAPLDINHFKFSLPENGCFASSSNPQGEPSRIRSLSVAELQQNNMSFTPTTLSTTHRVCTVVDTQNGTQGAWHAKLVDAGMNRSVLFGLSWDKQQDGEQTIPGTTTTSIALDAATGTIYYRDPITKEQKEYPYAIPMHSGSTVIVGISGRHVYFVVNNSFFPPIPDLLLPVGADIHPLIRIGCPSVKLTMQVMGSKWTAERHPDGSLIDADTNPVANELYLSELRTKVCPHYHAQLLNQQRIELIPEFSELLSNPTLIAAQDLNTQFN…
J2N86_RS06070	NZ_CP071527.1	CDS		NLR family member X1	HHpred PDB manual curation	1354836	1356087	-1	most_likely	MNPIFDRITSLTANEQLLDLTESDLYQLSQEELLLLFAAIPEHISHLNLSWNYSTSKTNEELIQIFQAMPKTVTHLNLEGNSLHLKDFNKLTAFIAVFPYHVSITTGNDKLNQLLNVLQLIKTVKEDAKQNTLFPIPLQTKQLLSAFTKAQRQQLIKTIEEHLDQFDEITPFDEQSDRPWATLCCALLLRENTDCLTWETENLGEEEIKAEEEECHQMLDYFQQMRHIDYLNELCESFSFLIHAISPFPSIRERLEAMPRKAHAQFIPTGGKFTDDEIQPLGNFQSQWIKHKSFLRPGSFDTTRSTVSEQLVPLALRTQFHFKPLRAVKPKPQTITPPSIDAALTALQVPKPWYYETVSIANKSLFRLSNDEKRVASMPDYKPVGTPSIYKPYSITRFP…
J2N86_RS06085	NZ_CP071527.1	CDS		SidK; V-ATPase, mEAK-7	HHpred PDB manual curation	1358817	1359567	1	most_likely	MGKNTQKKAAAFNNVVENRENLITKINKCKTLSGLATLEKEYATQSRYSLAASYYKGLSMEKQQILANSDTRIKEALMQQKSKLMAIPEDEAVDSLVNESIVQESISSQFQSLRKLNISHIENELVNIDKKCMRMSKMGPSYEAATQATFRICSAIKKLTEKYVQDGDLQHFQDETRAIFDETTEDMKTINTHRGWAKNFFGNLGYFILGLGVGYAAVCAYRGKFFEFNTDTANVVGAVNEKIAALSMS
J2N86_RS06110	NZ_CP071527.1	CDS		methyltransferase domain-containing protein	Derived by automated computational analysis using gene prediction method: Protein Homology.	1363335	1364283	1	most_likely	MPTFFHNSKYSSEPNLRLRQAAAVGDLKEVQELLKSANLKIDDAQTGTNPKTNQPFSGSTALHQAVKNNHLQIAFKLIAAGWEPRKLNVAKESAYSLAKDDGFRAQMLMLQRITYLYKALNLHGRFENNNEPLRVLSLACGLSYEALALEAIFKDKEVTFTGIDVDESMCTASHGLCQNIPGADIIQQDATDLEKLKSNTENQRFDLVILRQPDIFNRRAVFEKILVNIIPEMIKSDGILMVSTYHKEELSEVNTLLLKNFDNVKKSYAFLDSKDVFIVENVALTPDKYSLLFTCNKELKLTIESSLNKVARFMT
J2N86_RS06265	NZ_CP071527.1	CDS		hypothetical protein	Derived by automated computational analysis using gene prediction method: GeneMarkS-2+.	1399419	1400205	-1		MFAGLLLGSPFLFILGYFEYMTAPMLVAASTTTFLGLSTLSLSGLIVYGSIGVAYMFSGARECYNSDQGPLDLLKSRITNNGLVSTIGAILWSPFLFVGGVAGATAKAVANTFSSKPSTKGTDSSSDTASLDDEESDEESDLLASTHSSQHEHSSDEEETFESPQSPLPHSDEETKKDAHKTHSGESVVPTTDFRLPLSKSQEILPSYSKMSLGLDVKPSEPRDDSRLDSMPVVGTNPLRQSQHDATVQELEQQPESPGLK
J2N86_RS06335	NZ_CP071527.1	CDS		nucleotidyl transferase AbiEii/AbiGii toxin family protein	Derived by automated computational analysis using gene prediction method: Protein Homology.	1415737	1416670	1		MLTDPSLFADVADALGIKNPVIVEKDYYAVQLIKTLSSISFEGYSLVFSGGTCLAKAHRNTYRMSEDIDFKLVPSVSNTGSQNQQRKKRRTIHEQINSALESSNLFKIIEFHKLSEGKYQTFLIEYPIHHPKIDALRPHLKLEFTESALLEPAIVKPIASLYAEVAKENPEINNFPCATISSIASEKFVALLRRTAAFDRDNTKDDDETLVRHVYDLHLIRDLIDDEILRSLVSQVIQIDIEQFGNQSPQFKNNPMAELQHGLRLLVNDPIHQERYKRFIGPLVYNPETADWQEAINTIIQFAKEWLSQK
J2N86_RS06410	NZ_CP071527.1	CDS		Dot/Icm T4SS effector phosphotyrosine phosphatase Ceg4	manual curation	1429917	1430733	-1	most_likely	MPKIIIFTDFDGTLSGREGGKTVFEPFYQSLLNGYAPGKILNYRQALLKDKDTVQSLFEEKFGPYNEKFNYEQDGADHLLSPEAVKFLHTMLSNDDVSVQIITKNRQDYIKALLTYQGFSEEELTKLGIFDSVRKDMAVKGFLSMQTDTISSIYILDDNLEDFNYMVNAAISFGLAESQIQKYYKMPGTFEWATYQQDIHHLLQQSQADNNKESEVIELAIDLLACEVATEEKAAITSKNKKEMPKPSFFSSAHVPQGTEQETPEKGNTPV
J2N86_RS06415	NZ_CP071527.1	CDS		Dot/Icm T4SS effector AnkF/LegA14/Ceg31	manual curation	1430897	1434386	-1	most_likely	MKDQLYSILSKYPFIHIDTVGELTMLVPLTGARTVTADFTAGTGKTTSLYLFGDNTCQSDIERQKFFKPNGSESHYSSFTSLFSSLIRELEGLKRTQQIEKDGAVIQSIIDTLNEQKKEAIKLKDTNPDTALMQNDFCHGTQGFTVKGEFIVSGSPDNVRHLNLPNILNLTINGADRHKFLPSGLDQDNIFTNLAYIPKKGKVEKKEDPLDANIRIAIRSKGIKTYQKGLTQNPAQLFQTVYSSLKNSSFKEAPDQSDEFFDGLANNLKMVYGDTEDYSTYTENELIEATVLILRQTGLFIPREEKEESKRFSTIYHPAIQEFSSLNGASNTTKIKTFKLFTLQTFLYVCALQLRLKNTDDAKTFLSELQKASSAEKLIAQLCKNESEFMHMLETQYGI…
J2N86_RS06500	NZ_CP071527.1	CDS		hypothetical protein	Derived by automated computational analysis using gene prediction method: Protein Homology.	1451146	1451533	1		MTITYFLAFALGWYLVITGLLLLLRRDVVIAATSNLMEQPGQLLIIAFITIILGLLMVISHNIWVMHWPVVITILAWTIYISGLIRLFCPELVHKMWSKMVAKPGVFTISGIIVLIIGLFLLFMAYFK
J2N86_RS06735	NZ_CP071527.1	CDS		hypothetical protein	Derived by automated computational analysis using gene prediction method: GeneMarkS-2+.	1506111	1507119	1		MPKYTIFHVVRGKNMHLYQGDDSAQIVLSRIAAQIHSGSFVPRTDVDFANEADVIKAQSDWALFHTGARVIVEYERIDNNNISVLGFRDITPYKKIDNYQDYFYRYNQPLVLNREQPSPIAGLVPEGVAEIRRYATPSTSVTAAMPAKVEPKPINNLVKEHIIQAITEQKNSYDQRINGQFWGSMRQGAKKNILVQAALDDAIQHIKKDDFSSARAVISELKEKLGSEFGKNNVFGKKSESFKLVESIEMKLTDVANQSNVFKKRLDEIKEAGQQTSAPNNNLFKPSFFAFFYQEVSHVSLYCMPLLGFGFPGEHDSRFWVIQFRVHRCKEGLSF
J2N86_RS06745	NZ_CP071527.1	CDS		hypothetical protein	Derived by automated computational analysis using gene prediction method: GeneMarkS-2+.	1508468	1508939	-1		MTLVDLDPQQRAAAQKLGINAIAPHNRSELEYAFREANMIATSTGQKAIMNKYPKTWFTDKILANLSVYDEFGPQFSTEEVLNHEMPINFVLNDPTPMKYIDPEFYIHNSTVLSFLQEQLAPGVHGITPQPDQKIIHQWCAYHEFPLEIIQSWFVK
J2N86_RS06855	NZ_CP071527.1	CDS		hypothetical protein	Derived by automated computational analysis using gene prediction method: GeneMarkS-2+.	1541270	1541600	-1		MDEILNRSPQTAEPVWKQSMLILLILFPAVMLENLYLFPHLAFLNPVLARFLGAIVIVCSISWVLMPSVHFLLGWWLNPNSPKQEYVGFFIVLCLYLMEICFFLLLYKA
J2N86_RS06865	NZ_CP071527.1	CDS		hypothetical protein	Derived by automated computational analysis using gene prediction method: GeneMarkS-2+.	1542994	1543630	-1		MKLYFPAFFSPSYETEINKKLRQPETLALANKDYKQLWKLKKHAEKVAASIHELEAFASNEETVKALNKYITEAFDHVLAGGKLNLTQHIHPLQNTMFRLKDELSNSVCWDVTFSCLNMMSNSFVMGIGGASSILFTAAVLTGPASALLLSMGMAVLSASLAILAAYSLYVDGRFVVDQQIGEIEEGINFLCEFQPNYMPEPTTGNHSAYV
J2N86_RS06980	NZ_CP071527.1	CDS		mechanosensitive ion channel	Derived by automated computational analysis using gene prediction method: Protein Homology.	1565152	1566325	-1		MKEQRIVKAEQSKAFFKVWLGPVLLMAALLAVHLFVQGSSALKELFPASSAIRTIEQIIFYLFIFLSAYWLAVRVINKAFLLLIKSNIFNDHSLIKIVLPLFVVILKILSFLILFNVIVQYINIPPALSFIFTKVTSILIISAISWILFKIVDIAEQILVRRYFTQKRGTLASRKIYTQTLIIKRIIYSLIVIFSIGSILMLFDNVRALGASVLTTAGVVGLIFTFTAQKPLGSILSGLEIAITQPIKLGDSVVINDELGTIEEINFRSVVVRLWDWRRLVVPTNYFLDHIFENWSRTKNSNLIGTFFLYVHFTLPVPKLREELNTILSTSPLWDGQVSNIIVSDLQTHVMQLQVLASAKNADDMSRLRNELREKLIQFIVTFYPESLPK
J2N86_RS07335	NZ_CP071527.1	CDS		hypothetical protein	Derived by automated computational analysis using gene prediction method: GeneMarkS-2+.	1648573	1649860	-1		MTPAGWIAVGSAMLIGGVVLAGHSIYSYLNKSQKLMEAIETRDAHESQIKSLAKEIELQYAQHDVLERELESLRQSAESLGISSDIEPPNTSSVNIKKEPIDNIKNTEKEHYFLQALKNLASYIAIPFIALGQLFDQMLRLLKLPQLKELINATSPIQTRLKEFAAVLTFVTTAFTGLFTWLSSLLGGGLTQLSFLQTSSVLAASLSPISLAIIGVTLLFISASLLLNKVFFHDPHEQLTKELEERREVLIDSLNQNHLLLSQIEYKNDSLKEKVKLLTLKIDLLQSALKDKEENKRPIVESHESRELAELFSASKDTSNPSNETELKQKLSDNINSLQKLLQRYQKQLSELEGKEVLESEESSSKELNSPELANQNTPSLPNVPIEFNGQNNERRGNS…
J2N86_RS07340	NZ_CP071527.1	CDS		Tn3 family transposase	Derived by automated computational analysis using gene prediction method: Protein Homology.	1650083	1653128	-1		MYSPNRINLLSDQEIEAIYAIPEFNKAERELYFSITDEEMLIVKKYRTTKAQIYFIRLLGYFKAKQQFYKFNLGQDNDSQFILGKYFGEHLLGLTGQIDFKTYQKQKTDILLLFGFKDWQPPYEPKIQLHLSELIKLYPKGHDALRQLLNYFSNQQIVLPSYRTIQDMFTNAYSIEDARLDALISVIPESKKEQLSVLINKEDGITPLNVIRLDQKNFKYKAIKAEVDKALRLAELYDFAKSFLPRLKISKNSIRYYADLAEQYAASRLRRLSKPQQWLQALCFVYHRYQQIMDHLITSFIYHTRGIMNEGKIYAEKAMAEHSSGLVVDLPKLARFLKWFPNRKHNLTHDELNHQAYNILPVEQFPALAQFLEGSVFDKKAAKWAFFLESSRQIALYLR…
J2N86_RS07345	NZ_CP071527.1	CDS		DUF4160 domain-containing protein	Derived by automated computational analysis using gene prediction method: Protein Homology.	1653299	1653560	1		MPTISAFYGILIQMFWGDHAPPHFHALYAEYEVLIDIHTLEVIRGSMPRRALALVLEWAFAHRAELLEDWTLCEQNQSPKKISPLE
J2N86_RS07350	NZ_CP071527.1	CDS		DUF2442 domain-containing protein	Derived by automated computational analysis using gene prediction method: Protein Homology.	1653514	1653832	1		MRTKSVTKENIAPGIVCTAPWRLTKVKPLQNYEIEVEFNDGTHGFVEMITLIMSERAGIFAALKDRDVFNQAHLEYGVLTWPGEIDLAPDAMHDAIKQKGRWVLS
J2N86_RS07355	NZ_CP071527.1	CDS		recombinase family protein	Derived by automated computational analysis using gene prediction method: Protein Homology.	1653842	1654400	1		MLVGYARVSTIDQNLELQLSALKEVGCEKLYQDHISGTKANRPGLDLALEVLRKNDTLVVWKLDRLGRTVKGLIDLVNHLHQKEIHFKSITDNVDTSTPAGRFFFHVMASLAQMERELMAERTKAGLAAAKAKGRVGGRKRKMTQSKIESAKQLLSSGSLPRDVAQNLGISIPTLYRWIPASNQG
J2N86_RS07360	NZ_CP071527.1	CDS		alpha/beta hydrolase-fold protein	Derived by automated computational analysis using gene prediction method: Protein Homology.	1654468	1655506	1		MPEPIAYIYRQARDSKGKINADALGSLIPKDTVEETMEGDRILYIHQPPSTETQPGVLILMDGEQEMRPGDSVKSTPAILDELCKKKQISPQVTVYIPAPEDRIGEYACNKEFADFLSNKLVPLLQEPPFGCSKRREQTTIGGTSFGGLAATHAALTNPETFGNVLSQSGAFWWNKDWKGFDKFEEWGKAAKTSILETTKQATAMAWLSKIPHKDGLPIKFYLSGGEIEEGKTPSLNGESFPGAITLNKGLSLQLAERGHIVKTEIKRGDHNYDSWQADKPTALRTLLPKPTPQLISEKEKTNQYRDHVREMRRPEPGYMAPTESSKAKEREKFSPLHTTPKPWK
J2N86_RS07635	NZ_CP071527.1	CDS		GTPase domain-containing protein	Derived by automated computational analysis using gene prediction method: GeneMarkS-2+.	1720760	1721831	1	most_likely	MRKVYIFGASSTGKTELLRQLANQNVTLQPVYTPTKGPEFLIVNDLMIWDSTATNGNYKQFSLPFRRGAEFGIYCINLSQEIDGERIAQIELDIKEFQEENRDAKLILVGTFSDRALSQNTVELLRNQFQEVVFADVLTTTTIIKNGTQPLLTALNRLKLEEEQRLTFVSNSGDSELNKLEALRDNFSEDSDLYSALNKLNNQVICLGLNADEIGVLGDEVNNLLTEISNPLLLDKTKAYDKFLANCDAKFTEKYHGLKAAVKTFAAVVLVTALAAGIFFGAGIFFGAWTGASTFFAALAEGTTGATAFSAGTCATGIISLAHYGNSFFQKPVKNAANEFIENVKNADIEDVNITL
J2N86_RS07710	NZ_CP071527.1	CDS		hypothetical protein	Derived by automated computational analysis using gene prediction method: GeneMarkS-2+.	1733609	1734773	-1		MPLVSPDTVDQYANDYKNNEVTAALMCKLEPAISPKTRCYLDPDIIDTALFDQKLYQNACIYVTYEHEEKNFLLVTLNKPRGIKDSAADKHVLTPGGRRDKDHGLVYTALKEMEEESHLMVDVIAEHVPQAMFRHLQTNLIYGKRGTLNFQQQLHCYHLDLGSLDAEQIKNITQDIKGDSDVGIAEFVDVTGLQTTEAHQPFNVTTMQKPLLDGVAQIARGLRVKTKAVPFSEILSQLSEQEKDTKVTTLLRFLKECPQEDITKKQQLSRMLLLSVKLENLITLAGEEYHSEVVELIKNYAHCSPEDFKEFDKYYRASQSFTTFSTSKTQQIRKSLSDSTISDQRRFELAQSYVLDEPNKHYSMFIRKHLIASISIPEKTLQMAIPQ
J2N86_RS07800	NZ_CP071527.1	CDS		hypothetical protein	Derived by automated computational analysis using gene prediction method: GeneMarkS-2+.	1754504	1755821	1		MKKQVERLAHQTLKKLTHQLLESPRASSLTKDEIIQIITDTIHNDYISCRKSQRQDFYKKLSHLLHPDRFSRDLEYRNLAVYLNERELLEEPQKILNEHYKGESVETYFTFFKDVFSNPSQSLDILRRRAPDNPLVKNIQRYNAPIKLGVIILLAVSLLASGVIAVLSSLASTITRSLINAANNLINHGLNKITENRYEQMAELYKEANFLQYKKQFLIKSKITIQSEMLMSNYELYSAINSMDDSEFWDYLLTIEPINEATVNTAEELVHEKIKKSAVFSIDKIKSAFFALYETGTDVNKGLSQRAMLLITSPFVLTALVLGETVSLAQHWFFAALDAANVVSSYVVFTVLNAPLISYDVSVSLLEYLLDKDIVDHEVSATEVHKTPLYLLFDKPVDS…
J2N86_RS07810	NZ_CP071527.1	CDS		hypothetical protein	Derived by automated computational analysis using gene prediction method: GeneMarkS-2+.	1757546	1758620	1		MFPAVSDSKLDSKFQEELTPEVLLIADKCVQLIQDTNTSQPDNPFDWFIKNMGFTSKHRQPHKDSSICFYFRIVRNLKVAGEITFGFQFANWFLSFTPAGKVVCETSRNISNDLIYHERVALFSDDKTILEVLKKLLSYRWACDHTRYFDEKKFNGAHFVSYGLQYLGLYDALTFISKKYLETYMESQCFPCMLRVSKEFQELDEFDDICKNNQVQKEILPKGQFLLTAESWAKFDKLYCELVEKWPALTIHSSDDVRGSMEIVRLMITQAGNSFAMPQSTWPNDCPLLCRFNWAGYNNLKENLKEWFSADKPLINESIDTEDKPIYIKQNSFFEQAPNLSNEVLPVPELFNNFNKL
J2N86_RS08170	NZ_CP071527.1	CDS		CHAP domain-containing protein	Derived by automated computational analysis using gene prediction method: Protein Homology.	1837006	1837645	-1		MRLMIRWVILGQMCLLYLVPWASSAPHLDKMCLNKCTTSFGKKLGGLNEVSAYSNCSNDCESSLWHYVKLNEGSLVKTGMKWQCVEYARRWLMTQRGYSFASIDHAYQIWNLKTATNLTTYKETPWLHYVNAVTEEKPQPHDLLIYNTTQGVHGHVSVIVAVAGDDVLIAEQNYANALWEHPTYARRIKLIKQKGHYQLADKGVIGWMRIAP
J2N86_RS08175	NZ_CP071527.1	CDS		ATP-binding protein	Derived by automated computational analysis using gene prediction method: Protein Homology.	1838044	1838713	1		MEDFEHQVRCYFEEKIGAAGLAAAHRVILESLNELIKNAIDAGAENFFIEDRSTTLASSICIFDDGIGFSSDFLGADCASIDYERKLSGCHSIMSHKIGQNKLGGQGRGLAQAFEVIKSFDGKVICSHRPDEMKGAFITFSSLNTPVSMEHISELFNAARASWASPYCQYAQEDAESIVSQMKDSFRLFTRKSSKDHGLSLSKSNDSSVPTEADVRPIFAPN
J2N86_RS08240	NZ_CP071527.1	CDS		hypothetical protein	Derived by automated computational analysis using gene prediction method: GeneMarkS-2+.	1848373	1849855	-1	most_likely	MYRLNGQYVVFDPNYPEGMKQFNNEEDLIEELRTNVFSFEGSDMALTVSQITSSEFKPDSSLSRAKPADYVREYLDVDSVAFYPPGKSVANDVYIAAGAEDKEIIKIYFELDHERDWTANELKEVGIQAILKNNANSLDAILDKLNACPAQTKTERKDKEGAINVLILLALRDGRNELFQKIITDDYGKKIFDTIDDSVLLNMVARGGNPELLNNILERVRNNAVAEEQLVDTEEVDHNEESKDLDELADVIQMNLSDFLGDDFLGEEEEIAPESQMTEMAVMLLEFDSRGENAIICAIKGNSPECLGILLKQLTKENYVPTTEEYQSYLSAAINKNDVRMVDKLINHIDPNMLSSVMSGLTLSSEQMKKTNLHILQTLEKNGFPLEKQGQLIVAEKEA…
J2N86_RS08350	NZ_CP071527.1	CDS		hypothetical protein	Derived by automated computational analysis using gene prediction method: GeneMarkS-2+.	1875232	1876372	1		MQAKQEATSNVNQEQSDLVPIFKMKLPNYSHLDAIDGYHQFFSTKVAGSWLIRESRVQGMISLTFKRENSEIAHTRFAFLGDKWGIVDNKMRDKHLDGSSTINYEHVDKESAKSKFELLLEAIHKFSETSKSKLVFKDDRMIIPIPEQATPMQAYYVDCVSYVLTKQRTKDEVIYANLLQSLDKVKEVIRGCIDTLNADAELKERAMDCLDKIQLSYKKSDLSHMLRNISKPFQSSSDAQAFKELLDTWLEANALTFDLMCPVLHALFEEPYYVVETGMVYDAAALFYNGTCLDNCPLTQVKIQYNPVHLDGYRRALYETLELFFDLVELYQEKTSLLKEKQEDLSNLSLLSIFAPPLSEVANKSSEDNTKVDVNIFLG
J2N86_RS08380	NZ_CP071527.1	CDS		fibronectin type III domain-containing protein	Derived by automated computational analysis using gene prediction method: Protein Homology.	1880521	1885135	1		MKFIIHVFILALLWLGSLAYAKNGHLFNIVESGDPVLLDINLCLNGKAPHSCQKYRVSATNLSLTTTPKHDYPAAGIKVLSTNYKPSNCRPILNGYCLFSANHSQATLIKLNNLQIKEQKILLNSVPPAMPTVGDTYTLTATGGGSGNPVVFSIDAGSSSGACTISGNEVSFTAVGTCIVNANQAGNAQYNSAPQVQQKITVNKKEQNIAWISIPPVTPTVGDAYTLTATGGGSGNPVVFSIDAGSTSGACTLSGNEVSFNAVGTCIVNANQAGNAQYNTAPQVQQNVAINKQEQSITWTSTPPVTPTVGDTYTLTATGGGSGNPVVFSIDAGSTSGTCTLTDDTVSFTAGGTCIVNANQAGNAQYNAAPQVQQNVTINKQEQSITWTSTPPVTPTVGD…
J2N86_RS08385	NZ_CP071527.1	CDS		aminoglycoside phosphotransferase family protein	Derived by automated computational analysis using gene prediction method: Protein Homology.	1885831	1886845	1		MLTSEDIKQLNDFFNLTIAADTVQKISGGDVNETYLIESADKKFIVKTIHDDAYTKDYNVTLNELISSITFSEHIAQQFLETENASSALFVKQDCVLKTPSGLFTVYPFSPGSIKENEAISLVMTKKIAQFLSLLHQTEPAFNYSFAKEKIKIFKNIGQEIINLSLWAKIKKCSHEAFLFPKLNQIATYLLTNRATFLNAINQLEGTIICHNDLKPKNVLWEDERRFKIIDWETTGLFDPYADYLDTLLAWCTHYNGKEITLHQEKLQTFVSTYPLVSHAELQRNLPVIFIKWYFWLAFCSKKMVDNPKQWRHYYWHLCYSVNFIIFLINHEFFKKL
J2N86_RS08390	NZ_CP071527.1	CDS		hypothetical protein	Derived by automated computational analysis using gene prediction method: GeneMarkS-2+.	1887075	1887873	1		MMIVINQKTLNLYTLKLDKLISELRIEKINHQNKYTNEELNEISRLINKLERFRSIAAIHANQAIVALSLLHEQDDKDTKERAESIIMELTQEALKLKESITEIQKKLALRKENEFLFSMITGITTVIVAPILFISAALLLGPVASLPLTMIIALLAPAPIPLAIPFFCVALPFGLSYMITSIFLDEPYDPAAEELLLGQKKKLQPKLELLQLLKDTSINSLPRNIVPSAHRFFNHQESQNPSHHQGVNSTHANEVGTLSGPILN
J2N86_RS08395	NZ_CP071527.1	CDS		hypothetical protein	Derived by automated computational analysis using gene prediction method: GeneMarkS-2+.	1888023	1889562	-1		MPIKYIPLAENDIKLLSTVALSPEEQKLLELAIVIDFFNNNPENVKCSRGQKIHDIKLTQSYIKDSEGAIAILGSSFLGRGAFGKVKEARSLGPRSEALAIKIVEIDDEEGLEDLKVEALFNKDLGISRGSMLVRTNSERQKQDVRKGGEDFIDIGTVVSAPLPDDDVPSFGFEFVTDSIYPCKVYQIMENKGDSLQKKIIEARKQFDQVEKSGNVDEKIVASAKLKALEMDFAIKISILISKLGAGLLSSTGTPYAHRDLKPENFVVDRNGKIMVIDCGSMTSKVDVDEFVNYTFKGTLQYAAIDVAELVKEGPKALKVKNGISSLYAQRETGISPVAPVLTNATLDRIALLRTLWNPFDLCSEHAMAIFHRRNFDEMPEELRNVLDTTCIMPHVDVD…
J2N86_RS08400	NZ_CP071527.1	CDS		hypothetical protein	Derived by automated computational analysis using gene prediction method: GeneMarkS-2+.	1890021	1891281	1		MPIKNRDDERGNAIKKIVTQRMAVLPEEEAPKPVVQRYIDPINSEAIISAANRTRLRPSTPPPTPIPSLVLDEGSADINLSNSFYASTEDRSSTSSPLFFTSSAAQAMPEVNLPHPAHPIQEIDATRKKTLTSTRDTQQQPLAQGATTNTLKLLRMMRNSLASQEDAKAPRMGSSVFSPLQQRPLAQGSKANVLKPLRMMGNSLGSKENTKIAPFRNAPSPEAPHKGTSVFFPSQQQPLAQGSKANILKPVTMKHDSPFSKEDAEIAAITGHFSGPAISLRRRDRRPPTLDLTSINTETTSFDDTFEPEDAGVTMTSGHFSGPAISLRQHNRRPPALSPASINTETTSFDDTFEPEDTGMATTSVYFAGPAISLRHRDRRPPALNLTSINTEAGFFRNA…
J2N86_RS08405	NZ_CP071527.1	CDS		hypothetical protein	Derived by automated computational analysis using gene prediction method: GeneMarkS-2+.	1891493	1891979	1		MLIVPLKQLKNTVLLTFSLGSFRVHNILNTPAIFPVSEEEKNSLLSEIHAKIEDKEAPGDIDYLPEHAFSFLASRFLKEYESRMGHITAKEIELLFSMERPSAYHPLVVADLNQYHQEQRAELLALNPNRFFMTHANQGNESSAMDVDVQPTQPPSSPQNL
J2N86_RS08420	NZ_CP071527.1	CDS		hypothetical protein	Derived by automated computational analysis using gene prediction method: GeneMarkS-2+.	1893764	1894421	1		MSLTTNKVLAYLKETNPLTAINNHKVMDEYNCKTGQMPLTISVSIWLIDGILNGNTKEDIEDSDVDEYDVEDSEEEEKIRELGDEERKALARLQTALGSLPTSFSLQTLYSVVTTGFDGIQKELLESVNDYLNNIQEITEHKLLLKAVVLVLKILEYDLSKNPGPITKSGLFFSVEILSDAKRIENHGIVKGLLNRIIEQYNEHYPAPTVTVTAASVP
J2N86_RS08440	NZ_CP071527.1	CDS		hypothetical protein	Derived by automated computational analysis using gene prediction method: GeneMarkS-2+.	1897844	1898780	1		MGLFDFFLRPRRPHITHTNADNFALDNITNDTIFTREGSGLTTVGSIGYNVKLNIFEQSNVIISGNIGAKCQILKDGSGTLTIDGDVARDLKLTISGQGTVYFTRKPHDDVIKSIRRSGVAAEIYCEGVLVPAANPAYTQHNMGRSVPETRVVEVERVIERVVVRNVPVPVASSSRQAPLVKDEYIEETWEYIEGFHRAHPESIATRVEKLGPLSKKEEELLEKFTDKVVTFDYFKDIPVMYNERHYDLSTVHQLREEPLTKRPIKLLKIQPARVLLEEFEAVMATIQLNRQKAAVPEHVEEESTNSSLRM
J2N86_RS08515	NZ_CP071527.1	CDS		hypothetical protein	Derived by automated computational analysis using gene prediction method: GeneMarkS-2+.	1919648	1919897	1		MGLRLYKHLVEYWIQDRAYFKSETKVPNLPSRIAKEKTTAYSLPVGTRKHKIHLDDFDDLNIEQWGDLNFAFDFVALRPGYI
J2N86_RS08660	NZ_CP071527.1	CDS		hypothetical protein	Derived by automated computational analysis using gene prediction method: GeneMarkS-2+.	1945934	1947335	1		MSPNPLAKLIKPSMNSDMKQLKQYVSEYASAVDSLRVAGGGRGYTDVERAQAMQKLVNAAEKIKLFDLSGKEFEKGLQGFSSEQKRLLRLNYNEYLEIKNGQSSPQQLFKDLNINLPVPGPILDDAVLVKKLQKAVSSYNAAENTLRVGEFTTSYTDQMRKQDLQKLVNAAEEVKRLHSWIPKEQFEKAIAATIPEEDRKRMFNSYLSDMGKIASGEKNPKKLAADLRIELAIPAHTVPLTPPPNVVEPQADKPEESKKEGFFSRLKNKISDVASGFANYMKEHPVRGGLLIAGAVIGIGIIVAASVFTGGAAGAAAVGGFAALMGGGSAVVSGVLFGAAVSGSCAIALAYDVNKDMTAAKNTANLQARLNAGLTSPASAKPAVEEQPKPEPTQTHSWK…
J2N86_RS08685	NZ_CP071527.1	CDS		hypothetical protein	Derived by automated computational analysis using gene prediction method: GeneMarkS-2+.	1952477	1952813	-1		MAAGTSTKISLAGLIPSVTYNVICYIDTIYPFQYVLLGSSFSETTSTVTSYSLNGNYVMQDQLITGHNIAVITGFFTNPTTGYLVFTNLDQSNPFNVNNCFGVPVQAAGPV
J2N86_RS08775	NZ_CP071527.1	CDS		hypothetical protein	Derived by automated computational analysis using gene prediction method: Protein Homology.	1973695	1975594	1	most_likely	MTDFSSDLQKIANNDPNFKNLEPSWLITDDRIQSLAAALINNTTLIGIDLYDHYIGDLNLGYLTKAIEAHKKLSSLNLDKNQITELGADYIGELIEKNDVLINLTLNNNAIGSRGAQAIARGLEVNSQLRSLHLKNTAIGDPGAQALFEALEVNTSLIFLDLSNNEINDLGASYIIQMLGHNSTISSLYLKGNPISNKNLVEIESLLSRNQKIYNIAQKAIDTIRRLPSSIPNWEEEGAFDNFNEVLKQKEQAQLEIETLFPGANLISRIEEVWAEKQIAIMLANPLYIQKSSIIGLFDSLNPKQKQSPKNQQWLESTILHYFSSIQPDSEYTHKKLLSYILQTSISADVERLMDLCLFHHFTPKVTRVMKPEPIQLVRLLINNREALKTLQKEMPGIN…
J2N86_RS08780	NZ_CP071527.1	CDS		SOCS box protein SSB-1, contains SPRY domain	manual curation	1976174	1979363	1	most_likely	MYDLINKLIKLKDEETTLDWHEMDFYNNPTQQILQTLPKIPETVVILDLAWNYSAFKSTDELKMIFAAIPRQIKHIDLTGQSLHLRDKTEWFALFSCFSPTTIISTGHAELDNFIRELQRPQSSILLPTLAPIEPPPAPETQSTNQQTEKAKQCDTLSLREIMENPDQEKLTPTQLIGLLIKLVARIDSAPKDQVIYPTLDRIYIKNSALIGEESSLLFEIDKSAQIPVHNLEPGVERHIVHWRMVAELFLLLGANTAQLNDPDLEFKINQSFKRSPAFLCAFVELWEATLPEKQHAPDTSMQNISPTIKALANIHMPKSQAWSIEHLPSLLSGLTCHHDKTMRTESIHALYNFIRDTPVSKNKQERDEALGMIEHCIELIIPNELTGLANIASETVQG…
J2N86_RS08805	NZ_CP071527.1	CDS		lpg1670 family Dot/Icm T4SS effector	manual curation	1983908	1984865	1	most_likely	MIVPRWCYQLDESEKLLKNELYRTWQKSINDNQPELIETLIQEYDTELLFKLALTDPEFNTLCKSPNLEPHWVELWRLCGTNPREDAEKNHKPIQEYSPMLTVPSCFELLKGYYLYYTYTTLIESGGDLSAAEFEEAKELLVASADCGCFFSMNVLCREGLSALKESVDDEITEFVLKYATLAANLYLAPGYLLLGSVCQELMGYQDNAHWSSYPFVQMTFQAYTIAKHLEPISGPMLNNAYQGKTLKEASNGAFSTFFEGQLRAQEYLMLNPIEIHHWSILAKNEANIIEARYMEEKRKLNQQNNDEKSEPPSYFRM
J2N86_RS08865	NZ_CP071527.1	CDS		Ulp1 family isopeptidase	Derived by automated computational analysis using gene prediction method: Protein Homology.	2004725	2008073	1		MTKRNRDYNGYDDESDTLRSGESYSKANRSGYSYEHHSRRHQVVAEVGLIEDNPFYRLQRHLYILTEQKKKFNSINSPDAQFRKEVKELFNSFEYAVLSFEDWIKKREHIDGGKHIINKTISFIFLNLGQLLEFTDVSLSANKLALIIRELEQPTLQTPTLISRAFYGLGTIADANRLNGKIPTALIENLLNQLLQFPRLTDQELSSCITGLGSLASGLDTPIKTELIHQLLMRVNSNTSENRESIIRITTLLSRMSREDKLTTPIDSALIQSLIEKFYNVPDLTETNHHKMLTGLEWFIYSKKFHGDFDAHIIPKLLEYGLSRDRSLYLNLGFSILQQLTQGNHLRGAIDFSLIINKFNKRTPDIGYISELIYITGILAQKGHLKALSPQVVQELIDT…
J2N86_RS08885	NZ_CP071527.1	CDS		hypothetical protein	Derived by automated computational analysis using gene prediction method: GeneMarkS-2+.	2011540	2011873	-1		MRFTLQAKLHETFSQLLMDLDTITQWSENGLLFAAKLCQCTGAPVWPKELINQVMGASVGGSARLRVGAANDVGATYERLQQMRVQESSLDNESESDDNVDFHAGTLRSF
J2N86_RS08920	NZ_CP071527.1	CDS		ankyrin repeat domain-containing protein	Derived by automated computational analysis using gene prediction method: Protein Homology.	2020255	2021965	-1	most_likely	MHPDLVDLFNQLGYAKTPGLCHGLAIRWIEACLLNEEHLFLARLEAILARGVAIKKDFARVKAKKGKNLTEEDLTCFEVMGFFDSLAFFQTPARYAKFSGQSVAQGNVDLFSSLASSRKIHERGGLSNVYSTSNLYYREEIKSYFDDLTNLIDVLDIPADETIGFLLSSLTHSIALTYSKNRGWSFMDSNQYPPKLVRTDELPQLLAQAFFLPIEENQLAFTTRVITTRNNPKLATLTDTFNQLEQRYLLTEEKVVGKSCSSILAQLLVLDNESQKFGQLMRFYFDLSELTDDSAALVYIAAECGNVDVLVELAKHGVDLNQPAFGGETPLYVAAFYGHAAIVAQLAQYGVDLNQLLLGGTPLYIAATLGHEEVVAELIRHNVDIDRPSTEGTTPLFIA…
J2N86_RS08940	NZ_CP071527.1	CDS		flagellar hook-length control protein FliK	Derived by automated computational analysis using gene prediction method: Protein Homology.	2024135	2025497	-1		MLDLNNIALSSLFMLNSQESIEQEQITETQDNGLQDDDSIDPGTFLFLLAQVTPEFVDETQKDSAKSDSVNFIELETAKSKLAQESNPEPLNTELNANLEDNVAVTWINSEYYQAERNSSAAISATEAGQIAQDTEISNNLISETQAIQTEEHSLAELSSSLFVVAPDAEVETNEQTQLSPPNVEPELVSDKVSLQELDVPKHEAASVDVEEGGQRRNALPITSAPPAKDLSSIEEDIKYVESSDFDIENLPQSKTEQQHSEFSFSQAEINSPEHSGAVERSLASHVISNLESNSAVSSKQLERSSSTPTALSIPLDIDDPQWSKQFSEHVMWLGQQGIKNATIRIHPEDLGPLEINIKVINDSASVNIISQSQQVRDVIDQSVSRLHIMMAEQGLTLS…
J2N86_RS08965	NZ_CP071527.1	CDS		Dot/Icm T4SS effector E3 ubiquitin ligase LubX/LegU2	manual curation	2036999	2037716	-1	most_likely	MSDKDKYSLEAAQEAKVTHPEGAPTMLICPISGDFMKEPVITPEGKVYDKKFILTHLATKKEDPQTRNKLTPKDLKDFSELLTIISEFTRRKALYEEKKNDFIRKVRAIVNQKGELPERPSLFLCPLSNEFIKNPVITPKGKVYDRDSLANYLRKSHDIDETGQALSLNDVEKFDEFDQQLKLFHFRLEKQYQKTVEPKLSSSPFSFLGGIITTLFGNDLSSDDETLEESPTNKKSSK
J2N86_RS09020	NZ_CP071527.1	CDS		hypothetical protein	Derived by automated computational analysis using gene prediction method: GeneMarkS-2+.	2051076	2051370	1		MNYLLDIKQDLLLTPNDGTIASNQHQQSALDFPLFLSFPHTFFCVSFLYSGACFISLLYLNRMGLVCAFTLLLFQSIAADCLLFSHDKSFLLCKECL
J2N86_RS09140	NZ_CP071527.1	CDS		hypothetical protein	Derived by automated computational analysis using gene prediction method: GeneMarkS-2+.	2073471	2075241	-1		MTYYFGSQEQINGDIKYNEHDFAGALTCYKRGLKHLLQLAAQRGFTASRVYNDALAYVLCDVVVCATDLLRASLTGRLNYPEVLELWKDISASLQELNVVYNSDSIQRYVGSQTTPERMDTVYSAVALAAEAVSDRLVDWLDNNTKNKPTEKQFLIALTWLTRAINNKKLAGVEIETKLHLGYLNVLERAFHCEKNKRILKRMADYIRDNSLHDLDLSSHRKLELLGYELLVAVENNNPHAHKLAKKCNDLINKTIDLDEESELLIDLRKLMARLPVVVEDEVIIPMKNKKRKRPCIIEDEDDEVVTATSTELSEVTVESKSKYRKATDIKSGEGSSLRAVDVADSSPRLDINIQIETADELVIHSGRLGPHIDVVTTRPTTLALAGNSFFAPQDMAPQ…
J2N86_RS09155	NZ_CP071527.1	CDS		protein kinase	Derived by automated computational analysis using gene prediction method: Protein Homology.	2076919	2078572	1	most_likely	MFQIINPKTLSAKNAEKLYAFFNAQYQQSIDTWSKDSTYVFADGSRFSFSSNVVMRLRKEGKVGVRYEFVSDRLLGKGQFGMVYQVEGTFAISKDSFRFKEHGSNGKTRAIKIQHHDYRRPQHQALHEYYLSKKALHLAIKQPTFEKKGNNSVSYTVMNKLKGVELRKIIQADQLGNRTLTLKERIELSKALLIALKEQVTDNGIIHRDIKPENILVDMSTNPITVNIIDFGLSTNADHADGIFPGTPLYQAPEMWDQVSQSCKADVFSMARLIAELWHDKTILELETVGTSEHARNNAHNVSLHTLFTGISELDEKDRFIIRATLAGMFLADSNQRYSIEQAIKLFSQVGLKPAQNIDEEAIEVLPPANLVPTIEQNIENNAILTRYHTQSILRIEAI…
J2N86_RS09395	NZ_CP071527.1	CDS		hypothetical protein	Derived by automated computational analysis using gene prediction method: GeneMarkS-2+.	2130542	2130863	1		MFYKAVKAQYTFMMNRIDNLSEAFSNYKSGKESFPYSKLFDLHDEISAISNTKAKIELLVYLSNEVVGRLLHYNPKLFSYYEALEQEISSFNIDSGTIASEVTLEF
J2N86_RS09445	NZ_CP071527.1	CDS		Dot/Icm T4SS effector PieE	manual curation	2144598	2146383	1	most_likely	MLSDDKIIELIHVKTNAYLSMANYFTLRQHCLDQQALSVILEQIQNDIAQLVYDEKNEYLTTQIQIACTKQAQQDLDEDRRDIEEAEVEKHQCTILEKEFASINEKLVFARQEKSKQKEILSNLRPLIDSLERQICLQETLHEHTHSEDGRKKITHEHGQQHTSHEHSHLEHSSQNTHHAHSQHTSSYNELIALISPVPAEAQSQLIVQKEQMKVKYRAAQKKLEACLETIEKYAQRQCELRIKLTSEIPQKQQARRERANTRLLRALARSNHAPIHAQLSAQNYSLFAEMIRKFNALKDYQGKQAVTKAQKFSYREYIYCLINGLQAHRTTSLNFYEWTALTQIAKHMQESILVADKEQLTLSMLKNEQQVKRDLDNILSDKEEELLSLQRANPMLTN…
J2N86_RS09500	NZ_CP071527.1	CDS		hypothetical protein	Derived by automated computational analysis using gene prediction method: GeneMarkS-2+.	2155919	2159696	1		MPQVQILFHARRLHKETLTNRKYQETLQKIISGTHPQIEWLENAHYEGQRVGSARIDRVQQGQRLIFTYLRNAQGKRCLFILGETHHNYHQVERWLTTTGITSIGSMMVNAGMVDEHFIDVLEEQPVAAPQERPHLAFLDESQQQALAPSSSPLMFLGPAGAGKTLVLETFMGNHLHEVEADTQQASSSTDSNASVFVSQSELLLDSLKEECEAPEVRFSTWERMLANHFKDQNKIPHNEFKLWLKKYAPGEDAEQVHFELSLIVAYGDAAYLDLHGARQTYYSGNKEKQKRCIAILKAWQDHLHTTSSYDPMTSLPPPSLVKAKTYCDEGQNFPPSALAYLIEQAQAHHFYISFDPEQSLTSPFTYAFVKQRLNSKGYAKIERLLELTWRNSPEVVDV…
J2N86_RS09545	NZ_CP071527.1	CDS		lpg1776 family Dot/Icm T4SS effector	manual curation	2171601	2172186	1	most_likely	MGKPLRQQNETNNYFLLQLMAGIGAATLAAAAIAAFFVLKSGATVATAAGLAATNMMFASSLVAATPILPMLVMGGIGFVFLMALLNSCSSSNNNTTVRVVPNRPYGSFWGGSTYDTWGSSPTVHVHHTGNSGPVHHRGGHVEVHNGPIHGNGPTHVHPSSSGNVHNHFPSHGGGARVEVHNNHGHNTHGHRMM
J2N86_RS09560	NZ_CP071527.1	CDS		hypothetical protein	Derived by automated computational analysis using gene prediction method: GeneMarkS-2+.	2174510	2174981	-1		MHSKQLVETWICDSCDELIQRPEDGRVEWIVSMNEAKDLRLVHHARSGSHGQSCQYNCTSVYQKYKGIINDVSLSMFLGADGLMQLLSLIAEQRLPQNQVLEMIKRLHIPGYEHTRHHFNEAIGQLVFEPNTAPGFYLQHNINAVLEWTRSTNRDA
J2N86_RS09575	NZ_CP071527.1	CDS		MFS transporter	Derived by automated computational analysis using gene prediction method: Protein Homology.	2175993	2177226	-1		MNKKVLVASFLGTLIEVYDFTVFPFFIPILSEIFFSSYQRTNAINFTILAYVVSYIVKPFGSIVFGAWTDRWGRKKVLLFTTVLMTLATAAIGMLSPYLMGMYYGAGLIVCRVVQGLAISGEFSTAIILAVEEGKNSVLPGCIAFIGGSIGLLLASLSALFILYGMPHDLIIYFGWRIPFLIGVGGCIVLLCIRNSLEFNLIKSNNESNGYRNLFKRYKKELWIVFIVSSLSASAFYITFVFLPTLLSSLWQIHTHQHAILVTSCALILYVLFLPVGGVLADRIGVKKQIQIAALCYLFFSYGVFAVMPQLNYLQCTITLACFAIIQALLNSALPAYIVRIFDINQRGKALAISYNLSLALFGGMLPYLIATFNNHLNPGIPISICAALCLLTINFKDA…
J2N86_RS09585	NZ_CP071527.1	CDS		hypothetical protein	Derived by automated computational analysis using gene prediction method: GeneMarkS-2+.	2178210	2179032	1		MCKIEYDNRICVYIDVLGWQDAIDKLSADNIFEILKPFLENHFYHQQHQGFIKDVRKSSNNNVIEKTGFIRSMIGGRWAEVPTMYEEVQLTVFSDTLVFSMPLDFGGRIYNKIPSIIIGFLEKEFLIRGGIALGSLYHKDHVIFGPALVESYKLELNEAKFPRILISDKVITEIGTEPYLPIMKDQLNNWVIDPFPKVIEADYSDEQWLLHLNNNYKVGKLVDIIEQAITKYLTNYSIRNKWTFQAELCAKSLEKYATATEDLVHKLRQFNKI
J2N86_RS09630	NZ_CP071527.1	CDS		hypothetical protein	Derived by automated computational analysis using gene prediction method: GeneMarkS-2+.	2184734	2186624	1		MAVTGLPFLPSQIILDGSTLNEVYRSNYISPLILGKSEIEVDYHYNQLDSAYLFILDINKPRDLIDFWNLRAIHKNVLAIPLQYMDDLSSFCREFVHESYHPLSGKYSGNTIGTICMFSRSISESDMEKIHKEYLFVNESGANSIQAWYPPIWRDQPTYTSRKTRPTLNSKTIDIMIETPTPNISFNPLLPDFTTQPIGKYDVANVIELRDYTNKNQIATVFPCNYKSSSLPDFSIHTKNILSTTEGFIFFPQFPDLSEYWDLMDCTSAINTWFNHNHIQAVVSDAGRATQQIIQALDGFNGVGSIAHKKIIELLNEISKKPITRSMQYQEFKNKVHKAIPNPSQKESVLKLLINKKAVELGLEVRCCNCKTWGWHKLNQIDYELVCELCLQQFKFPIN…
J2N86_RS09635	NZ_CP071527.1	CDS		hypothetical protein	Derived by automated computational analysis using gene prediction method: GeneMarkS-2+.	2186983	2188573	-1		MIEIFITLAALLLAFFALINPTIQFRLNMSWLNMRRFYWILAFLGLIAILYLPCKYFLFNNAAILKSTANHYNLLTSEVNYNLFIDLTLWLWSFALIGLCLFLLSKIITPVKFNRRNSKSFFEQSNLIISSGVREAIGNLTVEVAPSIPKIFDLAASRPSKAQSYAYELLELFSDELFCNHIIHHNPIALTIIFEKVTKVDENLYPIGTNLVNKLIALMITKPESQLNREEQYGGGIGRFAVFKELVFGNVNFIKSQYRPLSAPFLNKESSFNSKGVNKYFEIIKFTIERYLSGYDDNPDVFFSALDVITEVITTNINHLINISDEDNSLSDAYCTIKACGFGMNRLISMLATSKIKMPIAPQISVKNYSYFKNDKTIYDAIAIGIFNVMEQLSRQENY…
J2N86_RS09650	NZ_CP071527.1	CDS		oligopeptide:H+ symporter	Derived by automated computational analysis using gene prediction method: Protein Homology.	2191344	2192832	-1		MQNVNNHPPSLRVFVVTEMWERYGFYVVQTLLALFLALHFKWPDKNIYFLVSSFTALNYISPLIGGWIADHLLGQKRAILVGATVLLISYVSLALMTSDHGLTLYLAGITVGTGLLKPNISSLLGNEYLDGSPVRESGFTIFYMGLAGGIILGTILPSQLSQQFGWSVSFASAGMAMIIAIAVFAFGIKHYRIADYHPYEFQYPKIIKVIFTIMLLWMGVFYILNYPALANYMVVGIVIWCIGYFFHAIRHESELQARKTVVIGLLCLISVLFWAFYFQMFMSLTLFILRVVDPMLYGIKFYPPYYISIQSIGLIIFGYLLTRKKRYLNLEQRGRQTANKFLLSMFFMMVAYFLIAVICHLSTSDTLLSPLYFIPVYLLISLAEILLSPVGLSAVSLLA…
J2N86_RS09665	NZ_CP071527.1	CDS		hypothetical protein	Derived by automated computational analysis using gene prediction method: GeneMarkS-2+.	2194308	2194494	-1		MRKITTHKKFSFFRALNPASCNSGVTYRFGGSDDPCQGKEMIDSLVSENIYKAWNSNLDFQ
J2N86_RS09670	NZ_CP071527.1	CDS		hypothetical protein	Derived by automated computational analysis using gene prediction method: GeneMarkS-2+.	2194532	2195507	-1		MSPITHKQARNMLQQACVRYVRHKKEQLNALVAESTVYPEVIFFQDAIGKKEPTPGFSDWIRCNYYSILNNIFSLSNNHSFTEYIHDELYIKQEKGERAQRFPQLKFTMYQAETFDQHDPAIVLYNLSLLVQLVDLIMSNNNPNWVTLKIDGNYQNSDYAYQEDDPLSLKIDKTIQQLRGLVSFISPLPNCKSEFALSCLNYRLNELTSGLSSYLKEIAVQELSDILNNDSINDEEAVNSVEFQLKNHSTLALLNKNNQSASEQNLKLLSVIAILIGVGIFTTLALVAKRLYDSGGTSINFFKPLSTNLCEDLEHITQSTNPTL
J2N86_RS09675	NZ_CP071527.1	CDS		hypothetical protein	Derived by automated computational analysis using gene prediction method: GeneMarkS-2+.	2195611	2195992	-1		MHKISLVTLSIRAHANCCYGLLGIPHLLQDDWYRFKEKLLSSAPVLPSKTTDSRAVAINECSINCSTSTILSLLDVDSLPQQPVVVPEEVMISAERHQSRAIIAAEPIDKSVRNNIIAVSGCFAAN
J2N86_RS09680	NZ_CP071527.1	CDS		hypothetical protein	Derived by automated computational analysis using gene prediction method: GeneMarkS-2+.	2195957	2196701	-1		MNNEEEQSVADHEFLINLKEQLKKRITDDNYSTFSADIKLIENYLSENQYTQIKNCLRLILDDLKAMERWIGVNKPGALRPEFRADADSPENDYKKLQTSEYLIMPFEQGKLVKMGTSFGECHGFTYAMANPKLSPYKNPDMEIDLNQDVHNYQRFQSNRQKDQQSIKRTRLTRKYFCPAPLQQARQILNIAEKNKGKELFLSLKRVIGGHACYLSVQDDGKIRYMDPNYGAFLFHRAQDFIGNIKY
J2N86_RS09720	NZ_CP071527.1	CDS		hypothetical protein	Derived by automated computational analysis using gene prediction method: GeneMarkS-2+.	2208237	2208645	-1		MLGQLKAGVRSLNMPYPPGIFSLSHLSVPIPMDDPLYGAQPDPKTKDEYGYNLGALDIRGERGVLIVDQDFLRRLPSNPFFPYLLSRIDGEINHPSGPSGKNIPTPPSSGLSVRLKALLSTFDRSNRESEPYEGP
J2N86_RS09755	NZ_CP071527.1	CDS		hypothetical protein	Derived by automated computational analysis using gene prediction method: GeneMarkS-2+.	2214324	2215269	-1		MPIFNPFSLLMETKKYPHAHSHRTTFGGKLKDSFQIFYGGRTHNREDQLGIFDFLTLGLHYAVNKLIFAIGKNINPIACVVLYGIWNLPRILFAGLGTLIFSPVTYLAHTVLSKEGNLLREGVLSYKLDNPDYLIHMHDSVLPDTRDKNTFIFLCRKNQLYWVDNNGATQRTDIHDLNGFRAALDIDRVSVRVIIFATAKFHNKEQLNQFLTNPPVLQPGTFKEFLEARELDLEDIQVSSIQFNEQNDQEFDLSLGRKIRDSITEKEKMVLWQRIPVKLSNAEDVNFFSQLRKLNVGRIQSAIEEDDALQAKFN
J2N86_RS09765	NZ_CP071527.1	CDS		hypothetical protein	Derived by automated computational analysis using gene prediction method: GeneMarkS-2+.	2216424	2217396	-1	most_likely	MPRISPEGSTSDDEDFDDFNDDVDIYEEADVEDLDPYIDEGNKAEKKRHALINILIQGDEEALNRWLSDSNRAWQDENIISDVLFHALQLSSFEFISLLFAKAFRELGMAQMDDSPLFIKELDLLMFHYNARNFKTTFNEFIQKALLPLPNIGQLVIQQKEENAIDLSSEQSIASVFDTLFSWVDTVSLQGKRFSMLKDSALDEDASRRPYWSSYFFGATSRKEEIDGYFRNHDVVAALALTFCKGGLTSTASEHLFLKIIHEIKEDIKNDLTLAKEPGYALIALFNEEEHKKLYCRHFHDAAIVSRTKVEQELELLPQSSPY
J2N86_RS09800	NZ_CP071527.1	CDS		hypothetical protein	Derived by automated computational analysis using gene prediction method: GeneMarkS-2+.	2229575	2230031	-1		MKISDEQRNAAALYWTQILIGHLSPKALVTSKKIVAPFMATIEYVKKENTLMSLNQQNPTWARRFMSSLDALLINADTDLVLKLEYCPQDLLKQAAEMAEIPEKLFPSGKLTMTFDTKDNLLVEDEVINAQDFLNQNIEEVRVSLSNRARL
J2N86_RS09840	NZ_CP071527.1	CDS		tetratricopeptide repeat protein	Derived by automated computational analysis using gene prediction method: Protein Homology.	2237931	2239674	-1		MRVQINKQLAVTFILLLFLSIGWAQKTPWENVNAQYWAAKRQGYNKKALTLAREAFSIARHKEVRHLPMSCFNLGYSYYVQGNFKEADKFLRQALFFFEKLYGEDDYSATTTLNLLARNYREQGLYDKAEYYALKSLRLFDKKHRRNNTRRVPYLVVLATVYQHYNKNTQAENLYREAQAILSKKSLKNMKLRTGLLTNMADFYKDMGDYNKCELLYRKALALKEQLYGKNHPSVALTLNNLAYFYVRQDLNEKAIPLLLRAIKIHEQHTDSKDYSLTPSLDNLGLAYEGIGEYEKANRTYERELAILKELQIKGPDYATTLNNMARLYQAQGRYIEAEKLYLESLAIDQKFLPAGHRSIGRDMNNLAGIYGEQGKTRQSEELYKKVATLYQSKLGNEH…
J2N86_RS09850	NZ_CP071527.1	CDS		tetratricopeptide repeat protein	Derived by automated computational analysis using gene prediction method: Protein Homology.	2241786	2243529	-1		MRVQINKQLAVTFILLLFLSIGWAQKTPWENVNAQYWAAKRQGYNKKALTLAREAFSIARHKEVRHLPMSCFNLGYSYYVQGNFKEADKFLRQALFFFEKLYGEDDYSATTTLNLLARNYREQGLYDKAEYYALKSLRLFDKKHRRNNTRRVPYLVVLATVYQHYNKNTQAENLYKEAQQILSKEPSKNLKLRAGLFANLADFYNATGDYNKSEPLYQQALSLIEQLHGKNHPQVALIFNNMADGYICQDLNDKAIPLLLRAIKIHEQHTDSKNYTLVPSLDNLGLAYEGVGEYGKANRTYERALEIMRTLHINGPQYATILNNLGRLNQFQGRYAEAEKLYLESLAIDQKFLPAGHRSIGRDMNNLAGIYGEQGKTRQSEELYQKVVTLYQSKLGNEH…
J2N86_RS09865	NZ_CP071527.1	CDS		hypothetical protein	Derived by automated computational analysis using gene prediction method: GeneMarkS-2+.	2253408	2254362	-1		MFENFSEVEKKYLNELKISLLEHPGDYFFRPYRSFNDFKKINYPMWIGQWQYVNSGFSLILETFKILGKVAGSLFALNFSNAASLAYDASQECLTALTKLTLALGLLCLNLCRSLTLFVATFYPQLVFASLTVCSAYLYFMVLGTPLLEALALTSGSVFLGIFGGSIIGTLARNGECTLIKEETLLELEFFVEFCEKIFNERTRVRECLSEFVENLDLTSQTLTRGQGFFSDPELFVKLKREFSEDKKFFRDLSELLTSYPECSFDLAGRDRNYANMMHKELTEHHAKVISMAELLAQKLNKSPENEPHEHNSLISM
J2N86_RS10060	NZ_CP071527.1	CDS		hypothetical protein	Derived by automated computational analysis using gene prediction method: GeneMarkS-2+.	2298207	2298372	1	most_likely	MYAQVVQLYSANKKRKPSTEAVEYAEEKRETIAHKQHKTDESDTSEENQRIMRL
J2N86_RS10170	NZ_CP071527.1	CDS		hypothetical protein	Derived by automated computational analysis using gene prediction method: Protein Homology.	2315901	2318019	1		MTQFFELSDDILLALYKKLPPHELLSLVSAGEKLPKFRRLSLDALFMQQSEDAKVCQQKMLEYWMHCPTPLLTPSKKLILPALKHLDILHQLMGLSSLNGAVDATRQLFEPHITHLVTQISSPPTTRYNAERLLHIAPMLSPSHIEEIIPQLQNNLFDPNGMIRSTTQATLHKLAHKLTSAQLNTLIAWIEENLTHNNDSMRTAALFALPPLATRLTPEEIEPLISGLQKNLSNQADWILYLSLQALASLSSKLSPEQANLLLPELENKLMHAQENMRITALHAIKIIARKLDRKAIPQLITKIQKNLEYAQGDMCVELLDALKTLIHRDNPEQIIPLIDTTLENLKQPQKAMRISYLNTVSALAEWFTDMQVSSFLPNLLENLQHPSNPVREAAMQSL…
J2N86_RS10175	NZ_CP071527.1	CDS		hypothetical protein	Derived by automated computational analysis using gene prediction method: GeneMarkS-2+.	2318072	2318636	-1		MTFPNTPAYIATLAQFPNLSPHPQATAIIAAKPNLAQHAPPYYPYAVIAAAAAASNPKLLHNPQAPHQQPIPAAAASNPKSLHNLQAPHQQPIPAAMSANSKPYQNPLTHSQQPVTVATIVPPNRFYNPQAAQKPAAAAASPNPAQSTNNVCRQFKADYQALKPLAKAKDNTHDDDHRNSCGLTPMS
J2N86_RS10180	NZ_CP071527.1	CDS		hypothetical protein	Derived by automated computational analysis using gene prediction method: GeneMarkS-2+.	2318807	2320004	-1		MMPEKQPQDESMTDDAGPQQLVQPAASPPANAPPATAADAVPVPVTHDAPAASGSRIGATAAAAGSGSGAGGYTLKRSPTQIQITNNLQTKSSSVLINGSGQAGPITPKDRQYLDGILSDATDWPWRDGFKIAVFSQEASRHFSIKYWESGVGRYEPHMGGARCSMDQVAQATLISKIGTYTNVSTYDEALVKLFENRETPHVVAVVEGRRNNLPDEFTLKGTRDPANSSEVTTVATYKLYTSSLQGKNRLNHDDSKQNMHFYIRDDMQIAPTEATIAENFKVGEIHFATGKGKYSVLVPHIPNDIARYPAKAVELLKAYAQRVASERTVVGYIGDTNFNKPIQEYSSPSAGGYQESGAYLVPASSGAKKFSYFMQAHTFFDGSNSYRMQRPTLLNHV
J2N86_RS10255	NZ_CP071527.1	CDS		hypothetical protein	Derived by automated computational analysis using gene prediction method: GeneMarkS-2+.	2333858	2335538	1		MRRIVNITTLSPDEQNKIMERIIQLIRYQTGALLEVRRNPDEEFGNWEGVSALMNQEQAAALKNIIDAIAGFEICAVFQSRSAIGQYRVVIDHHRANISELSTLALVPFANLMNTFYPIIDKNKNNTKQMKWSKDSMYVEGYPALTIQYITNAYTWPNQDRTHDPEIYEYLTQLKNKGFDIRYSSSDRYYDYASIPLTDANYQLLMSTATLFDELKQDIALITVMTATTRLGANDSTLTSRLMPLIAEKADSIYGKMEIARGTFYNLPLFQELQKLQDLWMLRLISDYNENNMSKEAFKLFKKLEHPSSSKAQEYLQVIIMSYYALHATDFNKPEKVSKLDLFGEMLALVNKPSQDIRALYAYTMNEILNNKTEPMDFSENQDLLRTIWEKASKTELQN…
J2N86_RS10380	NZ_CP071527.1	CDS		hypothetical protein	Derived by automated computational analysis using gene prediction method: GeneMarkS-2+.	2353924	2354638	1		MKLSNKMLIMAGFLLFSSHIMAESWNSYFPPNKQIKAKVMELTASAEANKIVQKLQKGIAEHQEWFQSYIKDRKPGETLPYHSNLGITENEYKIFLDNINHMRIKQTGTVDVSFQQEKDGSFKIKTEQKSPINGLIIGQKAVTTPFGKATTYSIINNSSKDAPTGPWKGVQWSFTDFDEQQMDTKSFSEMKGTDVKLAVGKLSNTGEGILYYNVNDIDMPKNKKIQITYVIFYPLNS
J2N86_RS10510	NZ_CP071527.1	CDS		hypothetical protein	Derived by automated computational analysis using gene prediction method: GeneMarkS-2+.	2387222	2388233	-1		MPHGSITIDINKKTDRFFIAIAKTDVHSFVFFGVYNQFKVNNLLSRVGKVFYSKEKDEYCWDELVRVFQLLFSGLRAQLMDEGIFRRGRSQGAINYQAYDIHYEQYLEYLAILSNLSTEDNVFRCYLPHEESDEQITLKFGIVSPETRSHVNAGKIQVSVANLDTGNTCRHSAIELLETVRKEPVTASVSKNFFFDLPYKTEFEYGHPSDSVPFYVLPMPPSVYVGLGDKKENILKKLYARMERIPRIAPKSQATMNKFSQLKELYTDIAGAEQDLSLQQLLTHIQSWKNSHLDLLDSLREKYIWDFFFKRTSATMSLINEIESELSSMISMDVCT
J2N86_RS10605	NZ_CP071527.1	CDS		WD40 and TPR repeat-containing protein	HHpred COG manual curation	2410210	2411737	-1	most_likely	MPKFYFDSPQKKLGDAAKDEENYEQALFYYQQAFTHLNQIIARPNFVESLYSYNGLAGALSDIIFCSAHLSLNSLEQWSYQKIADFRQEIMAHLERMHSVDEALTKIVLNDLHARRRRAKIYGVLASVAEALSDRLVDIFEQDPAEDNLLMALSWLEKALEYRKAIELPIKMQLHLGYLNLLERAFRIEKDQDFLVQMKDYIRLNALENNIRPGSSNHLELLNYQLLIAIEQKSSNETAHFIRQYRILIKALPRLIQNRQVINDIGELIQKSIQLKAQPQNLNKKSSRRVIEEDEEELILLEQERAKRPKLQEANNEQLGQPMHILQAPISNSFFAQKDRAPKPGTTPSSQIFASAMKRVAQNYSEPEFLATLLSFVAHFYYYKKCPYEMNITKAHLIA…
J2N86_RS10610	NZ_CP071527.1	CDS		hypothetical protein	Derived by automated computational analysis using gene prediction method: GeneMarkS-2+.	2412151	2413390	-1		MAPPKQAKLTVTGKDFIIRLICYQKEIVGYESLIERAARRIEKLERAGQNVDTLLRLLHDLKNCLNDYKKFSELFEDANRLYEQPMRFRGGVQLELKNKDFINEETIDKCIPRLYKAIVKRREQLVEEENKSFKDSNKTKQNMTSDEWEQLQQKHKENLKRIEEHRQYQLADNVDGGGISKKSTQKAQSSSAENTNTIATELSEAIKVFHLQLSLLIIQFNLLNLSEWEEKCVDFKVLISNAITALKVEVPQAEQELLAETMQSNEAMIRLFNDDGERKSRVSIVLQNHLSIEEIGMLFETDLPDEISVVNTGHRRQNANHIEPQAGSSGVPKVSAGHSMFSSSVDQAASSSSSFDQGREAVSHLPKQALGGSQQLKIFKRGENTKSPRKNSDGSATPP…
J2N86_RS10645	NZ_CP071527.1	CDS		hypothetical protein	Derived by automated computational analysis using gene prediction method: GeneMarkS-2+.	2419199	2421107	1		MNKVVIIGAGPIGLYLAYKLMQKGIKASIFDPRAGVYLRPGHVNKEDLQKVLKEINETKPITKRVHIKDVERVLYKKIQYLNIPVEKKLFVRLSTTGKGVIVANDENVEEFIECDFVFDCTGSKRSVVHAVNNIISPKPFTIKPIVTEVNVKNNFLAYVKMDEAHKSLIDLFENKANRFNPDIEEPLLYARRIEQVRALGWKELGYPKYYSVNFGEEKVCIYMEAPDNLPKELESAWVETLLRSMSGFDSISFKKLEPSKKPRFVQFQVYPQEVKEVVFEHKNYPTVIPLGDAQMEPHYRLALGLKSGMGRVDLLIDHIEAHQNNIAYFDAQEYFEVIKKNLKNHRTRVTSHFEDRAQYHANWLVQAEKHYEDAIQKAKEQQEPTAHFEKTLIEIKARN…
J2N86_RS10725	NZ_CP071527.1	CDS		hypothetical protein	Derived by automated computational analysis using gene prediction method: GeneMarkS-2+.	2443586	2444156	-1		MKIQPEDQIGPNNTGKMILRGCFMNVSQEWMENTSGQVGGVLSRYLNNRHGEATGITLKFGEHVPDGREDGPHPLDIGFMATAIFRLNALEKRGDALQTATAADVKTQVQKQVEVLDEVIHDYTKKCANEGIRPMFTGLPDVIIDNVLDRTAVTHAQSNAWEDRGGPDLFEGLTINEDAASHYVPPSPI
J2N86_RS10735	NZ_CP071527.1	CDS		hypothetical protein	Derived by automated computational analysis using gene prediction method: GeneMarkS-2+.	2446312	2446738	-1		MNELVTCDLIIKLHDMAYHEQRNQYLGFKPHVASGLTAESVTLDGLRELINKIKSDTPNGAVESPKRFSGYSVSELITEIKRGQCNFRELCTEQYEKQSSLHEFIRQKISSQNYLGHLGVFREHTLEEGEATTLNHSALFN
J2N86_RS10745	NZ_CP071527.1	CDS		hypothetical protein	Derived by automated computational analysis using gene prediction method: Protein Homology.	2448854	2449319	1		MKHKTGLFFHRTTPKKRVLTFEEYIEDTLIIAKRKVEGALGQRYTSAQLEIALVCFCDFNALKNEMDEDIEVIFPPLSINYCAGFDWLDLAVSYYDADAIQYFQQRLQEPDFVKNYFEYKHKVRPDCALQKHETANFEAIETLVNLNDMTGPRL
J2N86_RS10950	NZ_CP071527.1	CDS		DUF1543 domain-containing protein	Derived by automated computational analysis using gene prediction method: Protein Homology.	2487237	2487495	-1		MKLFVIYIGGTHPKSLIEVHDIRFIAAENLEQTYEFLKTSWWGNPKSLHIDAWGVLTHVDGYDISFAKQVTTETPKLFFVNLGGV
J2N86_RS10975	NZ_CP071527.1	CDS		DUF2263 domain-containing protein	Derived by automated computational analysis using gene prediction method: Protein Homology.	2492035	2493232	1		MPKQLLVEPESSLNTPISGAKKRRMILKDTVEKFSTDASGFYEEQARKNHQNWSITPANLSGHVRVIPGDWGDVALRLSQKTGNIYAVLNMANAELPGGLYLEGMGAQEENMYRRSNCHFHVHDEEMDEEKIYYTKEMTDLINGVPGHVYLDVQTPRVCIKGSEGPNISGYDDLSPSDYFLFYELKSAAENISRTNPFSEASMRRKIAAQLDTLKTANIRCVVLSAFGCGAFGNPATEIARIYQEELQKRIGDFDDVVFAIFTSEFDSDNFIPFKNALDGLPLNGKQVNLLTRLLAAIEEQVKDKSWNQGVSFLFFDFKKAPMEIQQMRQILGSKISQIDKIKQLQQMAQEILSSATLEQNNPLHELCKKIIEINWENINDELIDLFSMTHTTALKAK
J2N86_RS10980	NZ_CP071527.1	CDS		hypothetical protein	Derived by automated computational analysis using gene prediction method: GeneMarkS-2+.	2493325	2494711	-1		MKEKLSKTELEEMFQEGRFVARAFQTSVLLKGKPKYDQVEDELKYLNVKKNNEGEHQNVERHGQRGRSATLLVPGVDMTLFDSVGFLYDADQSTIKAYMFRDSQTMSQINHNDYYNVNMDKHKFEPIISRTEFMNKYRDYREKLANPELQDDTKDYEMEKSFEAYNEVLGNFFPESLVGLVGKDSSLETKRNLLFLKNLLSERGQDLPMVLMDKGQIKVYNPSLHEIAEIINNSKKEIEKDAAKFQLGTREELLKEFAKNLGFTLDDIPFDTPVTAKHLKVNNQYEFKANEIIAYLSEVTKLPKGGAFSYGIEGRLLEVVNQKLKNEGQEPVKDLKGVILNKKDVESLVTLLNAEMKNSKGHKDMSSQDIKECSAAIVSNINARRSDGEALANVDGLTS…
J2N86_RS11025	NZ_CP071527.1	CDS		hypothetical protein	Derived by automated computational analysis using gene prediction method: GeneMarkS-2+.	2500787	2500949	-1	most_likely	MKKQKKEHPEVTDIENICEITPKSPQTDKVCEQVKKHSGSKQKNKSDFEPGRH
J2N86_RS11035	NZ_CP071527.1	CDS		phosphatase PAP2 family protein	Derived by automated computational analysis using gene prediction method: Protein Homology.	2502048	2502777	1		MNKKIQNMYLLRGIFCFFLFSCLIFAIYQQASFLSINHNIFIFSQQIKNSYTDFFSTLISLFGNKFIIIPTFIGAGVILLLKKETNLALHLIGVMAITAFLAYFFKNLIAFPRPEVSFTNASESYAFPSRHVTLCATYTIFLTALICNQIKSKWPVIALACIWIFLQAISRVLLQVHWFVDVVGGTLLGAACGFLGAYSFFLTNKHPEKIKSTLKILLITLLFFMAIYLSINSALQHLITRA
J2N86_RS11290	NZ_CP071527.1	CDS		ATP-binding cassette domain-containing protein	Derived by automated computational analysis using gene prediction method: Protein Homology.	2561580	2563359	-1		MKNTTSTVPPALKHSMQFLLQFFFDPETKWNARILFAGLVLSVLTLTGLGLALGWWCFPSVYTAFIAKDTALLFTSALRTLLIASLMCCSSYSSSALKNKLFKEWGSWLTSRLTEQYNIHHLKIFRSYREKLDNPEQRIQEDAENVVQATLDLSVGLIENLSNFIMFTTLLAIAGGPISFSILGLNIVIPGFFIWVALLTGICSSVIGYFVSSSLQTATLEETKCRSNFRANLQQLTIFSEEIALEGGGEYFKAHLKKNIDEFYAKSIQRLSIQNRINTFNMFINTVQALVPFFAAAPLYYNDVITLDAFFSIGYYFSMVTRSLNWFINSFEKINRFQTSLSRITELQQVFDENNSTKGIMRIIKASNELEINDVKLTSPNDGQVIIKGLNLKFSAGID…
J2N86_RS11295	NZ_CP071527.1	CDS		DUF2089 family protein	Derived by automated computational analysis using gene prediction method: Protein Homology.	2563561	2563924	1		MGKIISHCPSCESNQVEVVKMACSSCRMTFEGSFSIPKLLQLPEADLQFILDFVLSSGSLKEMAKLQSVSYPTLRNRLNNLIDSIHALENARQTSKEDILQQLEAGKITAKEATLLLINV
J2N86_RS11300	NZ_CP071527.1	CDS		hypothetical protein	Derived by automated computational analysis using gene prediction method: Protein Homology.	2563932	2564640	1		MNKEELKLLAMFKENKISSSEYQMLLTALNKQSFCTQIENSWFINPFQKIAGFKALLLGLVVLVIMSLVGTYAGVYFDGILGYMMPYDLKAMKPNFLLLVYQNIVAWLVLSLVFLSMAILLKQKRIRVIDFFGTVLLARVPILISLLFNLFLKYYNPDLFKADDLSKGIELHLTLANTFSWLVFMGTLAWVLMTYLFAFKESSGTEGKKLWIGYITSIVLGNILALILTRWFLFV
J2N86_RS11360	NZ_CP071527.1	CDS		IS4 family transposase	Derived by automated computational analysis using gene prediction method: Protein Homology.	2574099	2575278	1		MQVSTILHELFSSSIHKTRLKSLITIVNGVIKSKKLQLSQLGRCLNGQAKERSGIRLIDRFLSNQFYQRESLLIYRSICSRVLKHTATPDIVVDWSSIPNSQYYCEGKEQCLLRAVFPAPGRGITLYEEIHPKSKENNPHIHRNFLNNLKSVLPPESKPCLITDAGFKNPWFKSVLAMGWDYVGRVRGITQYDAGGGFYAIKTVFSQATNKARYLGFWAIAKTNVLLHHVVLYKGTPKGRHQMTKTKKPAQGKDSRKYSASWREPWFLVTSLEEVKEHPNLARIKYTRRMTIEENFRDTKSTRYGFSFDNNITFKPERYTVWLLLAAIASLIAWITGASAEKLKLHYDFQANSYKHRRVLSFFYLGCQLIRKKINVETHWEIILEEHNTCSS
J2N86_RS11365	NZ_CP071527.1	CDS		Dot/Icm type IV secretion system effector LegA6	manual curation	2575424	2577185	1	most_likely	MNTHDAIVDAYVSLGYSADDKGCCQGTSLRWLEASFLNEEPLFHKRLLKLVAYGAHLKNALEAVKAKQGKNLTREDNYLIEIQSFMDSLRIFQAPDEQQGLFNKRHVYQDNIDEVSTFASSEAIQRLGGLTKVYSQPLIYNEEEIANYLNDLATAIENHCPHPGKKVGILLSNYAHTMALTYTTGGGWCFMDINEYPPESLPRNNTRKLAKNIVDSLKEHDSPYIAFSTRAITVKNDPYLNSLTEQLTQLKAKHAVTPDLALREEQINLCFIAAYEGEAKIVEETARYGTNVEFTDKEGTTPVFIATLHGHDSVIEVLAKHNANLNVVDPNNGWTPMHYAVDDEHTKIITCLAQNHGNLNIQAHNGFTPLQLAVSRGNVEAIAELIKFGADVSISMICP…
J2N86_RS11505	NZ_CP071527.1	CDS		Dot/Icm T4SS effector RavI	manual curation	2606782	2607913	1	most_likely	MAHSLNDLITSLATILIRYHDSQGINVCIKESEPTAIKKASREYAMKLLQSTDFEQEFEKLNDECTKKYTERKDLLKFIKDEIVELKKISERTTPFSEGGSETDELSEYKDKVALLLFDFVNLLTTLKTAIYPVHVKVLNGPKETTLGLLGMKINTGFMYGFGMIKSSPLSPFCNSGDLLKEELLERFNLSEKSIRSEIKVVADLICEGHQHALMAAKHKELQTTTTSKPEAQDEQEISSLNTEIKLLEAKLSEKEEKLLQLQNTINELQQKIEVDAQESKVLESKLVEKEKALKEAEVTIEEQKLAMEKMQEELKSLKEAKARPSNSNNILPPFYTTSRFPYPLMYGITKAMRDEPKQGNTSSPLDEPHDATFDL
J2N86_RS11535	NZ_CP071527.1	CDS		hypothetical protein	Derived by automated computational analysis using gene prediction method: GeneMarkS-2+.	2615395	2616316	1		MFQDKCSSKGQKETYSYQSAQAKIAILRNQGYHLVGSLPDQGTPWSTLKSACFLFIKDSQYYQYQGKSLLSDLQPHIRFDETQTLATKGFSKIMTNDYIYVICPHKTLNNDPKPIFLLRKGALISGHEFLIAPYKIHAQEDKIVGGELYYLNGAILLINRKSGSFPTSEEKALTSISAILGPKAQAAYHSAIEEGEVLEELRKRTLANAPAAASSLDPAPCYQNKSRDLPQSHESPQSVHHSLPISALNPATLALKHSFNLTSPSDRLIPARISLENNNTSSQRFFNKKSMASANPPPSCTSCIIL
J2N86_RS11540	NZ_CP071527.1	CDS		hypothetical protein	Derived by automated computational analysis using gene prediction method: GeneMarkS-2+.	2616590	2617523	1		MLNNTSNEKSFTKKSFITVFTETYPLYNESGSKHLTEEDYEYVSQPLVAVTSFFNLPNHKRHSKELSFFDVLKNIIHWDVDDEKNKKMGWTTIPLAVPRTIFHLVVALLVLPSSTAKLITELLPGLAEEYCYIGKTQTKSNYFLQSAYKVGHFIFSGVHFVGQLITPSIKGFFPSMHGESSIGKLLKSAVVYYGLLALLGTASLIALTIFAFKLPTLACVGILIAEAALITYASRSIYKGCFTAPNSPQPIEHPQDEIEIIDSPTVMSTMMPTTPKVEQSYFSSLYSYLFTCTKNEKNQETQPILEPRPM
J2N86_RS11575	NZ_CP071527.1	CDS		ankyrin repeat domain-containing T4SS effector AnkF [Coxiella burnetii]	manual curation	2625283	2627116	1	most_likely	MAKLTHRDLYRLGKLLDYQLSENGLCHGFTLMLIQAILAEDEQNFFKRLDFIASYNPDFHKLKEDLEKAKEKIQSTQDQPVDEESEKLLEILAFFDGLELYLVPAYHPEFFEQAASQEDIDTIYSLIRPERLKDTELTHLLNKPYACDKQNLKNYLNDLADIFNNMNTSPPILLRNIDHSICLKYNQKNSSWLYVDINDFERDLKNAAYFRNLSSEELSENIFKSFAPEQYPHVVINVEILANKANLILKSALEDWHAKHPITTEQAKMLDHFNTGLLFLACRHGHLNVVQDLLKHPDAMINTKTPKEETPLLIACAKGHLEIVRKLLAHPQTEVNASNLKKQTPLSFACAKKYTGIIQAVLKHPQTLVNEANNEGEAPLHRACQHNDSDTVQALLDHK…
J2N86_RS11630	NZ_CP071527.1	CDS		hypothetical protein	Derived by automated computational analysis using gene prediction method: GeneMarkS-2+.	2639197	2639554	-1		MTKTNTNSYKFFTEINSVQNLLQVLFNQLKKNHHSYAELISNLEAIVDGAEIANLPKELEPITIFLNKPELIISNLSSEDKAYFNTVVKNKLYGFILELKNNMNADVPDPAVQTSFLR
J2N86_RS11660	NZ_CP071527.1	CDS		hypothetical protein	Derived by automated computational analysis using gene prediction method: GeneMarkS-2+.	2646248	2646455	1		MQSLFCKAMANTGIMVASTTIAQVTYSGAHSLSNLIQNRYVLWQRALPICSESNSSKKEAKDVNIVTP
J2N86_RS11950	NZ_CP071527.1	CDS		hypothetical protein	Derived by automated computational analysis using gene prediction method: GeneMarkS-2+.	2711762	2711924	1		MQKFVRTATVEDLDFIYSSLQEDLNEQGVLHRFSYSKEDFRKAIFCDNPLAFF
J2N86_RS11955	NZ_CP071527.1	CDS		GNAT family N-acetyltransferase	Derived by automated computational analysis using gene prediction method: Protein Homology.	2711932	2712247	1		MNEQLAGFVNYTMDNRNFTVNFPSKNLYINDLYVKKSYRRMKGATLLMEKIKKIAIKNGCGRIEWFVLADNTVSLAFYQKYMQAKIISDGLHYMRLEVNPSTNV
J2N86_RS12000	NZ_CP071527.1	CDS		ankyrin repeat domain-containing protein	Derived by automated computational analysis using gene prediction method: Protein Homology.	2723567	2724335	-1	most_likely	MLKKYDLEIVHDELDNLDPLSYAAKHGVIEFIEATLLNLSPEKLKLIINQANVYGLSALHFACRYGQIEIVTLLRAYGALSQPTKSLGLFPVHMIFRDQNDEAKSLALLLLFPTKDISEKTFLNESVAHMAASKNFVSILQILKGIDPHLLNGKDNFSMTPLLTAVTHNQIEAAKYLLEASDFNQKNSKSQNALHIAAKSSNTKMFELLLPYFDVALLDGEGNTALDLVKATQQKEKENLMNQFSYIATQHLPPM
J2N86_RS12060	NZ_CP071527.1	CDS		IS4 family transposase	Derived by automated computational analysis using gene prediction method: Protein Homology.	2736976	2738155	1		MQVSTILHELFSSSIHKTRLKSLITIVNGLIRSKKLQLSQLGRCLNGQAKERSGIRLIDRFLSNQFYQRESLIIYRSICSRVLKHTATPDIVVDWSSIPNSQYYCEGKEQCLLRAVFPAPGRGITLYEEIHPKSKENNPHIHRNFLNNLKSVLPPESKPCLITDAGFKNPWFKSVLAMGWDYVGRVRGITQYDAGGGFYAIKTVFSQATNKARYLGFWAIAKTNVLLHHVVLYKGTPKGRYQMTKTKKPAQGKDSRKYSASWREPWFLVTSLEEVKEHPNLARIKYTRRMTIEESFRDTKSTRFGFSFDNNITFKPERYTVWLLLAAIASLIAWITGASAEKLKLHYDFQANSYKHRRVLSFFYLGCQLIRKKINVETHWEIILEEHNTCSS
J2N86_RS12145	NZ_CP071527.1	CDS		hypothetical protein	Derived by automated computational analysis using gene prediction method: GeneMarkS-2+.	2757362	2758451	1		MQSKLDDFFTTPPNEEDRFRSNNSTKITRDFVYSIHSLATLGTLLTEKKQGKEVPDLRYLVDVNGVAWFARETHNDAPIAPAHYKMTGSPRNAAYCKTAGNLFFSEDYSTLIRINHKSGDFRPSFDSIKWILAIFVANEDRLPFKLPEILIIDELNHTGKVIQSHQCSIADIKKWLTTFALTLKLEAQYSETKEVSYKKEGASRLADIKKEGFVQIPRRLAFGDDDKENSVPFDDNKVSRKLAFEDDVEPEAPSMPALLDLPVRTANTYRALKNSSLPMFGTKRLTHPGVSQPQLTPLFSGQEVPTPLYGEESGPGTPPPLKKRKPRQPRHIDFVSSLAESSESKQGAETSTPESSLKGYFD
J2N86_RS12185	NZ_CP071527.1	CDS		Uncharacterized conserved protein, contains DUF3084 domain [Function unknown]	HHpred COG manual curation	2765934	2767092	1	most_likely	MAFAKEIHVSKNTLNPKRLPLHRIEHACKQLGTLQQDLEAAIDSFIDNKSLLSRAAAYWGQSPLWIQISGGLLLTFSLLLFSMAISLVALVCYTAVTFLLNEHHSLFRHNTQKFKIIMQNLTTLLGTLIDLINNVHEQFSNVIENIQEKNQHYQQTIGTLNEKVSTLTEQINELTETQQKLQLIVNTHELTIDHLKEANQEQSDLFQTTQNQLTQVTEQSEEIQTQLSEKIVLLEKVRLQMESEHEQMIRTVSTLKNTVISLSNPILANEEHQELLKQKLQDFITSQEKDLSQFAVSISQINLDLDITQKQLHESLQQQVKLKKDLENQIREFEQLIAFYEQPENKTVRDDQSSLEAFKKLSFLMQHQTTSSLIPIVSNESNLKL
J2N86_RS12270	NZ_CP071527.1	CDS		hypothetical protein	Derived by automated computational analysis using gene prediction method: GeneMarkS-2+.	2786513	2786726	-1		MFDKQNKISNTTVVNKYELSAKDIEEIFQNIDRGDLDSLTPFTMTFISCSGPKDPKYKLTLAQYAAMRGH
J2N86_RS12625	NZ_CP071527.1	CDS		DUF2892 domain-containing protein	Derived by automated computational analysis using gene prediction method: Protein Homology.	2863706	2865350	1	most_likely	MTKVRRLTGNYIDMLKVAYPILSAMYPTEEEFVKEYTSPSSELSVQLLKDLSRDQFFSTNDRTIEDYVAHWMSPSTSIAYNQGNGTGAFWMLMLQFYILQDPRFTEHKAAKGLPERDDRNAYYLKDNRKNVSLCYFDDEGISCGISIDYSALDPNLWSISIIRNTTAEPEDREVLLLSSAELLDQQENGLIDANRAQKDIITFMNSKALSQQLMSRALFTRDGKLNLTNANKLDAQFNAGSYPYSTDIVKKLVAQEQEIKAWQLTEEKLRIVKTALSEKRQENIEKLDSWKASWLYKPELDTAGKQSFLRRNSGSVFATVAAVITLVGFALVLSGVLAPFGIALIGAEFILGAVGAGLAFTAALGSIVKMGVNEQRLATYQSELTNMNPTRDKIYNERL…
J2N86_RS12635	NZ_CP071527.1	CDS		Uncharacterized membrane protein [Function unknown]	HHpred COG manual curation	2865894	2867517	1	most_likely	MPKVRKLTGNYIDMLKVLYPVMSSFYTSEEAFVTNYITASSAISETLLKDLGRDKFLSTNDRTYEEFVAAWMTPSTSAAYNQGNLTSSFFSLMLSLYINVDPRFETQPTAKGAPNRIEERIEYSHKNNNRYISLGYFDDEGIPCGICINYSTRDPNLWTISLIRNTNAEPKDREVLLISSAEILALNEDSLVNANNAEKAILDFLKSKMLSQQIKDCGLFTKNGTLNIAHANKLHAQHYTGSHLYSRHMVHKLEKQVVRMKQWQLTAQKFSLIKTALAEKREKNIQQLNSWKASWLYRPELETAGKQSFLRRNSGNVFATVAALVLLVGFALVLSGILAPLGITLIGTDFIVGAVSAGFAFTAALGSIVKIGANEQRLAEYQSELMRLEPTREIIYNQK…
J2N86_RS12990	NZ_CP071527.1	CDS		Dot/Icm T4SS metaeffector MesI [Legionella pneumophila]	manual curation	2950570	2951833	-1	most_likely	MNNVEMKASKLDVLLRNASSGNNKSEEEKLIDYLNSFTLIDLINLLAENEHLYTELKHPRYAPYWDKELTNLPIATDNSSFAFKKQKNVASLDFLMGYILAIQLAGEELVPSYEQFFELATTYHSLYALHLGIQFLLRSLQEAPNIAAEDLTHYEELVLNEIRHHGTPGYLLASSFSFHLMGLKINGAREIDDVAERYDILYLKDGDLYKTYFYAVIARLLEPCSENEKHNAYLGDSFANYYPVGVDSIEQIEKWLLQRYPTKFTTKVQHDLNALALEAIHDLQNYLDQRQVERAFIRSPESPGRNQYGETPILIAARLGNFNEMVALAGVHGVERLKDTDNHGNTAWHFAVLTQNIVLQAYLKQNVPELLSISNKYGYVAPDSSLAKHYKFFQPAAAV…
J2N86_RS12995	NZ_CP071527.1	CDS		Dot/Icm T4SS effector Ceg32/SidI	manual curation	2951842	2954677	-1	most_likely	MNRKKIFRISTVLLGALHKLEQADENSAAFHVNVVLDALKQFKTAIKESSKLTADVHSLLLQLDIIDNTELLTQSSFCADIKENVEQILKLLDINAPDMIFLLTAPFDEDARTGDGQYAKSLVKGFSQHSSTPCIWLKQKDEHYSIPCTPGLQPIPTNSIPTVTVLQPVANEHTVLSGYSCETNEKLKEAIHCIERKITLRTPQVILGANNELLRIGFMSGTQKIIFGREDVVERLALVSEQIAEHKTDSSGKTVEELNKGLTQITQYKSDTYRLLISTSSSEPNVNEPPLVDSTNENSTPKQRTNKEKAVDLFEQMIQCSQQYGVSVSISKKTFEDSTKPEACLIAILKEWNLAVKKAKAFKARLNELGEAELLLTSLQAAFEAPRYDKGELVAALEQ…
J2N86_RS13190	NZ_CP071527.1	CDS		hypothetical protein	Derived by automated computational analysis using gene prediction method: GeneMarkS-2+.	2996078	2996525	1		MKFYIVVAPINLFEEDKGPIEKWLPSSLFYVITPYPKMKPREINANLMEEHLRAARCWERRRFDSLEDATVYARQVFCKDHEAVPIYYCSIPVDPPSLVTNKPNALPLNTVFLSFDEIAVDKVQLHNYKNGYHLDIDFDSNSTFGYHK
J2N86_RS13195	NZ_CP071527.1	CDS		IS4 family transposase	Derived by automated computational analysis using gene prediction method: Protein Homology.	2996751	2997753	-1		MQVSTILHELFSSSIHKTRLKSLITIVNGVIKSKKLQLSQLGRCLNGQAKERSGIRLIDRFLSNQFYQRESLLIYRSICSRVLKHTATPDIVVDWSSIPNSQYYCEGKEQCLLRAVFPAPGRGITLYEEIHPKSKENNPHIHRNFLNNLKSVLPPESKPCLITDAGFKNPWFKSVLAMGWDYVGRVRGITQYDAGGGFYAIKTVFSQATNKARYLGFWAIAKTNVLLHHVVLYKGTPKGRYQMTKTKKPAQGKDSRKYSASWREPWFLVTSLEEVKEHPNLARIKYTRRMTIEENFRDTKSTRYGFSFDNNITFKPERYTVWLLLAAIASLIA
J2N86_RS13235	NZ_CP071527.1	CDS		flavin reductase family protein	Derived by automated computational analysis using gene prediction method: Protein Homology.	3004192	3004828	-1		MFLNTSKKLPKGLFKACVIPRPIAWISSKDIDGNHNLSPFSYFNIVCEDPPMIMFATTGAHQSGGAKDTLKNVETTKEFTVNLVSYNSREAMNITSIGFSRGINEFDMAEVAHLPGELIQTHRVKESPISLECIYHQSIQLPTSNNAHLINRIVLGEVVGIHLDPNILTQDKRIDINKLNLIARLGYNKYTKIKSHFRLKNPCECCDNVMN
J2N86_RS13245	NZ_CP071527.1	CDS		hypothetical protein	Derived by automated computational analysis using gene prediction method: GeneMarkS-2+.	3005564	3006203	1		MIEKLKLVNNSQENEYSITLHPEVTDILFKHRRHVKNTFLQIKGHYEIAYFGINIINPSNELVSFSSMPHIEYNLIKERLWKYDPWFFSKTLHKNTLFWWDDISLDTLFAEQIKQIKLTSNHFSAGMTLCREINGFCFLYSYATGSTKKDLHEYYASQIFGLIDIGDYFCNSVLDIYSEYCGNHSLPQLNQLNSKATELNTRSILKLIVNNS
J2N86_RS13265	NZ_CP071527.1	CDS		transposase	Derived by automated computational analysis using gene prediction method: Protein Homology.	3008483	3009275	1		MPEFSRQDQFLLTFGKNYIAHSGEKAELYCDEYDHQFEKRIETHAYHDYYYINANILSLLTHLPFLKAKKKPLLINEAILNPSTTSSLQKLLAQHDIDYVIASESDIGKKLDDECASVLIIDDALAHEQFLQTLNQIIPSNIKVTLITDAGFRTPWFRQVIGYGWDVIGRIYDGFSFQREGEKNWFSLKEIDFGGRGKARLLGKGKIRKKTKRVSGYVYTYKEKLSEQPHKKIATLPTKGNIATLIEMVGLYSVLLKKAPLLS
J2N86_RS13270	NZ_CP071527.1	CDS		transposase	Derived by automated computational analysis using gene prediction method: Protein Homology.	3009247	3009637	1		MEKSPLALVKYYKKRMQIEQNFKDIKNRESGLGLRQNRSQTKERMTMLWFLACLIIIISWWVGLMVETTNRHRGYQANTVKNKRVRSFIHLARMVYRHEPELLDWIKFTEIIARVKNTYHTFIELGMVC
J2N86_RS13280	NZ_CP071527.1	CDS		DUF523 domain-containing protein	Derived by automated computational analysis using gene prediction method: Protein Homology.	3010359	3010878	-1		MEIEKVLISGCLVGLKVRYHGGDAPCHSQIIDRWAKEGRIVSICPEVSAGLPIPRPSSEIIYGTANDVLRGKAKVSTHKGIDRTDAFIKGAFNALSLAKKFNIKIAVLKKDSPSCGNTTVYDGSFSGKIIPGSGVTAQLLNDNGIKVFNELELHEADMYMRSLAISGSCYFT
J2N86_RS13285	NZ_CP071527.1	CDS		hypothetical protein	Derived by automated computational analysis using gene prediction method: GeneMarkS-2+.	3011161	3011329	-1		MHTNLKQADFYECSELQHDIQHNTLTNASFSFPDVIGLLNHLNIKINGWPNDSES
J2N86_RS13295	NZ_CP071527.1	CDS		hypothetical protein	Derived by automated computational analysis using gene prediction method: GeneMarkS-2+.	3012712	3013675	1		MKRRVWVIRVGDHWFLRHVRDLYETLTSTYSSSDQPRGILSVFPKEMPSPFWFRKQQKGVDNLACYLKDRESERSFSEILNEDTDLKIYIAGHCSKGSSTLQSLETDIKLIFDVQVQTIARQLHELFLKTQVNPTVAKPIKISLISCYAATPGDGKDSFAVQLLEQLHRLGHEHILVKAREEAVSAPIFGKKYTSGKKEHFYLDTATIYQVEKKNDLHNLVLKTLKSCHSKTKVSSKRAYLESCLEEIEKIGYPSKEEQITALKTIIAKASSNAEVQQYQYGTGWFMRLFNLQSNTAKTLKHLENELNDRADLYSEIKKL
J2N86_RS13335	NZ_CP071527.1	CDS		ankyrin repeat domain-containing protein	Derived by automated computational analysis using gene prediction method: GeneMarkS-2+.	3020305	3022252	-1		MGQSKSLESLFVAINEYHGSKNKTKKLKEIKSKAENVIKKYNTLDLAYRDPVTFLPVNLLQAAMVSSDVFKLLVGLGANPFFNGKSERDSPINLLAYKYFPGYCNVEERVIFEWLMTDKESPVFTWSKLAEKESLFNAFVTAGLVPREWQIDELPIHVAIQAGRLDLVQEVLKAAGSMQAAGDINQMSILSSAIRAVCLGKENAIEIFLYLLREGASTQLSNGLKLPPIIQLLTERVFLQSKVEEKLVFNMVKWLLEHDARLDVTNPNDGSTPLMTAMSMGYHSVFDLFLETADAATLNHRATSKPNYLLFQFFDENRLVDLDILKLLPELKSKGLEFDKTINYSSPADPFNNRLYGERREIFASHMSLLHFYVDNLTHNNRDDFFPLLDKRLEVIQAL…
J2N86_RS13360	NZ_CP071527.1	CDS		hypothetical protein	Derived by automated computational analysis using gene prediction method: GeneMarkS-2+.	3026936	3027311	-1		MAYTKQEPKQTTPYTKDELKSLRKEMVALKQGIQLPHMAHGVFAPADISLKGLSDEKQGEVYTFIKKLKTSLIAHGADISDLEFKPENLQELCSLFSDAEKAAKASGEDKVNPENKSSLFCCFR
J2N86_RS13385	NZ_CP071527.1	CDS		hypothetical protein	Derived by automated computational analysis using gene prediction method: GeneMarkS-2+.	3034706	3035153	1		MPKSIEERVKQLQETIAQLVDDIKQGNFGKEELQQKNDELQALLTELTQTIQQEHQERELRMEAALSTLPVPVHHLEIEKKFTLTTNALKQVNEQYQVLIAKQYEQIDKLSRIVDRVETIKTLKEKGFFAQDTTSTQEIQDNNHKAQL
J2N86_RS13560	NZ_CP071527.1	CDS		hypothetical protein	Derived by automated computational analysis using gene prediction method: GeneMarkS-2+.	3082792	3084487	1		MMKEDKPTNAVNKPLENSAEVRDSLLSSMSRNARLSKGAMNYSDTMEQGAQINNELVILRQFNLVAFLTIMREFQEINRLYNNDDERFSHRFRMLLEMEREREAKQQQTQFLYAEEERHRLSKNQEQINQKTHDQDAKHKQLMQDLDMLRQLQQELQHLREAHYARQNVLYDELTTLREEQMDEMLKIARETKDISPDQLTRLEQIHENHRRRKEQIDRMPTMDAHGKHDWRLAQRKMEAQKEVHEEHSRNLKSWAHDNRHHEKIFSCFNDHQKKIENKEKIITKNEREFKAQETKLEKQIIDKLNTTNTAVAEQIEKISNDLIQLSLESNFNSEQSKALQSEISQLKKYQTALISSESIEEQQQLLNECKKTLAKIDRIIAPVAANTTSYELFKEEIA…
J2N86_RS13565	NZ_CP071527.1	CDS		hypothetical protein	Derived by automated computational analysis using gene prediction method: GeneMarkS-2+.	3084577	3085399	1		MPAIDDMWDAYDAKQHDKVISLIEKNPSLVNAVNKKLPVSLLQCAILGKRPNEFIQSLITHPDFNFNFMQKYGSNRAVFVGYAKIELITKVLEDPKFLFSNTELAYSAAVIAQAEFRKSLKQYEAKNPGTAAALSLQEKIKSLDTIIPMLRNATLKYAIQKDDVDLLLRLKEAGDNVTSPLGEEDEFIFPHNMAKDGSKAKTWILDELNQQTQKFKSTPTAMDNRYRMYQQTQKDLDELRIKHAKEQGRLYDEIEKEREAFKKDVESMTSKRH
J2N86_RS13585	NZ_CP071527.1	CDS		Ankyrin repeat family protein	HHpred PDB manual curation	3087941	3088310	-1	most_likely	MYLLNANASLSVRNKKNYLPEHYAKKSGNNILICLFECLRYRKDTETEHRDKKAEAARALESVLLGRASYEAIEPYMNLFSSKVSPSLARFYKAFLPIIAPYTEANDEPQVMAIASSSNFKL
J2N86_RS13615	NZ_CP071527.1	CDS		Phosphocholine transferase AnkX	HHpred PDB manual curation	3098895	3099642	-1	most_likely	MAPQNTQPKLGLGNLQQGLTFLRNIPTEQLYRLYVDGCKLKDEQGPLQYDRRYENDNGKIHNENEILKALQGLLASIQHGICPGQEPLRIPNDLLKKIHFRTMHKNDGFYDVTYAGCMVGSAGFSISRNNFSHDGLKQLLQRSADPKETAYRSSLDLNSGILCFSNKEDCINQSYTEQEIELFYTTVYTYGGFFETSGDWEIEENDYAQIMAEYTKNFIERFETVKNKGDIDEVNFFLMCLLRVRYLR
J2N86_RS13630	NZ_CP071527.1	CDS		hypothetical protein	Derived by automated computational analysis using gene prediction method: GeneMarkS-2+.	3102789	3103362	1		MPKNNVPRQNVKTNNDPMSKNQFVFKLTPPPRNLDNDPSVMKYQFHFKVGKDKNLGDAEPVYKSKKRSSQSTMPTIIQSTYTTSSVYSPASEVTPSLYNNANSPLFFTTPPSTNRTLSPQTSALNTSFTRNTKLPIVSSIKAEKIKMSNLVNDEMVDEKKLDVLTIHTLAETFQVPAKTLETDLTIAKRW
J2N86_RS13675	NZ_CP071527.1	CDS		hypothetical protein	Derived by automated computational analysis using gene prediction method: GeneMarkS-2+.	3116771	3117122	-1		MNHSINHIVNNNILQMNEAGIDVIFDWPIADVLCIDDVLVIRIEPDPGTCFNENVYGVSKSGNIIWRVEKRRHIYDDSPYTSIIAKDHFVKLFNWDGDELLVDPTNGKVIDVGYRK
J2N86_RS13680	NZ_CP071527.1	CDS		hypothetical protein	Derived by automated computational analysis using gene prediction method: GeneMarkS-2+.	3117121	3117409	-1		MKKERVFSRVHGEGNQARSWMMRPHEIEGLTPMQIKDKFALPELPTYVSNVYVPAGTNIRIGRVAPQLNWGHGGAIQYELLQRLPSQLFKDIRPL
J2N86_RS13685	NZ_CP071527.1	CDS		hypothetical protein	Derived by automated computational analysis using gene prediction method: GeneMarkS-2+.	3117736	3117967	-1		MNRNELEKKLLDRNVPSISFNVNGVKEGECMCLVSNEDKWKVVYNSRGHIIDIAEFDNENDACDFMYNELKKEYKW
J2N86_RS13690	NZ_CP071527.1	CDS		TNT domain-containing protein	This protein contains a domain related to Tuberculosis Necrotizing Toxin, which is the C-terminal effector domain of outer membrane channel protein CpnT, and which has a lethal NAD+-glycohydrolase activity; Derived by automated computational analysis using gene prediction method: Protein Homology.	3117970	3118255	-1		MTSRAISHKLPSLTPELANLHFLSEPSLNMPSNSCLPSAKINDPYNVYEVVKEIRNIPTGRAAPWFGKEGMAIQHELPKPVKWYLDNGYLREKF
J2N86_RS13695	NZ_CP071527.1	CDS		hypothetical protein	Derived by automated computational analysis using gene prediction method: GeneMarkS-2+.	3118491	3119526	-1		MVNYKIKIFFYILLFSVHFTTYGSAEKIVVERYEQWSHPVLAVFKKYGISLYKVSYSLDGTCPTFYARLKYCPDPRAPVSEIYYKKIYMAILKANSFFPYALVSEEDNLRINVGWRDKERHELFVQSDKAVSPSLCKNGQGNPDDETFKVNPMLKKQIMNSPLKASLRRKDGKLFIAYLYAENERIEQHNSIACRTAEKLKGTIKTGDYYFYLYDVKADSFFPSRTRVLRTYSPTDMSSKRARPFVFRGNPGQSDALIISQSTGCSTRMYEAYGFWNDGASLSQYSFKGKGREAFQIFGKIQQKTNKDKEITIFQADAEKKEKFELSVSSSLGMFQLKNLAAVK
J2N86_RS13700	NZ_CP071527.1	CDS		glucosaminidase domain-containing protein	Derived by automated computational analysis using gene prediction method: Protein Homology.	3119518	3119983	-1		MVDLYPFALAVSEETGLSLELMLAQAALETGWGGVIPGSNNMYNIKADHGWHGAKTEPVKTREFRKGKWEIVYDRFRAYDNIEEGVKDRVQFLKENKRYSAVFQEGTRGNFLKEAKALLNATYATNPNYVQDLANVSKGSTMRAAIERARKKHG
J2N86_RS13705	NZ_CP071527.1	CDS		hypothetical protein	Derived by automated computational analysis using gene prediction method: GeneMarkS-2+.	3120367	3121063	-1		MIMYKKIAIGFVASIFFIVANCYADSFSMQNSFIISPDLQTKIKDSQFNLLIKGHNGKKFKAYLYAEDGHSENWKQTHCLNGDEYETIVKIGHFYLYLYDLQTKKFLPIRKHVFPDFRRAVMNMEGANFFLWSSTGKNKKDIIFLSQLVACSVGNQYEAYGLSEDESHLERYNFVDDELLDIFSGRIYLSKKEGNHVISPNLHGYTVLEKGIVQYKFTLSDKPREIKQVDN
J2N86_RS13725	NZ_CP071527.1	CDS		Ribonuclease VapC26	manual curation	3123567	3124068	-1	most_likely	MRIFLDTHDLIRLFEKYSVINRLKIKEFFLEKKHVLVYSLNTILEISDPLNFPHQSRVMKTLNEMEDFPHIFVSESEISKLELLELINSYNKQEEFNKNNINPFRRRFDSVVAPYGGYTHLFLKYDLGSVVFDLWSVGALKGIDIFIFFASTFNSNKRNIFFINFY
J2N86_RS13730	NZ_CP071527.1	CDS		hypothetical protein	Derived by automated computational analysis using gene prediction method: GeneMarkS-2+.	3124744	3124969	-1		MDKESHEHYLKNHLINLANVLRQDKDANVLLMAAKTFIIFCTDSMDWDTLQYKNIIQIGVYVSRIAKSELNRQI
J2N86_RS13735	NZ_CP071527.1	CDS		hypothetical protein	Derived by automated computational analysis using gene prediction method: GeneMarkS-2+.	3125018	3125663	-1		MDFIPIVGQLKAAEQMWSGKDFLTGTPMSTASPAVGLLPGGKSISTAFKWLGKAGSIGIKTISNNAERSLAASHIKEARKLLQEAGLPREARNEIINSFEHATFRIVKTQGSRIGYRTFDDSSATLVGRYLSETVLPNQTERITKLALPNNSATKLGEVYIPKNSLIFEGKIAPQLRFSSGMVGGEKQLFLTGNINQYGFKEISMPRAIFNTRF
J2N86_RS13745	NZ_CP071527.1	CDS		hypothetical protein	Derived by automated computational analysis using gene prediction method: GeneMarkS-2+.	3126396	3126825	-1		MFHYIKLLCFVALLFTNNYLYSAEINKTEELSKMSCYDLMVSLVFGSSYGVTMEKLDLSFSFERTNDKYMMLTLVQKIEENRMAVRGNLELDLVNKTLNNIDGETPKPIKINTKYIPYISQTCTKENNVYVNIGRLPDINGN
J2N86_RS13750	NZ_CP071527.1	CDS		LysM peptidoglycan-binding domain-containing protein	Derived by automated computational analysis using gene prediction method: Protein Homology.	3126828	3128715	-1		MPMGQALLFSFNFRKSTLKSGDSLESIALQVYGDSSLWYLIADANGISDRNAIAGGDSKLYIGQRLTIPPAAAGQHHTHATHRILDANKMLGNTSANAATPTPKPPKPKHGNFWGKLLVAVVATVATVLTAGALAIGMGVTGSIFSAGLSALGGTITGTAGAAGIGSVLGVGLAAGFVGSLAGQTAANLMGMQSGVDFGGALISGLATAATAGIGYGLKNIGIFKNLSNKLNNYNYKYFNTASAFEMMEQNAASQAFNTTIRRHQHFDWTELGVATLTGGLMGSEAGKEFGKKLETLDNHTGMLRAELQTLTGAGAQSLTTGTHFDALQVLGDNLGSTIGNAVVGRFAWPGLETRGQDLAKENIKGLEIDGLLDDFEQSKQNFNNHLVNHMDEGINLAI…
J2N86_RS13755	NZ_CP071527.1	CDS		hypothetical protein	Derived by automated computational analysis using gene prediction method: GeneMarkS-2+.	3128747	3129335	-1		MALDMCNSKKITRSLGKMIRLYWSLSGLFLTTILHGNSLKPCQFVGFDKIVEYAIPESISEDPDLLDNDIYEKIKILKKCISSYETCIVEAQPKSINWLNKKLIKPINNKFDPLKRHLVFGLLQYFDEERNVFVCTVANNSFTLAAPWIGKSWVINDSKIINKYELDGIRFSSVMTPESLYNALLLSYADSVNNK
J2N86_RS13780	NZ_CP071527.1	CDS		hypothetical protein	Derived by automated computational analysis using gene prediction method: GeneMarkS-2+.	3133457	3133760	-1		MKTIISSLPHNGAKPYTHLEPIVELLLASGNELSDPLPSFPLQDKGFYMDRDGWKCDFKMPIDFKLVTSNFEIPPSIIISEKNNSIFCQKTWVEIRGSIT
J2N86_RS13790	NZ_CP071527.1	CDS		hypothetical protein	Derived by automated computational analysis using gene prediction method: GeneMarkS-2+.	3145089	3146760	-1		MKKLVLFGCMLLWSVCWGSECRHRQNVALYFKESGTNSIELTAYKGEVKTIPMTMAYSYLHGSKYWGFIPSPVDVRVESLGAPCPTLPYDLGCKPYLNAICNMNVILDTNALKIGQKYSAKFVFVTYHRDQPRSYPMESIVTIIPRPLSMQVIPPQKATMGIEFTYPLRNVVNNYFENAPVSLLMSDADKQKLNNYGFSFDPLDFSFKGTPKKVGSIKFQVGATKGQRSTSRVDMTINVEYKTQDKPRFKANVPIPGATLNKTYQLNLMTLLENTPGFNVTNQITFKIDDNSKVKSNLLLSAENNLVLEGKPNPALAGDMAILTVTATSNTGGDSENPYELRIPVAYDSSKTPSIELFELEQSVEEQFSVDLSQYLKNPAQDSSLAVMIDQIEPEPEKI…
J2N86_RS13885	NZ_CP071527.1	CDS		hypothetical protein	Derived by automated computational analysis using gene prediction method: Protein Homology.	3166156	3167446	1		MSHKDQWPNKIRLKKNILLLQGPIGKFFNYFRTFCYKKTNVEQVYKINFHLGELILYRDKNTYFYRGGIEEWGAYFKEILKTHQIEQIFLLSQHRIYHQIAIEIAKQLDIEVYVFEQGYVRPHFITIERNGVNVNTNLSKDPKFYSTLNPPKERSEIKPYDSIILNKHVKNIAMLPYHWLMFVFHAHIYGYGIVVTNYLINRKHVAQFDDRGKWIPYHIFNFLKLFFNLSTDKLNFFVKNTHDNWVKKNKKQYYLYPLQVANDTQITYGANITVEESLKSVIKSFKHHASPETFLVIKHHPIDRGHNNYKKLINSLSKRYGVEHRVKYIYRCDLDITIKNAIGVIVINSTVGLTALQHKVPVICLSNTAIYNIPFLTYQKGLDSFWTESKDFIVNEELF…
J2N86_RS13890	NZ_CP071527.1	CDS		HAD-IIIC family phosphatase	Derived by automated computational analysis using gene prediction method: Protein Homology.	3167510	3169511	1		MERHEVISAYRFILGREPENEAVIDQYCAVDSWQALRRIFVDSDEYREKNRQVEQDKDILPQTLLTDHDHLHYRVPNSLHRSLLPLKKILVLAHCGGEPLRVIGQEMGLAVEHQLLNYLFDEPPPPPSLPASEYTFQVIQPPLRSITKHLHILSLPYDDLAAHEAFFEECVIAVRKFLELGSLWGRQHGLVTFFMGLLPTQQNPMGRLLPRYDLRNIVYFVERLNMEIEACARKFPNTFYCDIDEIASTYGKKYIQSHSVSISSHAQSLVDFDFEQDQERIVPAVRATKRYTTNQSLWQLYWLELLAAYRTIMQVDVIKVIVVDLDDTLWRGIARENKLGTLEGWPIGFIEALRWAKQRGIMLAIASKNDHDWIQKNWDELTFRLIAWDDFVCHCINWE…
J2N86_RS13895	NZ_CP071527.1	CDS		polysaccharide biosynthesis/export family protein	Derived by automated computational analysis using gene prediction method: Protein Homology.	3169813	3170977	-1		MLVYVIRSSFLGFLTGSMLTGCATNPAWLSSSGPSRVQVMNSPAHGIRVVQVSSEVAQRLNTYRHKQLFSEIFPLSHQARDKIGTGDVIEVSLWEAPPAMLFNSSVINPTGQSTTQVTIFPGQMVNSKGYIRIPFAGNIRAAGRTPAQVEATIIAQLKGKSHNPQVLVRIAANNSSDITVVGEVAASRRVPLTPHRERLLDALAAAGGVRQDVNKITLQVTRGNKVGALPLAQIISDPKQNIELQAGDVVTALFKPHSFTVLGATGKNEEINFEAQGVSLAQALARAGGLQDIRADARAIFIFRFEERNVLANSLKTKSQSRYIPIIYQVNLRDPSNFFITQQFMINNNDVLYVSNAPAVDLQKLLNIMVSAVYPVVNIGAMTIDRI
J2N86_RS13900	NZ_CP071527.1	CDS		hypothetical protein	Derived by automated computational analysis using gene prediction method: Protein Homology.	3171009	3172098	-1		MAIYTSKSSSVMDTSTPNYPNKRATIYVWRMPLWKRPIIKRFLAGHRLCFTQQIQRVKSGSSLLLWGTGPVPAGINQNVSILRVEDGFLRSVGLGVELTRPISWVIDTQGIYYNATTTSDLEQILQYSIFSEQLLERASLFHQRLVACGVTKYNLSGPDWKPASYGKRIILVPGQVETDASIVFGAEVINTNIGLVQTVRENNPDAWLIYKPHPDVVAGLRARGINDQKIKQYCDEYLEFVSIEQLLQHVDEVHVMTSLAGFEALLRGKSVTCYGLPFYAGWGLTIDMMSTSRRTRKLSLQELIAGALLLYPSYISWEKKTKITPEEALDELILKKELKTPGRTAWLKRFYRALLRLIVGVR
J2N86_RS13905	NZ_CP071527.1	CDS		glycosyltransferase family 1 protein	Derived by automated computational analysis using gene prediction method: Protein Homology.	3172100	3173252	-1		MPSFLYIDVTRLIRRQLQQLKPTGIDRVMLAYVKHYQSSAYAVVYYFGRLWQLSAQQSQQLFFLLLSGNDNRLTLSLFVFRSLRFSLRKKPNSTLLILGHSHLEKKRYIQEVSKTQCTPIFFIHDLIPLTHPEYCRLGENEKHKRRLHHVLDLAKGIIVNSKDTHDRLVHFSSSIEKNLPVTCIAPLGTNLPKSSLPGRIIVPPYFVMIGTIEPRKNHIMVLQVWKKLIEQFGDNTPKLILIGRRGWECEHITRTLDRCPTLRGFIQEWSQCPDEELSSCLQHCQALLFPSFAEGYGLPLVEALNAGIPVIASKIAVLQEIGGDVPEYIDPLDSMQWMNTIADYMQQNSVLRQAQQKRLAHYKVPTWESHFLITERFFQATAS
J2N86_RS13910	NZ_CP071527.1	CDS		glycosyltransferase family 1 protein	Derived by automated computational analysis using gene prediction method: Protein Homology.	3173281	3174889	-1		MDKEIKKTKVLLEMRPALGEFAGIPQEVRLLMYGLRKINTFDIEGMLQSSNRFLAKGKRDQKLHGNSFSQARLFNRYSRVIISLSEKTSRTKIAFILKWLRHRLITILIHGKVYLGLGEVQLTHFDSQHFKDFTWRTLFAKTLPASDFELVASVNHKICSIPWQTFHGVGLGFLNFNNKPKYPILNTKEFDVFISQTPYPGRVSKNTALVVRYHDAIPVLMPHTISDKSFHQASHFNALMSNVMSGAWFACVSEFTRQQLIKIFPEAAERSITIHNMISSHYFFEESSHEHIPNIIRGYLQQGTKLTDDELGTGAECFATMGSQKLNYLLIVSTIEPRKNHLNLVAAWELLKTEVDPDLKLLVVGAPGWDYAPLLTAMQPWIEQGSIYILNSVPAYYLR…
J2N86_RS13960	NZ_CP071527.1	CDS		FAD-dependent oxidoreductase	Derived by automated computational analysis using gene prediction method: Protein Homology.	3190281	3191745	-1		MPKGLESSQKRNIAIIGGGTGATLAWLLDRSPEFKVTLFEKNARLGGHINTLEFNGVKVEGGAEFIGGRARYPRFHRLCEYLKIPLEKFQLTMDFEDLRTHDHVVMPPIYEVPTGKNKKKAKSNLLNCFGLFSSGEEIKVSFDTLLDDFLELISMDVLINNAKKHLLNSDEVLTLEQFAMHSFCGTETYKKRFTHEFLYPLIAAGWGVPVDTIKTFCAHYAMNYLTADTTWYEAPNGLSAYIDKLQSRSKNTEFQLNTEIKRIIPVMDEGKEKYQLLKHDDSFVIGEDDKPILYDDVAITTAGEVTARLLRDLPKIQELQNILAQVKYYDTTIVFHQDLAYRSPHNTVVHTRFEGAQAANTICKQWHFSEEDVPVMKTWVLPGQDMPQNVLHTVKYRHP…
J2N86_RS14015	NZ_CP071528.1	CDS		Ku protein	Derived by automated computational analysis using gene prediction method: Protein Homology.	4043	4874	-1		MARSIWKGDISFGLVSIPVSLFSIEENNEIHFHLLNVKTSSRVRYQRVDEETGKEVPWDEIVKGYEYEKGNYIIVNEKDFEKKSPELFKTIDIEEFVDLNEIDNLYYAKPYYLIPEGKNKKAYVLLREALKKTRKVGVAKTILRTKEYLSLILPHQHSLLLYLIHFKDEIRDEEELNVPKEEAKTYKISDKEIKMAVDLINDMSVPWNPDKYHNDYRETLQKWLDQQVNKLTISDRKTTKAAPSHDAVVDFVSLLKESMKQKTRKPSKIKRSRHKE
J2N86_RS14030	NZ_CP071528.1	CDS		hypothetical protein	Derived by automated computational analysis using gene prediction method: GeneMarkS-2+.	6594	6954	-1	most_likely	MTQLFKHYPIPSLLSLLLDYERWHLIIILLEKQLINSNLLENIRKINSSNDFMVLDLLVNDLYNLNQQDSEDLSSSFKSSYSPIFFNAENSNPLKRKKDKYNNEISEEAEEQQNIKRKR
J2N86_RS14035	NZ_CP071528.1	CDS		IS256 family transposase	Derived by automated computational analysis using gene prediction method: Protein Homology.	6996	8235	1		MSKKTIDLSNFDFNEFKSEALAQLKLGQSLTGKDGILTPLIKELLESALEGEMDSHMMDCSETGIVNRRNGKTTKTIKSTTGVFDLETPRDRDGSFEPEIVKKRQTVLNESLDNKVLALYAIGMSYEAISEHLSEMYGLEISSAKISLITDKLLPLITEWRNRSLESVYPIVFLDAMHFKVRVDGKVISRAFYTVLAVNSEGKKDILGLYLSEAEGARFWLGVLNDLKARGVEDILIASIDGLKGFPDAITEVFPHTEVQLCVVHQIRNSLKYVVSKDQKAFMADLKLVYKASSKDLAEHHLLELEEKWGKKYPAVIKSWNNHWEALSQYFKYPEELRRIIYTTNIVEGFHRQIRKYTKNKGAFTSENALIKLIYCAAQKVLEKWNQPMHNWALIVSQL…
J2N86_RS14040	NZ_CP071528.1	CDS		hypothetical protein	Derived by automated computational analysis using gene prediction method: GeneMarkS-2+.	8214	10986	-1		MFTKSFISSDSIVMPNVYDIYDEEGRYFIRDAQIEIKEQLENFRQSPEFNLLKSQYESLLNKLNDWCAEHQCRIMLDDETINIEQVTPAFEILRNSLFDRNNYFGAHEAIFFSEGKQALEELWLLLQDELIPLDEKKNALMELQRNVDVCADGIVTHIRQAQNAVKAYKGIKNTLQAIKTEFIRQHSTPYVQSLYSDSGNYEAFEIHYANAFYNLVAKDFGLLEQDDTYIDDLEKEIIPEHIWHYQKMLQEQATPSRMLEILWLKLRTDLSWMYSELSDEMKSLSANAQDFSQEGNNTFLFQQESMLISQVLEQWNAKYGALITLSFYDLAALDDKNIIVLLELPAVIKALEPKIMRNFSEHYLTPTQRFTLKINSQLTVHFHHGLLWCEDNQLLRTIT…
J2N86_RS14075	NZ_CP071528.1	CDS		hypothetical protein	Derived by automated computational analysis using gene prediction method: GeneMarkS-2+.	17722	18988	1		MNEKSEILCPKLTNKEFAALFMGRWKRAPHARTTAINYTFDLSFIPAALERRAHKEHPNVTMEPLTLSTQKRVRVALGLWRVACGETIEFNYKNTLSTSQPGIIFALCKQFRHQGEAWNHYENGGYQYSLICLSYNAANSRYKNTIPHEIGHALGIAHPHEVESVKQQLLVIAQGRGCTVMGYDWLLASPDNFCSSNKYCPYGEGHAFVPGPLDQQICTRIYEFPPFSERILLNGLRTGFLHSAAESAVASFLSHIKLLNLNPEMANALSLTAFILIRSYSGNAGFSLTNSLALVELTALIRKETHVDVIHFIKTMSNIIGIMMHFYELYNNEDALVKLFYLSTMLAASFAGAGLGSHIGKTTASFTNTIVDNFSSLFKWGKQVVVTVSSIFSPISFFS…
J2N86_RS14090	NZ_CP071528.1	CDS		hypothetical protein	Derived by automated computational analysis using gene prediction method: GeneMarkS-2+.	21193	21802	1		MPFNIELSIGEPFVKLQISKNTITLYFYGAEDEKIEAAVKAWDYLDGKFLSSIPGYNADWFRGPDAPHIKRNHTHKGETDVIHFHREFTMEVTPELLSLYLNKFWEQQNKVDAGEFKFLNKGEIEHILTIFVTYYQEYKGSFVETLVEEQTTLTREESTSYERALERKQIADAHLLRALSMFAALKTSSTTIYVSEENCTIM
J2N86_RS14155	NZ_CP071528.1	CDS		MFS transporter	Derived by automated computational analysis using gene prediction method: Protein Homology.	33807	35055	-1		MTVKGLVIWLICALFFLYEFFLRTVLGIFQVPLMNELNLSAVQFAMISSTAYQVIYGLMQIPVGIIADRFQLKRTLLCATLICTLATLGFAFSSGYTSALFYRFLMGLGSSFGFVCLLLAVYDWLPRKNIAFFIGLSQFIGTIGPMLAAGPLNSLLAGHSHNWRSLFLILAGIGAGLACLVLYFVEQNRGREGDFFILSRPSTLRSNVQLLLRQKQVWYIGFYSALVYFTLEYLSENEGISFLVHKGYSHIFSAYLISISWLGYAIGCPFLGYLSDKAQQRKPIMVFSISCVLLSFSAILYLPLSQTALIGCFLMLGLGASGQSIGFAIISEYCQARYLTIGLAFNNSLIMFYSASSAPFIGYLLESKSDYVNPIVHYQKCFSVLIVLVSLGFLLSLGF…
J2N86_RS14180	NZ_CP071528.1	CDS		hypothetical protein	Derived by automated computational analysis using gene prediction method: GeneMarkS-2+.	41534	42905	-1		MLNIFRGLDGCKWLLLQLDYPLELTPNEFMLACDIIKDEKKSLELLYLSIPKGYESKAYEALRDNYSLNTISLFGYDEYDMSLFQDYIVYRNTGWLNKLEHWLNNDIMSPMPPPALSYAFLLEEDPLEEDPIDEDPFYDKRGYYTPERIRQYEEILEHSSANQLYEGLRGLRPQTTAEEEKEGLIQELTAEGKQQLFQILTQAYPHPQLQRIASYALGHFLLENPKFLATDKEEMIRSLLIINAFKKSDFSPTTENFISEIRKIAVAIAILKLQHKDASPNDIRKFTGGEKQILDFFKLRDILNQAVETLKNDQNASSVNELNLLNAIGAQKSYHPLLIKYMLECPSLVKQMKTSFPSLQSFFIVEDCLSQNTSIREIDLNECCVAKLEQTGIPKDRCP…
J2N86_RS14210	NZ_CP071528.1	CDS		hypothetical protein	Derived by automated computational analysis using gene prediction method: GeneMarkS-2+.	48264	48789	-1		MKELAFLIIALMMESTTFALPIHKKYQIHQAFASEEHPVELNDFPGEWVGSCTRDNEGETSKKIQLTITQNPKQIILMFNHHKKEIIVLNLNQLSSQPSNTFNKRETTIQRVLVLDSNAIQFNYESIAQQGTSEENSSLIRTSFHGILAKEENTLTLPEPPNSSHGPCVLKKVN
J2N86_RS14215	NZ_CP071528.1	CDS		hypothetical protein	Derived by automated computational analysis using gene prediction method: Protein Homology.	49621	50239	1		MVTSEKKCQFNLLNMYSWSLLLAFICATFAMYNTSNTSLQGFFETLPLIVFAVYFCEKFSPLVKKPGCSLGKVELFKRNLFLLSFSFLFGSLLSLIFSYNNCDAKGWWSLIISIITFYGLFFSIFFSAIALLIENHKTYIMAFSFIVVILVSIEPFFPHRMFIPLLGNIDTLYVTTCSLLIFHCLFVITHKIIGFFQGKRNNVSK
J2N86_RS14220	NZ_CP071528.1	CDS		hypothetical protein	Derived by automated computational analysis using gene prediction method: GeneMarkS-2+.	50489	51011	1		MRKPEYLIRFKAPYNTLVGCIYVDSDDGVQDTFRVQVKTTESPDWKVIPVEEFHHFKDGVTTTINLQSNEAGVRFVRVRSSLSGSSNPVISFKDWGMEVECLEIGSIKFDDMGNPLLNPDSGFLKAPSSPSWWRDSLFSVPPAPPVPTPVVTQLLDFFESFVPSRSCNEPGCK
J2N86_RS14225	NZ_CP071528.1	CDS		Putative abortive phage resistance protein AbiGi, antitoxin	HHpred PFam manual curation	51417	51735	-1	most_likely	MLLLNAGFLPYLKEMLSTTTTHPLPTSLIADSIENSIDSQKFFVNQLKEKFKNRFFITCLSEKKNHLLMLAHYADNHKGYFIEFDFLSNSQQLEEWVEVCINFYP
J2N86_RS14255	NZ_CP071528.1	CDS		hypothetical protein	Derived by automated computational analysis using gene prediction method: GeneMarkS-2+.	59445	59586	-1		MAMIYCSFGLGLRAKEMASLTIGDEANSQYQLLDEISLKRTMTKGP
J2N86_RS14265	NZ_CP071528.1	CDS		hypothetical protein	Derived by automated computational analysis using gene prediction method: GeneMarkS-2+.	61242	62175	-1		MDNLESEVRKLVQQTDLLPKKINPIERLLHLFNVGHMGLSLAKLAEAHWDALAILHEANHPIKKNALYAVWASEIPHNLLTLNKKNTLWVLNGTKMFCSGAGIVDRALITSEGWLLDVDLTQPSSKEHIEINNDSWITSAFRDTNTATLTFTNFPVEDKSFIKNKGWYLARDGFWQGALGPAACWGGGAAGLVEYSLNNSRQDAHTLAHIAAMESNIWTIRCVLESSGKEIMEGLNFMQLHQLALRTRHIIEQLCTNILTRFARTYGPFPLACDALIHQRYEELNLFLRQNHGERDLESLGRTYKQIQQN
J2N86_RS14270	NZ_CP071528.1	CDS		glycosyltransferase family 2 protein	Derived by automated computational analysis using gene prediction method: Protein Homology.	62155	62875	-1		MIKHICILIPAKNEEKLLPRCLYSIINATQLLPKSIHTDIICCVDSSSDNTFKIAQNIIGPQGIVLEISEGNVGFARRYATEEALNRYQGSLEACWLANTDADCEVPKNWLANHILWANQGTHALAGIVKVDSYSEHESQVPELFQNQYIIYEDDSHPHIHGANLGIRADVYLRTGGWKPLVTAEDHDLWNRMKTLSLNLKSHADCFVITSGRKQGRAPHGFAEKLTSFNGRNYGQFRE
J2N86_RS14275	NZ_CP071528.1	CDS		SAM-dependent methyltransferase	Derived by automated computational analysis using gene prediction method: Protein Homology.	62867	63440	-1		MNINAEFFEMMYQNNPDPWRFASNAYELNRYEKICDIVRNQRPHYIFEAGCSIGILTEKLAQIAQFVEAIDISHTAATIAQKRCHALANVKIQCDSLSNYVANPNTDLFILSEIGYYFYPEEWENIIKKILISKTSSFHLLASHWLGTSSDHILSADEVHSIICSLNVFQLKRSVRTKDFRLDYWEKNND
J2N86_RS14280	NZ_CP071528.1	CDS		PIG-L family deacetylase	Derived by automated computational analysis using gene prediction method: Protein Homology.	63429	64116	-1		MITVEKEWLEFLEQKPQWDGPQRRTILLTPHPDDETLGAGGLIADLRKKNIDVSIIAITDGENSCPQNPNIRTIRQQEQEQALQLLGVSKKNIIRLKLKDSSVTLAEEELEHLLLPLIHKKDHILSPWLGDYHSDHEAVGRVALKIAQQKKAQLSFYFFWTWHYSSVKDLEKFALQTYLLSDESFYLKQNALSCYASQYAEESGRAILPPHLLIPAQRPFEVYFPYEY
J2N86_RS14285	NZ_CP071528.1	CDS		hypothetical protein	Derived by automated computational analysis using gene prediction method: Protein Homology.	64181	66593	-1		MNPWIISYRSFNDSSIRLKETLFTLGNGYVATRGTFEDSKNPIHYAGTYLAGGYNRNISQIANQNLINEDLVNCPNWLPLTFKVEEEDWFEIADVTLLSFKEMLHLKKGLLKRSYRIRDMKGRIFVINSLRFLSQHNPHLGGIRYSITSENWSGKITIRSSLYGEVINNGVPRYQELNSQHLEITNKGISEEKYLYLQARMLQSHLEISEAITTKIYKNHQLLNCSTQIKEETHNIHVEFELILEPYQKITVYKLISIFHSKDCGISENLYDAIKLLTCNSNYKQLLKQHMLAWSSLWDRADVKIEGAPQIQQLIRFHIFHTLQSLSKHSIHVDCGAPARGLHGEAYRGHVFWDELFILPFFFFNFPEIARSLLMYRYHRLNSARLLAHENGFQGAMFP…
J2N86_RS14290	NZ_CP071528.1	CDS	otsB	trehalose-phosphatase	Derived by automated computational analysis using gene prediction method: Protein Homology.	66594	68097	-1		MNNIKGIIFDMDGVVTQTATLHFEAWKTTLDEFLLELNPTENKLFTEEDYFYYLDGMPRNEGLSNFLTSRKITSYNHQAKWIRQLSDKKNKYFQKLLKKQPVDYFSDTLQFIEFLLLHKYQIALISSSKNCVPILQSANIEHLFPVYVDGIISEQLNIAGKPEPDIFLEAAKRLKLPPQECLVIEDALSGVKAAKNGQFGKVIALDRNKKLYPQFLELKPDYILPDLSKAQQLFNIEIRHKQPMYGLTALPSIHRLMKHCYQFIIFLDYDGTLTPIVERPEQAILSPSMHDCLNSLSQEYLTVIISGRELNDLKGHIKISTLFYSGNHGLEFIGPQSYYQMGAEFKEEIGELYDCLSQKLKQISGCLIENKTFSLSVHYRLVDNENVKLIEKQIDAALA…
J2N86_RS14320	NZ_CP071528.1	CDS		helix-turn-helix domain-containing GNAT family N-acetyltransferase	Derived by automated computational analysis using gene prediction method: Protein Homology.	72537	73455	1	most_likely	MNLEEIDELRFYSRELIREFGFLNESTKNENLNFAQIHLLLECDRHGSIDQQFLAKNLRINKSYVSRLVKSLVALGYVDFYEAEHDKRNKPIYLTSLGLEKVCEINTNARSQVLSALNYVAPEEQMKIIEGLQLYSRALKKSRDFQGITIRRVEPQDNEQLCILIKSVLSEFGANKPGFAYMDEETSSMYEFYQEKGRSYYIVQKDNKVIGGVGFAPLLGASPDICELRKMYLDKEARGLGLGNELLNLAINEAKSLYKTMYLETLSHMTQAISLYCKVGFNYLSQPMGDTGHYSCDTWMMKKIS
J2N86_RS14330	NZ_CP071528.1	CDS		hypothetical protein	Derived by automated computational analysis using gene prediction method: GeneMarkS-2+.	75733	76984	1		MGGQLFFKDKVWSPLSKKVVENTGSELEAGTTQAVSSAASGTSGVEESNVSQSVPEVSSPRYSEAKEADNVVATNFSPLQSLARLDDMSLDSVFATPPQPAVVLPPIPDTPLAATYAQEPPQIDGWHFLGEGTFNRVYLSDEGNEVLKIQKIMNQTDAPERSVRLWNALNPDLPPARLLDTAQGIAWVCPFIAGEQASDRDMVEALVDIYNKTGRIVADATAPTNFIRTPDGQVVCIDVGMAMQLEQRQEKQFSQRVRRHSVTSLDSWRSLKTDYDPFFKMRSEIYPETVKMVKALVLIKDNRPDMVDVDFLKTSPDLVEKLAQAYDRQHSLDDALGHLDDVFGFDVFIELPQPTSTLTITPSADVPPTTPHSVSAVVEQDTSQSCKQFKTRFISAIEH…
J2N86_RS14335	NZ_CP071528.1	CDS		lpg1171 family Dot/Icm T4SS effector	manual curation	77076	77472	1	most_likely	MKFQSSELESRYNKYWDDNVVNLDGIIRSVSLGFNFLNGTKNVGELISEYRHRILNVFSNLERRMDAFEDKEYIQDYLKNTLSQGVEDLSFYQKIFPEYAAFCEQYISELNSKMPNVNNERSFSLTASGMA
J2N86_RS14345	NZ_CP071528.1	CDS		protein kinase	Derived by automated computational analysis using gene prediction method: Protein Homology.	79032	80565	-1	most_likely	MITINPANIHPDYSKKLATFFNSQAKNINVWNAGQHYTFEDGTQFQFTSDVVKRQRKEGKGGYRYEFISDRLLGTGKFGEVYEIEGTLAVSSDEVQFKPLGLNNKTRAVKIQRHYAQNPIDVVFQEYSLSLEASHLGIKHPTIEGSTSYTVMKKLKGQELFTIIVEDLDGIHFLTLKQRAELTRALLNALKEQVTDKGIIHRDVKNENILVDLDSGLVSFFDFGLSVKVDALDGKSCGTAAYAPPEIFFKGKQTVKIDVFSLGRVLALIWRVDTASYTEDVRRCSQNSLHVNLNSLFSGLGNIDADNKEIIRSMLKGMLQADVDARFTIEQAIALFSQVTLAPITPELNFQSTRPTELLDKNTVFIQNDLVKIKIQAMQLSLPQNQVGLNSELKLKIDA…
J2N86_RS14380	NZ_CP071528.1	CDS		hypothetical protein	Derived by automated computational analysis using gene prediction method: GeneMarkS-2+.	100888	101818	-1		MSDISLIIKRLSARSTTPEIKPIIAALQQVAAQKAGDDLIAKLRRKLLSLTAAENQSSSKQNLADVAYDTLLILAEFYPLNTEEPVTQLDMEDIKPDDRIFVSTGHQFSLTQLIQWHNQRPYRTGEARASKSLLNPFTNSPFSARDLAHISAMANKMRIAINDQPTNNHPAMDEVNYNFIFSLWESGLFWGLFLEIVVYPLLALIILYATLAIAMPAVTTGVLDLSLSWLLFTEVFNETVPIYLLTASIIGLFSLGVALITSELLKHGTDRAVNLVTSPFRWSASFFSTNSVEETPWTEEEENFLLSSL
J2N86_RS14420	NZ_CP071528.1	CDS		TraB/GumN family protein	Derived by automated computational analysis using gene prediction method: Protein Homology.	109840	110938	1		MSAFEISVNSFSLKYELLFVFATKPYNCPIPIVVRSTFPYYNYFGENLGIFYKVTAPNGKQSHLFGTMHVNDEDIVSLPIEIKRVFMHAKTCIFEAPLQNEEKDLEILASLILSYSMKNDTHEHTNLIALMMAESYLSVFTAFENFDQHEIKSLAKRVSPILLSQLLLLPLQLSDPSRLINGLDRQMINEVDSNKQNLVFLETLEDQMKGLMGYQFSWDEQLDYFNFIFSYIDAGKYIKTVDDTKKEYLSDNQDVGIDISDSLCEHDTVRRYYYSLIDQRDSIMVQDMKTYLDQGHAFVAVGAAHLKGIIKELCTDNYQVERVELGARIHPINCSKKAVPGFYFFNQPKAEAVNMINTDCSIRFQ
J2N86_RS14475	NZ_CP071528.1	CDS		hypothetical protein	Derived by automated computational analysis using gene prediction method: GeneMarkS-2+.	122773	122938	-1		MTIFNHYAYIGIEQIFARCFLQNMHAFKYRIVLLAKYHAFAMNQIFIGNTLLVE
J2N86_RS14480	NZ_CP071528.1	CDS		hypothetical protein	Derived by automated computational analysis using gene prediction method: GeneMarkS-2+.	123011	123383	1		MAKDLLDDFDDIFDFPTITYGENLNQGHDMMLGERVKLALPEMVQLKEIIDTQINPDYKASESQLFNVETVNIQRLRVAVDNSKLTHIPVEVENLDGRILVKVGPCDLSGVGGHQLREQIIRN
J2N86_RS14485	NZ_CP071528.1	CDS		Dot/Icm T4SS effector PieB/LirD [Legionella pneumophila]	manual curation	123530	123848	1	most_likely	MNAYVKTAMETGLTHWEPRRGPQRWYNDTICAMVTSTTTALFEQRIRENTLHSATQATTEILKHPSLVDIFDKLLAQTKERITHLVDNIKQLAAINKSQPEPNSM
J2N86_RS14500	NZ_CP071528.1	CDS		hypothetical protein	Derived by automated computational analysis using gene prediction method: GeneMarkS-2+.	126036	126903	1		MNGKIELYLPPINQKKRKQPEATPNEYYVGDASWHEMKVYIFTALKSKYPEYFIDDQPNYVKIGEELKNNPLKAKAAREIFISYFKFPYKSTYKTSNTDYPYMMQLIEEFGSQITAHGVEESKGGMYNLLMMAVSNKVCVPQSYWGSLIPGLPNISPVSHGPFYVIYETPFYEQQSYPHNPLFAEIAYILVPFELNKTFLCEAMEKMVALELTTESVKALFISKLRSYEEFYGELKNKKESRKVFVNSFAAPLSWMSTTNSDSSDEIELAQGILSDEDEDSLDWLLVP
J2N86_RS14505	NZ_CP071528.1	CDS		hypothetical protein	Derived by automated computational analysis using gene prediction method: GeneMarkS-2+.	127022	129644	-1		MPKIYRMDNFFNPVDEQSRKRGSLHYGITFTRDLVPDLDPDLPLTHFVTRNGTLRHQATPEIELIPNLSLAHFVRFRIENEPSFNLRDLAIELYSNSTSGLAPTTNPIIRVSLRTTMKGEKKRNFMRWCTTLLEENNISKEQYSFNGGGLFCVGGAQEEAIVLHTLDAFYVFIRILKNKIPQATKLVKDLECIAEFMQNPTLNFTHTVLEERTFSVGKPNEQINRIFHLVRTYRDSTMVSSFVSELGKLVPPSKIQAHFTVERENQQFYLVRHKTSKVVSLLDSFGKRPFEVYDASIRQNYELIKDDESVLETIHRSNCDDDCNADRTPPCRCNCDHEGNPLPKYPFFKRMTDGHLKLIGVIPQLAIMPIKEFDWLISHTPIHPDQLDLEHEDTLLGHV…
J2N86_RS14510	NZ_CP071528.1	CDS		hypothetical protein	Derived by automated computational analysis using gene prediction method: Protein Homology.	129846	135804	1		MPRSLSLKEKDYYSYITDRGGPSSHSLWGFEATYNQEPEFFIYYDAYLLSTYHFNKRTLDLNNQEHVDLLCFCADKIFNYDQSQWHTLEVSEQIKIMQLMDLYYQKEKAPSSTSSDIKLALNAGAAAVTFASGPGTIFSNLVLGLRVAGMSPSTSSEGGKPPSGLFENFSEAALFRINSELLTNSHMQHALIAQRTMANHLKSNSPGLEAPAPQLEPQSAKVKTTPKKTAATDGAKAQKRGGSERSVAQAPPYKYHPEQNSKPKKASTSRRPPYALGEDAAPQPISKATQPPMDEGKSMDVPAEVHELEQEFNELSGSIAQDISPEIIAVLEKECERYHNVGSAGSAMSQKALPKLGKEGKQPLKSIPQKLLDVAQSLATAAYKFQQINEADYHFRQVK…
J2N86_RS14560	NZ_CP071528.1	CDS		hypothetical protein	Derived by automated computational analysis using gene prediction method: GeneMarkS-2+.	146292	146649	1		MTSHIQDDPPTDYSSNYKQVYQQMKRTPEEQLIIDIQAQLRTLEGKGAPGGTRAQKRAVLNEALSVLNEEPGHDSNSLKTVMEDNPKYDKGFSFRSATGKLLDQVLELKEQPNTPSLQ
J2N86_RS14565	NZ_CP071528.1	CDS		ATP-binding protein	Derived by automated computational analysis using gene prediction method: GeneMarkS-2+.	146724	147891	1		MGKIVRFLGDTHQVHLFPEAMMKINKMPNGILIKSESQDSILMPFVLRDPGCGFLVFQINQVKKKEIPKLGRALFDFCLSLEKAPFSEQENLIEAIKQGVSHLSLNNDRFLNKVFPLDLDKLYIDLPIEDLVEDIKQITNTLELRLMHHPWEDSAEEVDLLAWIHTGSECFPKIIFDRWFFDIADYSFFNKLASEEEINQGFCGLKNGCEQAQEYKQWLFASMNFCLYKRWWLYTQLEKFFNGRFNLEPKIINDRCHAGLFREQENGTDYDLQTRGVQLLANHQNEPCLIAGQKESIAYLFMDVLESFVGHGTSYSFDESLDYSKSLPKHFHINIDHLMINVPFESQKSLAYNYNIYNQCRDVNSKEEPIILYPLLNYHGNYLRKVLP
J2N86_RS14570	NZ_CP071528.1	CDS		radical SAM protein	Derived by automated computational analysis using gene prediction method: Protein Homology.	147887	148973	1		MNTTELPFSFGDLSQNNYIWLTLTNLCNIHCKYCFNYVHKNNEHMPAELTLDIIKAHLNARGLGAQQKFQIVYFGGEPTVNQNALLAAVNFFIDEDVDCQQYLMTNSIFNQHVFNSLLSKNIDFQISYDGAYGNLRFRKNSKTVVNDEVVNTIKRLTDVNESVKIRATIHKENVAYIPELVQTCASLKINKLMCAPTCDFGDNKINAVSQANAQAYVESMQKAYDLSRELGVNLEIQGESYFRNGLQQKMEIPFVWLPDGFVAMTITYATSKAKGAEKIIIGNFNEEQIKLNQPLIETMKNNFVKNVNLYCADCPIQKLCRGTIHFTPFATDTFVPERDRYFCEVARNMVKAFPDSTLPLI
J2N86_RS14590	NZ_CP071528.1	CDS		hypothetical protein	Derived by automated computational analysis using gene prediction method: Protein Homology.	157569	158322	1	most_likely	MPRFKFFTPNQTHVIELYSSGDKYIEQVEHEIISGSDAGPLLTEIFGQNVRFVYVPDGEKFNGLLNEAKKREHTQSIINLYEPENTKYLLDRINPGDSILINAQGDIHNKLIAGYDAEELIDILENDLELEKIPLNNLDIDSCKMGRVKSYREELKAQLKNFQTITTYTDLCTASKRDNVPRRMWIEEDGEEHLFYDESELNKKGTRIIEYTDVYKNLMTNIWKANPYNLHELDLSENIGISVSASFTTL
J2N86_RS14665	NZ_CP071528.1	CDS		hypothetical protein	Derived by automated computational analysis using gene prediction method: GeneMarkS-2+.	173475	175077	1		MPNPMLKLISEKKPLIEIQKYSQTHREKLPLFVKLAELNNKTVYQYIKKYKKLHNLSLCELIKHKLIDFNEMNDEENNLMTCLVNEDELLCFQQLLLCGEKPNEQIFTDSEEGTIGNFLRYRPGRDSLSVYELVNKRVADLARLSDFIFDFADTTDEESSEAELSDTEELDTEEKTTYEKLRTKLLKKYNATGDGEESLVLVAARGVHFVPKHFPKQTRDTVFESRKNAHTTYSFSTLIDAGYEAGDEPDEDDDEITAIHERNKQFIAGLKATPDKKEKTTAGHPPPAARNKKVFTNLFWRETQAYINSYSVLFNKKGIQTNFAFASPNNPHLSLSWKTEIAGMYSSGVRFGWKRGERRDPHYRRSTGKPKHPTVGYIDVFELPLDYVRSEGVDRILAY…
J2N86_RS14670	NZ_CP071528.1	CDS		hypothetical protein	Derived by automated computational analysis using gene prediction method: GeneMarkS-2+.	175872	176616	1		MHFQQRLLHYWAQHSSPYMPDEKTMLKALAFYPPEKLLVGLFIYAQRKLTFSETEFQTSLQAIDTLESQKGLIAVSSLTENAMMLTNRQRATLLEELKKKYTPNTPAMLSKLAPYMIKDELKATIEFLIKKISNEHVDPPIQAIPVLGSYLKQTIPSLSFIVANIILPRNSSWVHSVSQLCSIIPMALSEDCLLILNYLKIPPRNQFGHYREYGTYPDFLSHSRPLVGVLYRKGRNFPVHPYNPLPV
J2N86_RS14695	NZ_CP071528.1	CDS		GCN1-like	HHpred PDB manual curation	181666	182389	1	most_likely	MKKSIYWLQLRLVKGYKGMLGNFVPSCKEPQIEKEQRTLIMSTILKHCEKAQQPKNFEEDAQKHHNKRKASNNIAFLACEMIPSLTSSLNSKERLALFEKLNTSLFQKFLSSILLFPNFLNLSHPKNADLEPLQSLEEEHQCYIYYLISFINTPQQTRSFHEILYYRATPTHALTALNSWMLQCLQEQPESLLFVNQVIHEASKEENTKEFHMLQQLINLYCIKESPSREAQQARNVILT
J2N86_RS14710	NZ_CP071528.1	CDS	ligD	DNA ligase D	Derived by automated computational analysis using gene prediction method: Protein Homology.	192133	194641	-1		MGLSQYKKKRDFSKTPEPKGNVGKEPSRLFIIQKHAASHLHYDFRLELHGVLKSWAVPKGPSLDPKVKRLAMHVEDHPIQYGSFEGIIPKGQYGGGTVMLWDKGTWEPLDEKPYEAYEKGHLRFLLHAEKLQGRWDLIRFKDEKHWFLIKHEDEFAQSQEKYDITKALYRSVVSNYTMDEITANYERIWNSAGEQKVKSPQKPKNMKQAKPPVTLPKGLVPSEYPGFISPQLATLVDKPPLGAQWIHEIKFDGYRILAYKNGSEVNLTSRNNNAWTNDFPSIVEAVSRLPFKQLILDGEVVVLDKDGRSDFQLLQNSLKSNNGASFVYFVFDLLYFEGYDLRALPLLERKAILKNILSFTIPGLHYSDHIIKKGNDLYQYSCAQNLEGIISKLSTAPYL…
J2N86_RS14715	NZ_CP071528.1	CDS		hypothetical protein	Derived by automated computational analysis using gene prediction method: GeneMarkS-2+.	195802	196096	1		MKKIILSVLFISSISSVCAENIINTQTNTWKSVPITVDEDNKTYTTQKGYLMPEGNYYYTFSGYRCLMNKTEGGGEEPLVLKPVNTGDKEIYCYKAD
J2N86_RS14740	NZ_CP071528.1	CDS		cupin domain-containing protein	Derived by automated computational analysis using gene prediction method: Protein Homology.	199652	200012	1		MKKVNLAEKFNLFNEHWSPYIVGELNGQYVKLAKFKGEFMWHSHAKEDELFLVVKGTLRIEFRDGIVTLNEGEFYIVPKGVEHKPVADEEAHVMLLEPKSTEQTGGIESNLLVDKQPRI
J2N86_RS14750	NZ_CP071528.1	CDS		hypothetical protein	Derived by automated computational analysis using gene prediction method: GeneMarkS-2+.	200569	201154	1		MPIKLVRNKLGYGQKKIYVPSLAPIMEERSNAADESEPESISASVSYSSEAHSEDWWSAYSSNETDEITHTDLKIEENYKIYSLLYNTVPILQRTESEEFKHYQAVFDKFLKDYSSYLNNTTSFLNEIKIIHSTQNHEPVNCCSIFKKKAPANTVTNKLIMLMIHSSMQLDLASIQRIQELVGDPSYPAQSLEF
J2N86_RS14765	NZ_CP071528.1	CDS		Tn3 family transposase	Derived by automated computational analysis using gene prediction method: Protein Homology.	203827	206872	-1		MYSPNRINLLSDQEIEAIYAIPEFNKAERELYFSITDEEMLIVKKYRTTKAQIYFIRLLGYFKAKQQFYKFNLGQDNDSQFILGKYFGEHLLGLTGQIDFKTYQKQKTDILLLFGFKDWQPPYEPKIQLHLSELIKLYPKGHDALRQLLNYFSNQQIVLPSYRTIQDMFTNAYSIEDARLDALISVIPESKKEQLSVLINKEDGITPLNVIRLDQKNFKYKAIKAEVDKALRLAELYDFAKSFLPRLKISKNSIRYYADLAEQYAASRLRRLSKPQQWLQALCFVYHRYQQIMDHLITSFIYHTRGIMNEGKIYAEKAMAEHSSGLVVDLPKLARFLKWFPNRKHNLTHDELNHQAYNILPVEQFPALAQFLEGSVFDKKAAKWAFFLESSRQIALYLR…
J2N86_RS14770	NZ_CP071528.1	CDS		DUF4160 domain-containing protein	Derived by automated computational analysis using gene prediction method: Protein Homology.	207043	207304	1		MPTISAFYGILIQMFWGDHAPPHFHALYAEYEVLIDIHTLEVIRGSMPRRALALVLEWAFAHRAELLEDWTLCEQNQSPKKISPLE
J2N86_RS14775	NZ_CP071528.1	CDS		DUF2442 domain-containing protein	Derived by automated computational analysis using gene prediction method: Protein Homology.	207258	207576	1		MRTKSVTKENIAPGIVCTAPWRLTKVKPLQNYEIEVEFNDGTHGFVEMITLIMSERAGIFAALKDRDVFNQAHLEYGVLTWPGEIDLAPDAMHDAIKQKGRWVLS
J2N86_RS14780	NZ_CP071528.1	CDS		recombinase family protein	Derived by automated computational analysis using gene prediction method: Protein Homology.	207586	208144	1		MLVGYARVSTIDQNLELQLSALKEVGCEKLYQDHISGTKANRPGLDLALEVLRKNDTLVVWKLDRLGRTVKGLIDLVNHLHQKEIHFKSITDNVDTSTPAGRFFFHVMASLAQMERELMAERTKAGLAAAKAKGRVGGRKRKMTQSKIESAKQLLSSGSLPRDVAQNLGISIPTLYRWIPASNQG
J2N86_RS14785	NZ_CP071528.1	CDS		alpha/beta hydrolase-fold protein	Derived by automated computational analysis using gene prediction method: Protein Homology.	208212	209250	1		MPEPIAYIYRQARDSKGKINADALGSLIPKDTVEETMEGDRILYIHQPPSTETQPGVLILMDGEQEMRPGDSVKSTPAILDELCKKKQISPQVTVYIPAPEDRIGEYACNKEFADFLSNKLVPLLQEPPFGCSKRREQTTIGGTSFGGLAATHAALTNPETFGNVLSQSGAFWWNKDWKGFDKFEEWGKAAKTSILETTKQATAMAWLSKIPHKDGLPIKFYLSGGEIEEGKTPSLNGESFPGAITLNKGLSLQLAERGHIVKTEIKRGDHNYDSWQADKPTALRTLLPKPTPQLISEKEKTNQYRDHVREMRRPEPGYMAPTESSKAKEREKFSPLHTTPKPWK
J2N86_RS14790	NZ_CP071528.1	CDS		PAS domain-containing hybrid sensor histidine kinase/response regulator	Derived by automated computational analysis using gene prediction method: Protein Homology.	209291	209927	-1		MDAYSMFLLNLDNVGDFLSKYTEFSDQVYWISSPDFSAIKYISPSYEKIWGRPRQELYHNPELWITFLHPEDAKTHHPIHEMARKIQVEGEKARYEEHYRIIRPDGSIRWILDRGFPLFDTQGTCYGVTGIAVDITEIKQRELELNLAKEAAEAANQAKTEFMENMRHDIRTPLTGIVGFAELLKMESDRGPVEELTKSGISGKPQQLIRF
J2N86_RS14795	NZ_CP071528.1	CDS		aminotransferase class I/II-fold pyridoxal phosphate-dependent enzyme	Derived by automated computational analysis using gene prediction method: Protein Homology.	210008	211793	1		MLTPEGSDAGNIDRIMLLSMWAKHLDTEQIKQKLIYAGMGKPTFRINPYMVQAFVAYWDCIQKRLGDLINKTTDEHVAIDYGDPRGEEQALLDMAKAMTQWYSTEVSTKDLLFTVGGAGALKVIFDTFNEPGSHSPQYRVITPFPYYTLYANERHILHPIEVMNESGYRLSLNNLRTSIEDAKKAAKLDGIPPKVLLLCNPNNPLGTVLSVDELGYVATVLREHPDLNLVIDEAYAEMVWLDEKPTSILELAPDLKERVTILRSATKAHSTAGERMALLMNFNPERMTQYRTKNISMIGHAPRSAQIAYASAMSHFNDKEANELRVFYEPKLRFVQQKLGELNALMPDPEYRIEGTFYVMADLSDLIGMDIPIEASAALGHGGAVNTCEELVYSLLFKE…
J2N86_RS14800	NZ_CP071528.1	CDS		hypothetical protein	Derived by automated computational analysis using gene prediction method: Protein Homology.	212502	212682	-1		MSTVEPHRSNIMTGVQAKNLPQLIKLYLQGSVGAQADYRSFIQSLVESERAWITASIKY
J2N86_RS14805	NZ_CP071528.1	CDS		response regulator	Derived by automated computational analysis using gene prediction method: Protein Homology.	212830	212959	-1		MFLPVIVITGYGEIPRAVRAMKLGAKDFLLKPFNEQILLDKV
J2N86_RS14845	NZ_CP071528.1	CDS		hypothetical protein	Derived by automated computational analysis using gene prediction method: GeneMarkS-2+.	221783	223535	-1		MKQLGNNLFIAIMIMLSSMTYAKSGLLFNIAESGTAASVDIILCLNGKGPLSCQKYHVNAEDLHIRSTAVHQYPAAGIKVLTPGYTATGCTPYPNGYCLFSTNNTTSTTIHLNSSTPSQAIINASPTSLNLTTVPPGNTGIITITNNASSLINANNIAADLSGTGGALNASYSNCSSVAPGGTCTITFTASGVMSSTSIAIKGSNTNVVSVSVSVDQATISATPTVFNLAQGGASQIVTITNNGPVDAYEVGISTAPGLGINVSGSCASPMAPNDTCQLTFTSGTSLGNTSATIAGSNTNVIMEDITVIPATATTLSITALTSPAVIAVSPPVAGVQLEITNTGSTTAYNVTYSLPSGWNGVNASGSCGDIAPAPGPGNTCTLTFNASQPNVTNTIAFA…
J2N86_RS14850	NZ_CP071528.1	CDS		hypothetical protein	Derived by automated computational analysis using gene prediction method: GeneMarkS-2+.	223981	224167	-1		MSRYSFFVYGGVNLQTRANVNQNPESFNRTAITPGFQYHHIVSNKNRQTANYELWQLSGKL
J2N86_RS14855	NZ_CP071528.1	CDS		hypothetical protein	Derived by automated computational analysis using gene prediction method: GeneMarkS-2+.	224359	225121	-1		MQKKSYIPPVRTYDELRLSWEKLSSMDIRTRKKKLSQLAYDVCNGFEATDNVDHLQFYISILRQAINAKCQPTDCILYLTKIITKRLELTNNADIKLLISKSKKIALDRTLIIADTQYHSEILEMQGTPEDVYLVNQGKAYIICDAIYESTKIEIRLVEAAEPLLAENEFKRVDTILETAIMHFPSGKLSVADFMYMGIDLKKCFFMDIEPGYYKVCAYRFISDRTGIKRFCIVLCKTDDIALNSFSNIFFLD
J2N86_RS14870	NZ_CP071528.1	CDS		amino acid adenylation domain-containing protein	Derived by automated computational analysis using gene prediction method: Protein Homology.	230656	234889	1		MEKKQSFSCYVIGNDTLTMHCASILVEKNHSVWGIISTSHQIKAWCQEHNIPFINSLHEFEQRHIHTSFDYLFSIVNDVILPESILRAPRLHAINYHNSPLPKYAGLYATSWAILNNESEHAISWHLIEPQIDAGAIVKQSVFPIEKEDTALNLNLKCYEAAIESFASLVDELASNKECLVPQNLEHRSYYGLKNKPKNLGFVAWDSSADDIDRLCRALSLGSYRNELATAKLFINDQWYIINAHRILHVTSQGVPGTIVHLSKNEVQITTNTVDIALLSIMDAEGVIYDMERWSTLCALSVGQILPNINQLEYPLMVSMPKIEKFWVQEYTHYIHHDLSFLAPLNRAQKSDSGRRSSLVLPQHISHQVHHYSSTMTIQPDHFLLTVVLTYLYRLNDYK…
J2N86_RS14875	NZ_CP071528.1	CDS		ATP-binding protein	Derived by automated computational analysis using gene prediction method: Protein Homology.	234881	237239	1		MNRKRHSISVDLQVVQSLLDAIPNPVLLISEHDKVLKINDSAEKAWNIKKDQLLGHKLSYTCSSLEENALCPAIIHIEGKKYEGLIVKAEHSPSSDSQNWDVISRYLLTPLTQNSQKNEHMHQDIYHYMENIIAEIPISVYWMNTEYIYLGCSNDMAKLLRLKSRHDIIGKTYRDLYDEQSGAHYKKADQEVIQKGISLSIEEPLYQSDGTKEIYLSKKVPLKNAQGIITGMLGISVNITERIKMEQALEHAKKQAEAANAAKTEFIANMSHDIRTPLTGVIGLSGILEQTLQDPQDKEKAHMLHDSGEELLHMLNEVLDDVRADNLSENDIKTECFDVHQCIYDLIRLESPATTLKHLTLRANIAPNVPRYIESDHNKIHRILLNLTGNAIKFTQSGC…
J2N86_RS14880	NZ_CP071528.1	CDS		DUF1566 domain-containing protein	Derived by automated computational analysis using gene prediction method: GeneMarkS-2+.	237431	239252	-1		MNYKRQYKKYMSNFSLAIYQWINIFSQVYAILRKCIHTLNKAKVIYYFPLFLLLGPCKTYAHTSLLPELEVKLQSNGNTVVPCNKGLGSCTITIAQNTSCLSQPGSIQITNTSNIVAQNISAFSNDINFLTYVVQNNGCPPRLVPGASCIISFHTNTGATFLVSNVAVKGRNTSSKFFDIQAINCIPPTALISASPLAVSMTTTGSGNTQNIYVVNSPSSLVNAEGISVNLSGTGGAISASYTNCSSVPPGSTCTITLTANSVLPTTSITIKGSNTNLVSGSVSVVSPSLSVPSTAIIPVNDPTGVTITVSNLTADIITNVGVDLSSTGWAGVTSTTCPILIGNGTCTVTITSNTPIPYLAQGGIIFKGDGLNVSSPIALAFSIYDYLVFSIPDSSTAY…
J2N86_RS14885	NZ_CP071528.1	CDS		hypothetical protein	Derived by automated computational analysis using gene prediction method: GeneMarkS-2+.	239463	241449	-1		MGIKTYIYRREAADSPTRLVTSSGGYSIPSNSEVVVVFPNGLSDVEAESFLEKLNKGTSDYPDIGLSRYVIVCGERIPVEMYHSYRQSPSPSKTFSLQVQRWLDGQISQNGEPFLPINSRIGSGQLTIQRQTQYLSLIDAKDKLHAGVRFETSKVKCELESWIAHSPQINEPVKLLEWVDQWINKNYSEEKIYDILVEKLFKGASASTHKCVEAELEGLLQQLRSVTERCIIYLKRRLNAHFLAFERAEHLSVILDEENNTGAFNLVENQTEELFSFLLLSSTSTTTSSGHNRAGIDDRLGSLITMSHTAISSAFSEMGNDSNNIISEDQEHRTRKPDYREQLPSLDKNNTQENIEAESEVQLEHEIKETEITRFGARAKHLVELDIREEPSNPMMINQ…
J2N86_RS14900	NZ_CP071528.1	CDS		Dot/Icm T4SS effector WipC [Legionella pneumophila]	manual curation	244366	245464	-1	most_likely	MNNTIVKGNVDIYQYPDVDYEEDLYVTLGDLHGNAIKLIFFLMKEKIAKLSKEDYVRLIEIYKTDVNKLTKEDLNTFASIIRNRMIIFNKNINIRLLGDDCADRGMGDHYTLWILDKLHQEHVPFEIIFSNHASDFITYIELLKEEEEIDFEEADFAIGSLELMQSMINTNALIEKGLIPKDEIIDLFNRVYKSSLKVFSYTLNHEKKNISFYSHAPVDLDYLANVANEFELPSKIENRKEVAETIERINLKFQKELSNNRNRYITCAGTALFDALWNNDLHELKRAPQLKSGESITFTHGHRIAATTKEHICSLDTGLGISVASGVGEYMVTHTIGSSLNTKIKDETLEPSSEDHENYSSMRCM
J2N86_RS14905	NZ_CP071528.1	CDS		Fic family protein	Derived by automated computational analysis using gene prediction method: Protein Homology.	245861	247862	1		MTPQFIQHKLRLGNLENGLTYLRNIPTEQLYRLYVDGSKLNEEQGPMAYDKRREYHDEVIRNENEILKALQSLLAPIQHGIGQREKALEIPNELLKKIHFRLIHKNDAHYDLMCAGCMEGASGFNISRQNLSKDGLRQLLQRSADPLETAYRYSLDLDSRTLYINDKNECLNQSYTAEQQHTFYTLIYEKDGYFQTSNSDDDDENDYEHIIEEYTKNFIKRFEVVRNEGNVDEVIRTIVDYIQRCEQLHPFPDGNSRTFVNTLMCYCLMQAGLPPVIFDKPAVVDGHSIDEITAIVKEGCINTLRLIDGEDGFHGFSHKEMMELKKEDPHLKNIIMQSYDIKASLDELLEPILGKNTLPVHEERVVEIDQYKREALVQEIRSLSTILVTASALSLTGEE…
J2N86_RS14915	NZ_CP071528.1	CDS		hypothetical protein	Derived by automated computational analysis using gene prediction method: GeneMarkS-2+.	250587	251550	-1		MAYPTIIYCQRCITVVDGIPYYCSTGENSGHSGVWFPFLMIVGTKKVEIPWDYNKTYRIGALNQILISQEDMYIIKYSVGILRNPDIIGLCNGRLPTLSSVKTSLALGSTSNAIEGFDELEPKLDLTSITPIELCGDAPHYESPDEVNKWLAQHGAEFVSKVLTAESRPLFEHINMEIHHQMMTDFKKMKLPCEESPLFPILKAIRDEVKIIFNGPTSSIIRKAQKEVALMDLYKRFWQIDKAGAEDTPPLFTYGKCYMTWKEQASLFNNRKTNYHLVTEQIDPDRKIVFFSANEPNSQKKLDHLETLLLEPNVLAELSA
J2N86_RS14920	NZ_CP071528.1	CDS		sialidase family protein	Derived by automated computational analysis using gene prediction method: Protein Homology.	252237	254013	1		MRGKKGYFCKRSILTVFTSCLMLSNVQAGTPLWTLTPQTPTDITVIKGKTEQVIYTVHNQSSKPKTLLMKSINGITQNGPCHLTPKGTCTLSLDINGSVITGDVFGGPVLCQQGNLNQCYQPSAKDSLHIKLTQKSPVTLYTAFGLYSSSDGLSYPMLAQSTDGGSHWFYKLDSATTSPMEFIDEPIIASTSCSESICVAVGDSIADNIIYPMLVQSTDGGSNWSYKLNNTSTLPTNFSDYGQFFGSSCSGSMCTAAGGYLSTDGAIYPLLTQSIDGGSHWFYKLDSTSAPTNHTFGGFYSTSCSGSICTAVGAYTATDGSTYSLLAQSTDGGAHWSYKLDSTAVLPTAFSNNGQFVSTSCSGSTCTAVGSYRATDGNTYSMLAQSTDGGALWSYKLDS…
J2N86_RS14925	NZ_CP071528.1	CDS		hypothetical protein	Derived by automated computational analysis using gene prediction method: GeneMarkS-2+.	254119	254440	1		MFQPVKNGRITDVQLLIADGISARDTRPANVSKLLFIKVEKRNYFPTLVASVTASELESLLMDEVKNLNETSSALTFYECVIPSHNIYDSIDECHPDSMPSLQKLT
J2N86_RS14980	NZ_CP071528.1	CDS		hypothetical protein	Derived by automated computational analysis using gene prediction method: GeneMarkS-2+.	262877	263264	1		MSIKGVTKSHIISFKRFNECFSHTRDLLFNPHQDQTIQRIHEEDAEHIYVIQDSTFYNYTNHSAKIDMGVIGKQGRFTQLGLLQHTALCISQDEKPLGIIALDFIGYDAKGNHILAKEKLSSFWIKKL
J2N86_RS14985	NZ_CP071528.1	CDS		NAD-dependent DNA ligase	HHpred PDB manual curation	263618	263993	1	most_likely	MAFFKKQNFNFDTLDSLDEIKGKHFYLTGNFIQKTKQEFAEEIIGLGRNCQDLTKRPVVKPKDKDYLIIGGNAYHDPSHGNNYKKVKSWNENNPDKTIPIIHQLHCEELLEKYRELNLTSPPTN
J2N86_RS14995	NZ_CP071528.1	CDS		hypothetical protein	Derived by automated computational analysis using gene prediction method: GeneMarkS-2+.	266047	266278	-1		MEIQKQSNYTESTEPPTFIFQHNGDSHFFIKSESTGQSAIEEFPKNTPECKSFKLNRNTYYKVKISTKVKSLLDVI
J2N86_RS15000	NZ_CP071528.1	CDS		hypothetical protein	Derived by automated computational analysis using gene prediction method: GeneMarkS-2+.	267023	267587	1		MHNNSDDTQADLEQHLSQIKEIKSEFIKTTRFSQSLIIVLNSGGIVALVDFFTNINSPPPIFIKFASIFFVLGTIFGIFTLFGDFISGYFLYSNLLKIRTKELLIKYYCDKEQEKILNNMRSGLSTLIILGIMSPILWLLGVACIFAYILNMQCAIAMLFLFILLIVGLGCFLFYRLKSKFEWDCLS
J2N86_RS15005	NZ_CP071528.1	CDS		hypothetical protein	Derived by automated computational analysis using gene prediction method: GeneMarkS-2+.	267963	268269	1		MENLDVFKELITATISPFNAQIIKAVFNYDIKYDLYQCKLYLSDARFFIIEMHHRSFRDYRDTNDSKSKMDFLGESQKNIKRYLENEQFHTPLRITFGTIN
J2N86_RS15015	NZ_CP071528.1	CDS		hypothetical protein	Derived by automated computational analysis using gene prediction method: GeneMarkS-2+.	269167	270034	-1		MRIYLDNNHIQELVKNQDLILAKKLKSHQIELLFSFINLLEITQGELKEKVLDVADFLEKCKLLYLKKPKLLFERELFIFLNKDSIDPGFITQNFNDCMEHSLTLGLPKLIDLIGYIKSNNISELIRLSTRDEIFNRKELFSRKFLEQWGKSNEGISRNWGSKGIGRNWKNYVSQNYMKQYINMISIINGIIHQIDDSSPSDFLSFSMCFFTQHIRHEQKGKKWTQNDFFDIQQCMAIPFVDYFVTDQGNPCASNQVKARLKKDIPCLSKTEIIDSLEMLELFLIESS
J2N86_RS15030	NZ_CP071528.1	CDS		DUF3861 family protein	Derived by automated computational analysis using gene prediction method: Protein Homology.	271349	271511	1		MKQQVELNENDATCLAMGFKLLGNIVLENRNKPLLTDLGKALHTFINQLKKSG
J2N86_RS15055	NZ_CP071528.1	CDS		hypothetical protein	Derived by automated computational analysis using gene prediction method: GeneMarkS-2+.	276820	277057	-1		MPRIPEDTEQSTTLSRAPTMVLNSYNQTAPQDPALLQRSNAMRLANIGFWFTMGGNEELPEYSEQECDNPEECRPGCR
J2N86_RS15060	NZ_CP071528.1	CDS		hypothetical protein	Derived by automated computational analysis using gene prediction method: GeneMarkS-2+.	277181	277469	-1		MARASSIDNVDTLVVITKSDITQNDVEAQERIEQIKKFSKMYLLPCIEASSKTNDKIALIKDWTVNVTQGLEFDIEETLNPGSKHAPKSGGCSIS
J2N86_RS15080	NZ_CP071528.1	CDS		hypothetical protein	Derived by automated computational analysis using gene prediction method: GeneMarkS-2+.	281399	282527	1		MNKKTWSDKKIHLGQVTITPGGFFAGEGVWRSRNIMTDMGSNFAAIPTLNLPQAYMKEFRLSARQSRLSALEEGNIDPQTLLSGYVETDFLSNGSGNSNESNSFDLRIRQFYASVDWTQPGWHLLAGQAWTLMTLNNDGITPRHEVLPPTIDAQYLVGFIWKRQPQVRVTKNFGQRFWAAVSVENAQTLFGGTPACIPAPVGVGPAFNGISNIFCNAPGTQFLPVANFFSFNQVPDVVGKVAYQDTLNNHKVHLEVFGIYRDFYDRVYYTDGTKTSINTTGYGAGVGTFIEIIPKKLDIQGSALLGSGIGSYSSGVLPDVTFAQNGSLKPIDEFTIMAGITAHITRALDIYVFGARNNKKQLIFILLLQRIISLV
J2N86_RS15085	NZ_CP071528.1	CDS		hypothetical protein	Derived by automated computational analysis using gene prediction method: GeneMarkS-2+.	282595	282835	1		MWQITTGLWDKIYEGAYGQFRAGLQYSYTKKILFPGTGAHEGGIPVGKAVGGQTNDNMVFFSLRYFPFENSAATPASMK
J2N86_RS15120	NZ_CP071528.1	CDS		PaaI family thioesterase	Derived by automated computational analysis using gene prediction method: Protein Homology.	285368	285845	1		MSIHEQVMQKMQEMATFFSAKNISLDLPPQSNLTLGTTYTEIEFGNMISATIPFNTKFMNPIHVFQGGFLSAAFDEVFGPLSYMAAARPVVTLELNTTFIRPFVAKDEFIHLRADLVAQSKSSIVMRAEAKTKAGKLVATATSNSLVLTDEHLQQMRN
J2N86_RS15135	NZ_CP071528.1	CDS		AvrA; acetyltransferase, YopJ family, IP6, bacterial effector	HHpred PDB manual curation	289176	290667	-1	most_likely	MPTPANEAKELIQLIKDQNYQQAAVYLLESDNLNSVNASAWFINPKTENKNTGILCDEFLNYLLSIHESDIEPYIKGIITGFINDDIHKNNLAQVLTNLHPILTHPNYLFYIVDSLFKKYPLQEAADLLLQSNLAKKGEGYDILFQTALNQYNAYLLLELKKFNSVLFKEKIRNLDEEKSIRLRKLLSMPEDKYLWFSNYIQPLTHGFGFLGYQEILLVLAQVKKRKTYPFDPVLLKENEYLDFFTALKQNHPIQKRFIISGSHFCYGEIRIDTQERAKLWLIDSLGSTKESSNSKYFNDFIFKFAETFPENEIYVAKEKRQNSPQGCSVFALDDAMHSYTLRLPTGQNDIWDYLSALKTPEKANFFNDDKAFSLSITLCPIPLSLIRTMQSKSVYDEV…
J2N86_RS15140	NZ_CP071528.1	CDS		glycerophosphodiester phosphodiesterase family protein	Derived by automated computational analysis using gene prediction method: Protein Homology.	291065	293594	1		MFRGTLPKSLNDLVIITGHRGMGVTEKPRHQFFENVTSYPENSLEAFTIALGYGIHSIECDIHVSQDGEPMVIHGSKIAPYADLISTQGMDEKSQALLKEWLLCIPSEQVDPKSISLDDTLQVEKFTTKVLQSCFSLKSYDVEIEKTRLEGRSNFFDELNSKEKIALSSTERQVIIDKKDSLLKTNPQRHQIPTLTQLLHLLYDKNKARSKTPQPNIKLNIELKGKGSAIASIFALLEFYEQTPDAKEHVKPEDIIFLGKREVGEISIANAMLKNHTNFEVSSHFEVPELFNHFMKTDSPSKKKVMLKYHSERALLNLVVNLFAPHAPFNRPEISDFTRNTILLMAYLKAGGKPGDFLNFLKSIETPYPSIENFLVLKNVPLQLKHLANNAECKEQDNS…
J2N86_RS15145	NZ_CP071528.1	CDS		hypothetical protein	Derived by automated computational analysis using gene prediction method: GeneMarkS-2+.	293801	294062	-1		MNSSSPQQQRPYLLLNGLFSRLKNKFFYIILLLICCWYGYQMHMDGVSSKADNSISLPEAWDDIQSNKFIHDIENSFNGTSTHSSR
J2N86_RS15165	NZ_CP071528.1	CDS		Rac1 GTPase effector FHOS	HHpred KOG manual curation	297311	297860	-1	most_likely	MGFFTDAKKKAKNFVNGVANEVAGKPQFYQYVEELVNEITAVQQSSSVAFEPEVADALKALKASLKTAIKKFDNETNAVHGLIGGGMHAVKYNKAFHDFCEASVNAIHQHQSTVMAAPGIWNKLKACINNVLEEYLGIKDALTVKESNVAASGDFKSRLDNVKTEGKEKMEEIEEKPYNPNI
J2N86_RS15200	NZ_CP071528.1	CDS		hypothetical protein	Derived by automated computational analysis using gene prediction method: GeneMarkS-2+.	310359	311316	1		MLLDQLILTAIEKKLSTQHTEFNIQIFLQILQITTRPLGYPIYKEGINEQYYLLKLTSNLNQAKSLNYNYKAAGTMLNSLAQLRFCVCYFQSTLDEQKIDAELISLFEAAIDNRLYTSAEEQCAEKSLLRTLINCPQGILQLCSEYERKLQSPNMQQQIQTRINFLKGIHEKEEPENAQDPVTITTFECAMQAAQHHSLFNELKKNHQMLLGKYLLKRAAESELSSELLEHNKLTIKPKESAQESLAPKSKDTLSTTMTDESASEARDLLIYQNSLNVLKAQINKTHDSFAKTNSTNNQSPNTNDNLPELHRQPAFRR
J2N86_RS15205	NZ_CP071528.1	CDS		Dot/Icm T4SS effector RavK [Legionella pneumophila]	manual curation	311563	312241	1	most_likely	MLSIYHIRLLINECREMSRVGVFNDHRVAIPHLEIDVVLPGDFIGANNNPAIFVNSMTFKRLSKFHTHWIENGTLVFQKSFLQKEPIDIIGAVIHETGHAFNVAANLPNTEVNAYIYEIEILRQLYLSKSPLLFDCSLEDVRAYFHRRLVFYAKDSPHSPELRTLIEEITTEFELQEDKHTTPEPEQLAMNISSFFFQNKEQDNMQEVSAHENSDEISANDNLFL
J2N86_RS15210	NZ_CP071528.1	CDS		Dot/Icm T4SS effector VipE [Legionella pneumophila]	manual curation	312495	313764	1	most_likely	MLKQTKKIIKKYGKKLTDGSISDQDLKVLLTISPEKQSLFKRKPKSGYVDPTVVNNDNFGVMDGMKDFVAQLAPKMSLKDLHDITSRLIHASPATIEQNTFMRKSCLAKVFLAYETYIAPNNAEEHYRTMRMQTEFPGANDISNLKRVILEPLIVFFEESLGAKRHTPQITLAEKILQQSEPVSNPEANSSAAASIESSHQSMPSEHLPVAPDLEETVSQPVSAHELLTPESTQRPAQKFEPIKRKTSQQSVAHTNTPSTARTTKKQTVTTGLSTFIAPSILQAKEPINYFDAKTNPTLLQLIKLCQNYSDHLTPLAIKDSRAQDKLTLVTKMLSHLQQPLVPIASQRIRNMSALLTPEAKAVLSEQRSGAGMRFLETVLHILTVGLYSKYTKNTFAFW…
J2N86_RS15315	NZ_CP071528.1	CDS		hypothetical protein	Derived by automated computational analysis using gene prediction method: GeneMarkS-2+.	335921	337223	1		MSVSNEPQKEQNSPASTVLSSMKTEMKQYPPDVMATRLFLVAAGYYQNYNMDDRANHKENMKAMEDIRIQIQDQVRDSIIHEKSSGKMQENIIYWAQTTQNLLKKGDYATAASIRLMIEELEYKKDPNLKKAFATLPSETKEFLNGYKVDDKVTYLSSYENKHVSIPFMGIYSKVLDMAKNAASLQDTPSAQQKENPGVTKLRLFTQDRKDSLNAQIQEEHKMLGSLVDVAANYGKDYENSKNSVDQKKHMAAQILVGFMQNKSLSAEEKVKQLENFIDKIPHSLEHKNFLHRITGADFTIVKMAQQMLPIMQGIAAQEAILKSGYKPEITAAPVSTEVNQVTENTENKFVPGKIPKKPEAQKEANASIETSAESKKEGAVTPQQSEEKQNTAEITSSF…
J2N86_RS15330	NZ_CP071528.1	CDS		hypothetical protein	Derived by automated computational analysis using gene prediction method: GeneMarkS-2+.	340217	341390	1		MHHNQDRNHLISNAIQYLYALCMDVHQKNPCLSGTKNYNVATLKTAIAQYGTILEIDNEFKLNQYVQNALRPAHQTSTHLDVAAYHDEISVLKITEFEGMIAEVSEASYYITFEFKKACAKKHFFCKAEDFDESIKLLINNIPEENIEVISKKQFRTQVKPLTTLFWQSNWESAEVEAHYDEVSDVFMVEKFVQYILPLAQKHTPLVLMDVGGGKGRLAIKLIDRLIQEQAGFKYIFIEPDPSQYATAQINFAPYAQYDIEVINMTVESFSKSDDYKKYCKKVRGIILSGGPINENIVTRVDAEKNLERLLPLLSTHGMMLASGLSPVLFTKKEFEEKYHLNVLGTSKRTPSMYSVIPDSLYQCYVLQKPFEQVQQHELNNSNSSLINKL
J2N86_RS15345	NZ_CP071528.1	CDS		hypothetical protein	Derived by automated computational analysis using gene prediction method: GeneMarkS-2+.	344053	344197	-1		MSIIDSRLTSINSFGEFDALKQNPEFFEDVVRTILARHNLPLFFEYL
J2N86_RS15355	NZ_CP071528.1	CDS		hypothetical protein	Derived by automated computational analysis using gene prediction method: GeneMarkS-2+.	345212	347771	1		MLLTYVKNSKLTLLINTFDEQALAPGVNPPISNRDYLEALLQVIQQGEIDHPLFDHPDIEIYLAYLYLCRQYLEKELEEAKDQPFIAGFLTKIRQKKYESILSITKQDFLQQYMYLLAKRSYDKVEAINLTRPEHKMLFDAYIKHIQYGYPNIEPDHIKTRLQANLGLGSIFIAIEETQQPFKDELLETLLLPSDDTTICSPITLADHNGKTHYLVPPIHLLEWIARMCNPQHQIQMEPCFGLISPQTLYLDFHSKNKRLISLPSKFVSKNLETAHELSCTPFSIAAHDGQYHFIALALLSTNEFRFIMDFLIPKLNSAITEFPNMKESIEELNDLPGDSSTNGCVSSPDYVLTFLYQRLIEDPLLFYFGLIKLTPEFKARASEINQQFGIDIQQLTQQ…
J2N86_RS15365	NZ_CP071528.1	CDS		hypothetical protein	Derived by automated computational analysis using gene prediction method: GeneMarkS-2+.	350474	351044	1		MNDTYCAKGLRLVSHEYVQKLEEKNKEENWVYQRFLTEAQYGYMDPSAAEQQARYNYLNYMNTIQYTAEEIKADTGLHEKTIIAGDRNIDGRIFCETYNMKVHLIDFFEDGSIKDEFFIEHLLIDTQGCHTVMEEDIDYGDTNLIHMAVYRDYFVPIVHQNSLRHYVSLQDAPLKPGGCDRVSRTCPII
J2N86_RS15400	NZ_CP071528.1	CDS		hypothetical protein	Derived by automated computational analysis using gene prediction method: GeneMarkS-2+.	357223	359005	-1		MRLTRQQNKNTGNQGTRFNSLIMRMEGCNLKADADKSTYIFYSKQLKDKGLDELTALLTGMLDNRIFPNTVILNQLIKRLSQLHQPQYSLLVHQMAVTKSLADAITYASTLNAIAKSKKPDAQLAVQLLQEAKKANLANAITYNSTLDAIAKSKEPDAQRAVQLLQEAKKANLADAITYASTIDAIAKSKEPDVVRAVQLLQEAKKANLANAITYASTLDAMAKSKDPDAARAVQLLQEAKKAHLANAITYNSTLDAIAKSKEPDAELAVQLLQEAKKANLADAITYNSTLDAIAKSKEPDAERAVQLLQEAKKANWADAITYNSTLDAIAKSKEPDAERAVQLLQEAKKANLADALTYASTLDAIAKSKEPDVVRAVQLLQEAKKANLADAITYASTL…
J2N86_RS15410	NZ_CP071528.1	CDS		SidK; V-ATPase, mEAK-7	HHpred PDB manual curation	360600	361929	-1	most_likely	MTIRVLSFDFDGCLFHRGYINSEDKDVVKSNEAFLEAIKKENEEFTTVYSLVGSNRQSYQIDIANSWGKGSCFPAIKTVSDHLGTILDTFLLADIFGNLPIGTSYSQATSSTKHEIEHSDWMFDETKTTLIYAQIHKMANQHPNEPIILDFYDDRGNGARASHDILEQLRDFYTKHHALIPVNVTLRLNHYAGGNVTLMNEIKGTGFIDENYQQTVKDLSQQATTDYNDGHFNPIHVATYAKPEELKNRKARSVSSLPEAFQNIIIENPVPTVSEEESLARSKFNEMLKAISEKAEALAHTGNDLYNDALTTQSDSYHSYLNAAYAARKLHTSLNDAAQTYFQDNNKEAFKSAAENAIREAKESELQNHRGFLKQILSYSSLAVLAVLSIATLGAAYVV…
J2N86_RS15415	NZ_CP071528.1	CDS		hypothetical protein	Derived by automated computational analysis using gene prediction method: GeneMarkS-2+.	362246	362444	1		MILKRILEWRNLSPILPSVIPLTGLCFYRGCVYRSLISDLTQSDKFHGFYGEEEQIATEAQLTYV
J2N86_RS15470	NZ_CP071529.1	CDS		response regulator	Derived by automated computational analysis using gene prediction method: Protein Homology.	5221	6193	1		MNLFNATITSFYHPTKIIFLDDNQAFLDAMALGFHEQDNIFMFTTPEGAMEFIKNSNTKEPQLTTMEEENSNLDLSTNSVTTTSNMINMLYDPTRFDHVAVLIVDYSMPSLNGVEFCKQFGDKSIFKILVTAEADKDIAINAFNEGIIDKFILKTHPNLLEQLKTYINELRNKFFINFSKNTFDNYSESLKVLLKSKTYKDLFERVAKQNHAVEYYLVDRVGSVLFLTKEGNPIWLLMSDQKKIKSQVDLLRDYGFPDELIIGIENKETLLFLFSENEYKEEITNWKKYIFKSKKLNDDYSFSIVKGNLTKSIDWDKVASYIK
J2N86_RS15475	NZ_CP071529.1	CDS		hypothetical protein	Derived by automated computational analysis using gene prediction method: GeneMarkS-2+.	6196	6415	-1		MNLEDKKNLIHEVTNSFVIIRSISKSAFNFVDKSFDSSITESQIDLFKKAMTSLQKEISKIEVIFQERLSKL
J2N86_RS15495	NZ_CP071529.1	CDS		hypothetical protein	Derived by automated computational analysis using gene prediction method: GeneMarkS-2+.	10462	10831	1		MSFFGVYRKARINIERRFKGLQYAHTLLIKSLMTLADPLTGIVTNITYSDISALLKVSKTPGRIESGAPQKQIVRNASITIEREFNDYFKVISEGQSLKFFFPEMPKIFSKLFNKAENGSAS
J2N86_RS15515	NZ_CP071529.1	CDS		hypothetical protein	Derived by automated computational analysis using gene prediction method: GeneMarkS-2+.	12408	13011	1		MSAALMYCHKKFRKALNTAHERKDIYEAFQQLELEMKQLDHLVQINLYSAATQFIESLMQDPEDSINAVEVFDLRCRTILDSQYNTSYYIVLGLCAIAIACATLAVGGALGVGIGMLSGLWQTPLLYMASLMAYEVPALSVAALSTTLGLGTGLISAYSFFKEPGVVTAKNQCIDVVDTHYLAEPVPEVEQEEPARVMNH
J2N86_RS15540	NZ_CP071529.1	CDS	traL	type IV conjugative transfer system protein TraL	Derived by automated computational analysis using gene prediction method: Protein Homology.	14985	15282	1		MNPMHHPFLNHIDAPKRYLTLTLDELVVAGISLLLFAFLSQRILVSILGFSLVSGLRAIKKGQGPKALLVLAYWYLPHAITQFFLPRLPKSYYRVWVA
J2N86_RS15650	NZ_CP071529.1	CDS		hypothetical protein	Derived by automated computational analysis using gene prediction method: GeneMarkS-2+.	40645	40909	1		MMSLIKKILKPIVKIIAVRDLTEDERNNLTKRCLQRSALTETRVNPATGLPMTGCLDLNGSSYGTSNSFNDYHRSTDHFRSNSFGSY
J2N86_RS15660	NZ_CP071529.1	CDS		hypothetical protein	Derived by automated computational analysis using gene prediction method: GeneMarkS-2+.	41938	42448	-1		MEAQREEMKAINKLIRKYFKNGCPDISPEKLAEFKSLLHTEFNLNETQIAGLLKPNYRGKIIGFERWELQNLGANITRYKKRINEVEKTNSKTIDDEFENGIKVTISDDQKICIHFGFKPSEEIRTLLKEKAFKFSRNRNNAWVRKFTLNAAFSYEHYIKPILKTLEEN
J2N86_RS15705	NZ_CP071529.1	CDS		hypothetical protein	Derived by automated computational analysis using gene prediction method: GeneMarkS-2+.	48820	49762	-1		MNLADKVLYRFVNFVSVILLILVTGFCLLGAYVAHEPIYIYINLIAVIIIILIREGIIYVAYGRDSSFQLIRKMFGTITSPDVNKMKWSEHPGCFESYLKIKFNNPIFPQNKRIITPEDINQAILKDELDTNNIRHKYDVITKESATLENEIFTMEKFDEFRIKIDGLINDVYSAGGINLDILPYLFEARELLVNTINRVYVNSPDVLNALHIAQNSYNDESSKFHNTFMQQYMRKDTPIQKDEIVEVLLSQTLDNFKAFYNIIISNEDSTIVDKLKGDATCIIRSLPRPYTVIPDLDSKMKLLKIGYNEILH
J2N86_RS15715	NZ_CP071529.1	CDS		Tn3 family transposase	Derived by automated computational analysis using gene prediction method: Protein Homology.	50052	53103	-1		MSFIEVLPDHEVKRFSRPPVFVAEDRKQYFKLDEIVSVLLKNVKDPCNKVGLLLQYGYFRASGKFYMQKLFKVGDIKFVAKTLGIELSSASLSDYIDRTRQKHRLLILEGCGHVEFSNAEAFFEEAVEDMVNQQMHPRKLCYLIVERLRNKKIELPSYDRIVKTITEKFNAFEKNTLQTMSNVITPVHQEALDHLTITTGEYYERPLLTQLKTITQSMRPKQIKHGIRNFLIIKKLFNEIKPIIDALSLSAEATKYYAQWVIKAKVTQITDMVESNKRYLYLVAFIDHTHRMWQDTLVDILLKSVQQQLNKAAKKLDNIIKDRAPDKNKLSASVLSGFNETQSTVNAVRTVLHDNLLNDNEKIERLYKIVPEKIVNPSLIQAVLDADKLKDQINSEDDE…
J2N86_RS15720	NZ_CP071529.1	CDS		tyrosine-type recombinase/integrase	Derived by automated computational analysis using gene prediction method: Protein Homology.	53102	53978	-1		MTKNTYIENYMAYQKSTDKSPATLASYRSDLMQFAIWFESINKVEMGLVNITPTDTRQYKQQLIDSNLRPQTINRRLLSLKYFLEWGWDTKRIKYRFPLPKTVKQSQVIPKWLTKLQQNQLLRHIEHHGNTRDLAIVKILLNTGLRVSELCSIRWAHIVMSDRKGKLLVNAGKGCKYREVPLNKDARQAFLDLDQKTHAGSDAYVFLGQRGVLSPRAIQLLLKRLNIPAELGAISPHQFRHTFCKNLVDAGISLEKVASLAGHERLDTTKLYCHPSFADLSDAVERIGELD
J2N86_RS15725	NZ_CP071529.1	CDS		MarR family transcriptional regulator	Derived by automated computational analysis using gene prediction method: Protein Homology.	54109	54520	-1		MNTSTLLKKANRLLIKKANELLKPHGITHAYTYFLMELYQQDGLTQSEMHKRIGIEQPTAVRTLDRMERDGLILREQSPTDRRALFIKLTDKGKRYKEIILGCAKELNDFSLRGFTDNDRALFNQLINRLNSNLDS
J2N86_RS15730	NZ_CP071529.1	CDS		PhzF family phenazine biosynthesis protein	Derived by automated computational analysis using gene prediction method: Protein Homology.	54606	55395	1		MKKQPIYQIDAFSSELFGGNPAAVCPLSHWLSDDQMQSIAAENNLSETAFILPEDEHYQIRWFTPNTEVALCGHATLASAFVVFEFLGHKKEQIVFNSKSGELRVKKNASLLQMDFPALPYTKITPLPSLLKALKVRPVEVYESTFDLLIILENELDVKEARPDLYAISELNNRGVILSAPASQADVYSRCFYPGCDVPEDPVTGSAHCVIAPYWSSRLGKNKIHAIQGLKRKGELLCEVARDRVLLSGSCQLYLQGHIFLP
J2N86_RS15735	NZ_CP071529.1	CDS		ornithine cyclodeaminase family protein	Derived by automated computational analysis using gene prediction method: Protein Homology.	55446	56418	1		MSLRLLSLGEVKQSITMSQAIDAMERAFTQLANQQVKLPLRTAISIDEEKALTLTMPAYLAQDKTLGLKVVSIFPNNLAKNMPSITGFIMLLDASTGEPKVLMDAAYLTSLRTGAVSGLATKYFARDNANHVAIIGSGAQSLTQLEAVTAVRNITRVSIWSRNMKNAEEFAKKLEKQYDIKVYEHVSQAVRDADIICTATSSTEPLIHLNDIQPYVHINAIGSHSRSMQEISQDVLGHSVVFVDQLEAVLSESGEVIKAVEQNTLKKETIIEIGQWLLRKDMDYKNHSTVFKSVGLAIQDLSVAEVVYRNALKNSLGINFSIN
J2N86_RS15740	NZ_CP071529.1	CDS		pyridoxal-phosphate dependent enzyme	Derived by automated computational analysis using gene prediction method: Protein Homology.	56440	57346	1		MKPLHIKTPLIQSQHLKNILGKQIHFKLELLQPPGSFKLRGIGKLCQHEWQKGVRSFVASSGGNAGVAVAYCGMKLEVPTTVFIPSSSHAIYVDAIKSYGAEVIVAGSVWDEAHQAAEVFAKKHAAAYIPPFDHPMLWDGHATIIEEVVSQGIQPPDAVIVSVGGGGLACGVLKGMRQQGWNDVPLIAVETAGADAFFQSVKADHRVTLSTITSKATSLGAKSVTPRLMQWTKEHVIKNIIVSDTDAEQGSRAFAKDQRMLVELSSGASMSVVYDNHPIIQPLESILVIACGGINISHFNL
J2N86_RS15745	NZ_CP071529.1	CDS		response regulator	Derived by automated computational analysis using gene prediction method: Protein Homology.	57929	58058	1		MFLPVIVITGYGEIPRAVRAMKLGAKDFLLKPFNEQILLDKV
J2N86_RS15750	NZ_CP071529.1	CDS		hypothetical protein	Derived by automated computational analysis using gene prediction method: Protein Homology.	58206	58386	1		MSTVEPHRSNIMTGVQAKNLPQLIKLYLQGSVGAQADYRSFIQSLVESERAWITASIKY
J2N86_RS15755	NZ_CP071529.1	CDS		aminotransferase class I/II-fold pyridoxal phosphate-dependent enzyme	Derived by automated computational analysis using gene prediction method: Protein Homology.	59095	60880	-1		MLTPEGSDAGNIDRIMLLSMWAKHLDTEQIKQKLIYAGMGKPTFRINPYMVQAFVAYWDCIQKRLGDLINKTTDEHVAIDYGDPRGEEQALLDMAKAMTQWYSTEVSTKDLLFTVGGAGALKVIFDTFNEPGSHSPQYRVITPFPYYTLYANERHILHPIEVMNESGYRLSLNNLRTSIEDAKKAAKLDGIPPKVLLLCNPNNPLGTVLSVDELGYVATVLREHPDLNLVIDEAYAEMVWLDEKPTSILELAPDLKERVTILRSATKAHSTAGERMALLMNFNPERMTQYRTKNISMIGHAPRSAQIAYASAMSHFNDKEANELRVFYEPKLRFVQQKLGELNALMPDPEYRIEGTFYVMADLSDLIGMDIPIEASAALGHGGAVNTCEELVYSLLFKE…
J2N86_RS15760	NZ_CP071529.1	CDS		PAS domain-containing hybrid sensor histidine kinase/response regulator	Derived by automated computational analysis using gene prediction method: Protein Homology.	60961	61597	1		MDAYSMFLLNLDNVGDFLSKYTEFSDQVYWISSPDFSAIKYISPSYEKIWGRPRQELYHNPELWITFLHPEDAKTHHPIHEMARKIQVEGEKARYEEHYRIIRPDGSIRWILDRGFPLFDTQGTCYGVTGIAVDITEIKQRELELNLAKEAAEAANQAKTEFMENMRHDIRTPLTGIVGFAELLKMESDRGPVEELTKSGISGKPQQLIRF
J2N86_RS15765	NZ_CP071529.1	CDS		alpha/beta hydrolase-fold protein	Derived by automated computational analysis using gene prediction method: Protein Homology.	61638	62676	-1		MPEPIAYIYRQARDSKGKINADALGSLIPKDTVEETMEGDRILYIHQPPSTETQPGVLILMDGEQEMRPGDSVKSTPAILDELCKKKQISPQVTVYIPAPEDRIGEYACNKEFADFLSNKLVPLLQEPPFGCSKRREQTTIGGTSFGGLAATHAALTNPETFGNVLSQSGAFWWNKDWKGFDKFEEWGKAAKTSILETTKQATAMAWLSKIPHKDGLPIKFYLSGGEIEEGKTPSLNGESFPGAITLNKGLSLQLAERGHIVKTEIKRGDHNYDSWQADKPTALRTLLPKPTPQLISEKEKTNQYRDHVREMRRPEPGYMAPTESSKAKEREKFSPLHTTPKPWK
J2N86_RS15770	NZ_CP071529.1	CDS		recombinase family protein	Derived by automated computational analysis using gene prediction method: Protein Homology.	62744	63302	-1		MLVGYARVSTIDQNLELQLSALKEVGCEKLYQDHISGTKANRPGLDLALEVLRKNDTLVVWKLDRLGRTVKGLIDLVNHLHQKEIHFKSITDNVDTSTPAGRFFFHVMASLAQMERELMAERTKAGLAAAKAKGRVGGRKRKMTQSKIESAKQLLSSGSLPRDVAQNLGISIPTLYRWIPASNQG
J2N86_RS15775	NZ_CP071529.1	CDS		DUF2442 domain-containing protein	Derived by automated computational analysis using gene prediction method: Protein Homology.	63312	63630	-1		MRTKSVTKENIAPGIVCTAPWRLTKVKPLQNYEIEVEFNDGTHGFVEMITLIMSERAGIFAALKDRDVFNQAHLEYGVLTWPGEIDLAPDAMHDAIKQKGRWVLS
J2N86_RS15780	NZ_CP071529.1	CDS		DUF4160 domain-containing protein	Derived by automated computational analysis using gene prediction method: Protein Homology.	63584	63845	-1		MPTISAFYGILIQMFWGDHAPPHFHALYAEYEVLIDIHTLEVIRGSMPRRALALVLEWAFAHRAELLEDWTLCEQNQSPKKISPLE
J2N86_RS15785	NZ_CP071529.1	CDS		Tn3 family transposase	Derived by automated computational analysis using gene prediction method: Protein Homology.	64016	67061	1		MYSPNRINLLSDQEIEAIYAIPEFNKAERELYFSITDEEMLIVKKYRTTKAQIYFIRLLGYFKAKQQFYKFNLGQDNDSQFILGKYFGEHLLGLTGQIDFKTYQKQKTDILLLFGFKDWQPPYEPKIQLHLSELIKLYPKGHDALRQLLNYFSNQQIVLPSYRTIQDMFTNAYSIEDARLDALISVIPESKKEQLSVLINKEDGITPLNVIRLDQKNFKYKAIKAEVDKALRLAELYDFAKSFLPRLKISKNSIRYYADLAEQYAASRLRRLSKPQQWLQALCFVYHRYQQIMDHLITSFIYHTRGIMNEGKIYAEKAMAEHSSGLVVDLPKLARFLKWFPNRKHNLTHDELNHQAYNILPVEQFPALAQFLEGSVFDKKAAKWAFFLESSRQIALYLR…
J2N86_RS15800	NZ_CP071529.1	CDS		hypothetical protein	Derived by automated computational analysis using gene prediction method: GeneMarkS-2+.	69734	70319	-1		MPIKLVRNKLGYGQKKIYVPSLAPIMEERSNAADESEPESISASVSYSSEAHSEDWWSAYSSNETDEITHTDLKIEENYKIYSLLYNTVPILQRTESEEFKHYQAVFDKFLKDYSSYLNNTTSFLNEIKIIHSTQNHEPVNCCSIFKKKAPANTVTNKLIMLMIHSSMQLDLASIQRIQELVGDPSYPAQSLEF
J2N86_RS15810	NZ_CP071529.1	CDS		cupin domain-containing protein	Derived by automated computational analysis using gene prediction method: Protein Homology.	70876	71236	-1		MKKVNLAEKFNLFNEHWSPYIVGELNGQYVKLAKFKGEFMWHSHAKEDELFLVVKGTLRIEFRDGIVTLNEGEFYIVPKGVEHKPVADEEAHVMLLEPKSTEQTGGIESNLLVDKQPRI
J2N86_RS15815	NZ_CP071529.1	CDS		AAA family ATPase	Derived by automated computational analysis using gene prediction method: Protein Homology.	71291	71816	-1		MLIIFGGLPGTGKTTISKEVASRLKAVYLRVDTVEQTLKNLEGYPDSLIIGSEGYVISYAIAKENLALGLDVIADSVNPIAITRHDWRQVAKEADTDYVEIELICSDKIQHQGRIEKRVADINGHKLPTWKDVLNRDYEPWESISMIIDTSKHTVNESVQKIIELLASLQNKGS
J2N86_RS15825	NZ_CP071529.1	CDS		tetratricopeptide repeat protein	Derived by automated computational analysis using gene prediction method: Protein Homology.	72833	73973	-1		MFNSFHADGVKALDEHNYGIAKDFFLQAIEKNPEVAESYFYLGKCCFFCDEKQQALSPLKKFIELRQNNSDEVANVSYAFDLLGQCYEAENKNTAALRCYETATKIYPSAASAWNNMGLFYIKSALHYLETDLASSAKVFKGALFFIKKALELCSDNPVFLQTAASWYEQYIEVLERAVENVEAIQKNITSNFSYAIQYYRKALSLCHEQDLALKNIISSNLTECLAQYGHHLYKNKDYKNAQVIYLEAMYLDPEHLIVINQIGMSLFKQNCFSEARNYFSSILEKTDDKQEVADAWLNIACTYRLEKKWRKAEEALSHAQKFAPEDSSITEEEIKLNEAKLAELLISTPQTLFGSSNLDSLDTGSKTVQESSFQFKVD
J2N86_RS15835	NZ_CP071529.1	CDS		hypothetical protein	Derived by automated computational analysis using gene prediction method: GeneMarkS-2+.	74792	75086	-1		MKKIILSVLFISSISSVCAENIINTQTNTWKSVPITVDEDNKTYTTQKGYLMPEGNYYYTFSGYRCLMNKTEGGGEEPLVLKPVNTGDKEIYCYKAD
J2N86_RS15840	NZ_CP071529.1	CDS	ligD	DNA ligase D	Derived by automated computational analysis using gene prediction method: Protein Homology.	76247	78755	1		MGLSQYKKKRDFSKTPEPKGNVGKEPSRLFIIQKHAASHLHYDFRLELHGVLKSWAVPKGPSLDPKVKRLAMHVEDHPIQYGSFEGIIPKGQYGGGTVMLWDKGTWEPLDEKPYEAYEKGHLRFLLHAEKLQGRWDLIRFKDEKHWFLIKHEDEFAQSQEKYDITKALYRSVVSNYTMDEITANYERIWNSAGEQKVKSPQKPKNMKQAKPPVTLPKGLVPSEYPGFISPQLATLVDKPPLGAQWIHEIKFDGYRILAYKNGSEVNLTSRNNNAWTNDFPSIVEAVSRLPFKQLILDGEVVVLDKDGRSDFQLLQNSLKSNNGASFVYFVFDLLYFEGYDLRALPLLERKAILKNILSFTIPGLHYSDHIIKKGNDLYQYSCAQNLEGIISKLSTAPYL…
J2N86_RS15845	NZ_CP071529.1	CDS		type I polyketide synthase	Derived by automated computational analysis using gene prediction method: Protein Homology.	78916	87679	-1		MSENNLLNIVFHYAQTQPQKIALKFLESDYQTSQELSYEQLGERVQSLAKKLVVLQAKSNQTMQKPILLLFDSSINYIVSFLSVLHSGNIAVTAYPPRQVRHLQRLFKIITDSSAQLILTTSAVKDYCDENKFEFPEGTTLICVDSLEQKPADLNIVLPKVDSEHIAFLQYTSGSTGSPKGVVVTHKNICANLELLEKYLGHESVSICVSWLPIFHDMGLIGNTLLPLYTGGTCVFMAPFTFLKRPFFWLDTMSKERGTYSMAPNFSYDLALKALTSKKSAVELDFSHLRCAVNGAEPIKPETIRHFEQTLAPYNLQKGTMKPGYGMAETTLCISVGMSKERMSRIDKTDLEKGIVTPTPTNNKPGTFVELVSCGPVPEEYLARIVDPNSLQVLPVNTV…
J2N86_RS15850	NZ_CP071529.1	CDS		HAD-IB family hydrolase	Derived by automated computational analysis using gene prediction method: Protein Homology.	87809	88421	1		MSEKINDNQTIALFDFDGTITKKSTTTPFLKFISGHFFLPKLLFRLPSLISYHCHFSGLDQLNNIIANTFFKGLKREHLYQAGEHFSDQMLPSLVKNTALERLKWHQDQGHYCILATAAFNVYIDYWAKINGFNAIVSTQIHFDTQNVASGTIHGQSCNGAEKLNRVLELIGNEPRIIYAYGDSSGDAEMLAYATHAHYQIFK
J2N86_RS15855	NZ_CP071529.1	CDS		hypothetical protein	Derived by automated computational analysis using gene prediction method: GeneMarkS-2+.	88499	89222	-1	most_likely	MKKSIYWLQLRLVKGYKGMLGNFVPSCKEPQIEKEQRTLIMSTILKHCEKAQQPKNFEEDAQKHHNKRKASNNIAFLACEMIPSLTSSLNSKERLALFEKLNTSLFQKFLSSILLFPNFLNLSHPKNADLEPLQSLEEEHQCYIYYLISFINTPQQTRSFHEILYYRATPTHALTALNSWMLQCLQEQPESLLFVNQVIHEASKEENTKEFHMLQQLINLYCIKESPSREAQQARNVILT
J2N86_RS15860	NZ_CP071529.1	CDS		Tn3 family transposase	Derived by automated computational analysis using gene prediction method: Protein Homology.	89190	92247	-1		MARLKILSSDDINKLYKLPALEDKDRSFVFELDEEDKEYLNSFDNIPKKINYILQVSFFRISQYFFNFTFQGLRKDTWYVIKTYFPCEKFPKKQVNKRHHYDNRNAILKKYGMSIYSSKNKAIAIGYAKELIKQHAVPKYVFNSLIEYFHQHKIVRPSYTTLQEVVSKALNHEKNRLSNKIYTLTDKPFRELLANFLEKDELFYQLTAVKKDQKDFTTGEINTSIKNHQFLSALYQRSTEIIKELGISEQNILHYADLAVYHTCYGLRAMKQKNLSRLYLMCYAHQRYLKISDHLVASFIYKMNYYTGEAESYQAQAICDAKNEDKDQRHAAAAILSLVNNKKVADSEIRKKAYEIMPEEKFQQFIQKIKKPNFTPEFYRWEYYSDAASTIKLNTRAAF…
J2N86_RS15870	NZ_CP071529.1	CDS		hypothetical protein	Derived by automated computational analysis using gene prediction method: GeneMarkS-2+.	92701	93523	-1		MNKKLLLAGVSILFSLNATAAHQNSLTKEEVNKRNIEMLSKAGIEISDSSEISIVSANKYINSKNIYKNDNDAHMAKKMREYLAMYDEQQKKGYVMEAEPRAKELMELKKVAPFHKEKYKNVFSSKSTHLRSSSSELKLAYTFVGVPPSEMDLNIGVSPYGAYKLVKNGDDGDGWDGAVQFFEKNGIGSCAFTEHNRKLAHSGVELIKELTSYEINSKPTILLVKGTKESGFIYKLKWYDSTFSRELECASSDYNTQLRAKVIELANRIESYQ
J2N86_RS15875	NZ_CP071529.1	CDS		hypothetical protein	Derived by automated computational analysis using gene prediction method: Protein Homology.	93552	93936	-1		MKKILFLSVILGALPLNSIAGIWATTVHSRANCINNESITWWLNHSFDWRVVSTHGNIYGKDRDHLIDTGYAVTWRQAAVHWNEAPLNDHRWFVSGYHYLSDYGNGRIPFDTTSVGDCSIYNGWWDY
J2N86_RS15880	NZ_CP071529.1	CDS		pyridoxal-phosphate dependent enzyme	Derived by automated computational analysis using gene prediction method: Protein Homology.	94296	94860	1		MNREISSLPVKNPYIPPFDHPMLWDGHATIIEEVVSQGIQPPDAVIVSVGGGGLACGVLKGMRQQGWNDVPLIAVETAGADAFFQSVKADHRVTLSTITSKATSLGAKSVTPRLMQWTKEHVIKNIIVSDTDAEQGSRAFAKDQRMLVELSSGASMSVVYDNHPIIQPLESILVIACGGINISHFNL
J2N86_RS15945	NZ_CP071529.1	CDS		hypothetical protein	Derived by automated computational analysis using gene prediction method: GeneMarkS-2+.	102709	102973	-1		MINLSLCTPLLVTNNSLNPKTTYYFYLFLGFIISYYLTKAFTLFTSIRPFTTDRLAHNLGYSSFESALKPYDSRMLQEIIHVNDLKG
J2N86_RS15950	NZ_CP071529.1	CDS		hypothetical protein	Derived by automated computational analysis using gene prediction method: GeneMarkS-2+.	103507	103849	-1		MSLELCHWILALYVAGLFMSILGSIQFLLNRNEIKKTTDIDVFQTRPSLKLYLILKPIFWPYFFVAEKSPIERISELFFKHYGDEGHTYLRNNGLKNFLRDVVREKIAMNIIK
J2N86_RS15955	NZ_CP071529.1	CDS		hypothetical protein	Derived by automated computational analysis using gene prediction method: GeneMarkS-2+.	103856	104096	-1	most_likely	MNEANEEQTWVIQWRIDAKTHNYEDWPGYSETPMTRNEMLSALEECHSKWPHYEFRGHNVHAALLRHRVDESIGATKKE
J2N86_RS15970	NZ_CP071529.1	CDS		hypothetical protein	Derived by automated computational analysis using gene prediction method: GeneMarkS-2+.	107323	107761	1		MLELISNIVNVWSKFIYDRVTKLKRDHKKIEFYNKSYDFMCISYASWSLNSRSPQQEIQTVQQAIDKFNKELIENKPLFSWKDKNRYKNYIRLARKHAFLWSKPNALASQITIIRIRLYQIKILRNIKWLSQKTGRVDEYSKIRN
J2N86_RS15975	NZ_CP071529.1	CDS		hypothetical protein	Derived by automated computational analysis using gene prediction method: GeneMarkS-2+.	107929	108229	1		MNTSEKIINGHECKFEISGDNNQFTGRADVKCPCLSRKMFFTSSIFPTANSAKAYLENEIKEFLTDPLYTHPKVDSKQQSIGTRCISCNRIISGNDGWK
J2N86_RS15980	NZ_CP071529.1	CDS		hypothetical protein	Derived by automated computational analysis using gene prediction method: GeneMarkS-2+.	108295	109099	-1		MNILLFWSICFIFLSNTALCFKLDEKIFCPNEITCSREKSISSCKFSDDQTGLWSKPIAQGQIKKGTYRFTSVYASYQAQINDPIRRAEFNPSLDKAQCNYKLESDISDAHFIELNTNSFEELVEASPDEVSQWRLYSPVAGCEGGISQACPLARVPSLKFIVESSSELYISANGIIISGLIQNKNKGFSVLTMYEAWDACSDTGLCLLHLMLKNGEQSVDLGGVIVDMSNGMSAEDYFDRPRTNFEILINRDEPNIIKISPTVSAK
J2N86_RS15985	NZ_CP071529.1	CDS		hypothetical protein	Derived by automated computational analysis using gene prediction method: GeneMarkS-2+.	109702	109939	1		MEKPALTRCSVEIQYIENTLKLMGELNIRTRDTYDLNYNFDDKLTHGIENGPRLLKIEWVDTDKFTGCVANNFKNEES
J2N86_RS15995	NZ_CP071529.1	CDS		Protein of unknown function (DUF2570)	HHpred CDD manual curation	111041	111386	-1	most_likely	MWTTAIACISIIVSVSSIYLSYKANKLADKANELSKENAEFSKDLNKVKITKSIIDEISNDWNSSRHIILTHWKFYQSRDFTKEDFNEIWEIANYRKKGKAARLSFEQILNEQS
J2N86_RS16000	NZ_CP071529.1	CDS		hypothetical protein	Derived by automated computational analysis using gene prediction method: GeneMarkS-2+.	111758	113708	-1		MNEIQQAIYQVLLNSSLLSYEGWLYRRDQLPEALAGYEYNYVYVRRDDSKTLYYITAEGTAEAISDASFDFDALEQDLQHLEPDSSEIPDIWALSHEQFQQLITKKNGPAPRNTPLANPVMTAEVGYTDAESLLNLKSALLHFNILFGDLAPELKQQLVTQIITTNQDKNYQDAFASMESLFRNEKTITTKIELVREEERARQLEQSTRPKNQLDIPSMEKASTDDSMPMFSRLPQPIKQRILTTLCASAHSTVALFMNDLFLEGFLDEGNTIWPYLAKVLEQSPNIERYVTAAKMLNDPNNLLFTWLKKITVDNEPVYDWPAFLDPLSTQQQIFCLRLAQHLLHQGDNVSDEQLQKAFKVKPFLQHVAYGQQDEADALLKKDHTLAQELLTARKIPFT…
J2N86_RS16010	NZ_CP071529.1	CDS		hypothetical protein	Derived by automated computational analysis using gene prediction method: GeneMarkS-2+.	115378	115906	1		MEKDILKKSQRAISLIQNSTPQFHELLDTLKLFQHINTDKPLAYKKLSLDADLHDLIQPWFQYVCEQLRLMKDEIQSYLFHDFSEDSGQKDIEDLYPYFIAKELTISNIMYKIVNDMLSIEADYLLKLDVDNSRITFENELAKGERFKARETFGSFGVTVDRNKKINMEHCDIAG
J2N86_RS16025	NZ_CP071529.1	CDS		Ku protein	Derived by automated computational analysis using gene prediction method: Protein Homology.	117618	118464	1		MMAKSLWKGEISFGLVSIPVSLVSVEENNDLKFHLLDSKTNSRVRYQRVNEDTGKEVPWENIVKGWEYEKGSYIIVDENILQKASPDLFKSIDIDEFVDLKNIDNLYYSKPYYLQPESKNKKAYVLLREALKNTNKVGVAKVIIRTKESLSLIIPHEHALLLYLIHFSDEIREEEEVNVPREELTTYKVSDKEIKMAEALIKDMATSWNPEKYHNEYRETMQKWLDKETAKLKKSGTKSSKAATQSKDSVVDFIALLKESMGKKKKTHPGTKEATKKKKGA
J2N86_RS16070	NZ_CP071529.1	CDS		endonuclease	Derived by automated computational analysis using gene prediction method: Protein Homology.	128190	128901	-1		MRFLLYSLLFLSHFSWSDSPSSFAQSKKIVQQLFQNHPQTIYCGCTYQGKTVNLDSCGMSEAKEKKRANRIEIEHVVAAEHFGQQFACWRELLCHDNKGKAYKGRKCCQKIDERFRHMEAELYNLWPESGLVNQARSNYRFGMVPGKEDYFGCSIKIDKLTRRVEPSDQTKGIVARAYLFMSDHYALLLSKQQEQLFRVWNKRFPPTEWEHQWANQVAQIEGYPNPYITKWTKDAA
J2N86_RS16075	NZ_CP071529.1	CDS		Gala protein type 1, 3 or 4 [Legionella pneumophila subsp. pneumophila str. Philadelphia 1]	manual curation	129295	130525	-1	most_likely	MIKPLTFCLSLILSLLIFPVYSKEKNQLAAHHINPCIENISTISSFGILSLSMCDITDEDIPDLVSAVNESDARRLYLHYNNIGPHGAELLLNLENISDLDLSNNPIGDLGAGFLAKSTKLNTLFLDNSQITDEGVKALAENPRLNYLALGNNKLTINAVKALTNKPMYGLYLGYNHLGSDALELISQTSIQALDLSGNDIGIEGATILANMPVQFLILNNNPLGNEGAKILAKIRSLNYLSVSSSSIGLEGLIALSQLPDLSNLIINNNYIGAEGAEILGNMPSLFRLDADNNQIGDNGAVSLANSKSIHMLSLARNVLSDKAALALASNSNLFILDVSDNSIGEVGINALNNSEHLGTLIAWGNWGYTCEKLINKHHNMKLTSSNSWCLNHHPREFC…
J2N86_RS16085	NZ_CP071529.1	CDS		hypothetical protein	Derived by automated computational analysis using gene prediction method: GeneMarkS-2+.	132257	134219	1		MPQANDRLQELLATQDAHAPWFLFNEHQPDALKRNLKLLRKLNKTSALSLEDLEQFSEQAINSALSNYTKTQAQSPPVPVQPSTPAQFFYSRMSQSPYFYDISHYSEPNANSPSQDSTLSTSKPSSRAPSEQVHGFPLNENEAFTATRYYSEDKSSYGKIVAKNGAFTATSKNLTEAQNTDLALEMSYQCLLNLPADKTTIHIHGSDKNIHQLHAALLYLQKEASPRYDHIKFSFPEGMSITPDEDYISRHLGTFSEPPHQIAQWQDFLKMNLNAPSHKIDMQPKTSEQRVPLIDMERVFNTEELSQQDKAQLNEYQRYLQDGWIGGLKELKEHSGDTEFLMRSHDAFLQRTESAIRLLRKSPALNNECEALIALYTKTAQTYQKTLEGLYQNDLAYET…
J2N86_RS16090	NZ_CP071529.1	CDS		hypothetical protein	Derived by automated computational analysis using gene prediction method: GeneMarkS-2+.	134290	135133	1		MSLETELFKLLNKREYATVLTLLKQNPNIDVNALNEEGGSFLMEAVMNRTKESPERYVFIEMLLSNPEFKHANKPYNEETATPAMFALKGGDPLLTELMLKYKDSHNMEVLFSRNKLMYEAQLHLISSLETSSSRLTLDSLPAHREVLAILLQMTVQEAIKQDDPSLLQRVVDAGAKLYYPLKDKTYPMDLVKDHPELKVHAWLSTYIKQQISTNPTFALAAHGLARKHQEREQELMEQLVEQTSNDIKSLFKFFDYKEPQSTTSEAPKPGTNGIKNPGQ
J2N86_RS16100	NZ_CP071527.1	CDS		hypothetical protein	Derived by automated computational analysis using gene prediction method: GeneMarkS-2+.	783837	783969	-1		MGANPEVAPAMKLEHINTNATAFSAWVDPTEFLIKGIEYPFIN
J2N86_RS16140	NZ_CP071528.1	CDS		helix-turn-helix domain-containing protein	Derived by automated computational analysis using gene prediction method: Protein Homology.	198893	199079	1		MAHARQKGKNHGRPATTKKYESEIDTLFKSGFSKSEIAKRLGIGRTSVRRVLSAQLQELEC
J2N86_RS16145	NZ_CP071528.1	CDS		hypothetical protein	Derived by automated computational analysis using gene prediction method: GeneMarkS-2+.	256342	256471	1		MQQKTDHFDSRISVHTALNCIKSGDALAKTIDSNKQDVGTNF
J2N86_RS16150	NZ_CP071529.1	CDS		helix-turn-helix domain-containing protein	Derived by automated computational analysis using gene prediction method: Protein Homology.	71809	71995	-1		MAHARQKGKNHGRPATTKKYESEIDTLFKSGFSKSEIAKRLGIGRTSVRRVLSAQLQELEC
J2N86_RS16155	NZ_CP071529.1	CDS		recombinase family protein	Derived by automated computational analysis using gene prediction method: Protein Homology.	92389	92572	1		MAKTIAYLRTSTDKQDLNNQKLEIFEFAKKNKLEVDDFIQMTSQALQKTSVPLCHLDKYF
