# Supplementary material for: Comparative analysis of Legionella lytica genome identifies specific metabolic traits and virulence factors
Source: Sci Rep. 2025 Feb 14;15:5554. doi: 10.1038/s41598-025-90154-5 (PMC11828895; doi:10.1038/s41598-025-90154-5)
Supplement: Supplementary file 5 — Supplementary Information 5. [file 41598_2025_90154_MOESM5_ESM.xlsx]

## Sheet: Legionella_genus_VFDB_annotatio
VFclass	Virulence factors	Related genes	locus_tag	species
Adherence	Hsp60	htpB	Lade_RS04335	Legionella_adelaidensis_1762-AUS-E(Prediction)
Adherence	MOMP	omp28	Lade_RS10445	Legionella_adelaidensis_1762-AUS-E(Prediction)
Adherence	Type IV pili	pilB	Lade_RS02795	Legionella_adelaidensis_1762-AUS-E(Prediction)
Adherence	Type IV pili	pilC	Lade_RS02800	Legionella_adelaidensis_1762-AUS-E(Prediction)
Adherence	Type IV pili	pilD	Lade_RS02805	Legionella_adelaidensis_1762-AUS-E(Prediction)
Adherence	Type IV pili	pilE	Lade_RS00705; Lade_RS00710	Legionella_adelaidensis_1762-AUS-E(Prediction)
Adherence	Type IV pili	pilM	Lade_RS02265	Legionella_adelaidensis_1762-AUS-E(Prediction)
Adherence	Type IV pili	pilN	Lade_RS02260	Legionella_adelaidensis_1762-AUS-E(Prediction)
Adherence	Type IV pili	pilO	Lade_RS02255	Legionella_adelaidensis_1762-AUS-E(Prediction)
Adherence	Type IV pili	pilP	Lade_RS02250	Legionella_adelaidensis_1762-AUS-E(Prediction)
Adherence	Type IV pili	pilQ	Lade_RS02245	Legionella_adelaidensis_1762-AUS-E(Prediction)
Adherence	LPS O-antigen (P. aeruginosa)(Pseudomonas)	-	Lade_RS03775; Lade_RS03805; Lade_RS03815	Legionella_adelaidensis_1762-AUS-E(Prediction)
Adherence	LPS O-antigen (P. aeruginosa)(Pseudomonas)	orfM	Lade_RS03520	Legionella_adelaidensis_1762-AUS-E(Prediction)
Adherence	LPS O-antigen (P. aeruginosa)(Pseudomonas)	orfN	Lade_RS03650	Legionella_adelaidensis_1762-AUS-E(Prediction)
Adherence	Mannose-sensitive hemagglutinin (MSHA type IV pilus)(Vibrio)	mshE	Lade_RS09755	Legionella_adelaidensis_1762-AUS-E(Prediction)
Adherence	Mannose-sensitive hemagglutinin (Msh) pilus	mshM	Lade_RS09745	Legionella_adelaidensis_1762-AUS-E(Prediction)
Intracellular survival	LigA	ligA	-	Legionella_adelaidensis_1762-AUS-E(Prediction)
Intracellular survival	Mip	mip	Lade_RS04550	Legionella_adelaidensis_1762-AUS-E(Prediction)
Invasion	Enhanced entry proteins	Undetermined	Lade_RS02725	Legionella_adelaidensis_1762-AUS-E(Prediction)
Invasion	Enhanced entry proteins	Undetermined	Lade_RS04220	Legionella_adelaidensis_1762-AUS-E(Prediction)
Invasion	Enhanced entry proteins	Undetermined	Lade_RS02960	Legionella_adelaidensis_1762-AUS-E(Prediction)
Invasion	Enhanced entry proteins	Undetermined	-	Legionella_adelaidensis_1762-AUS-E(Prediction)
Invasion	Enhanced entry proteins	Undetermined	Lade_RS02620	Legionella_adelaidensis_1762-AUS-E(Prediction)
Invasion	Enhanced entry proteins	Undetermined	Lade_RS02650	Legionella_adelaidensis_1762-AUS-E(Prediction)
Invasion	Enhanced entry proteins	Undetermined	-	Legionella_adelaidensis_1762-AUS-E(Prediction)
Invasion	Enhanced entry proteins	enhA	Lade_RS00335	Legionella_adelaidensis_1762-AUS-E(Prediction)
Invasion	Enhanced entry proteins	enhB	Lade_RS00340	Legionella_adelaidensis_1762-AUS-E(Prediction)
Invasion	Enhanced entry proteins	enhC	-	Legionella_adelaidensis_1762-AUS-E(Prediction)
Invasion	Enhanced entry proteins	lidL	-	Legionella_adelaidensis_1762-AUS-E(Prediction)
Iron uptake	Cytochrome c maturation (ccm) locus	ccmA	Lade_RS02920	Legionella_adelaidensis_1762-AUS-E(Prediction)
Iron uptake	Cytochrome c maturation (ccm) locus	ccmB	Lade_RS02915	Legionella_adelaidensis_1762-AUS-E(Prediction)
Iron uptake	Cytochrome c maturation (ccm) locus	ccmC	Lade_RS02910	Legionella_adelaidensis_1762-AUS-E(Prediction)
Iron uptake	Cytochrome c maturation (ccm) locus	ccmD	Lade_RS02905	Legionella_adelaidensis_1762-AUS-E(Prediction)
Iron uptake	Cytochrome c maturation (ccm) locus	ccmE	Lade_RS02900	Legionella_adelaidensis_1762-AUS-E(Prediction)
Iron uptake	Cytochrome c maturation (ccm) locus	ccmF	Lade_RS02895	Legionella_adelaidensis_1762-AUS-E(Prediction)
Iron uptake	Ferrous iron transport	feoA	Lade_RS05705	Legionella_adelaidensis_1762-AUS-E(Prediction)
Iron uptake	Ferrous iron transport	feoB	Lade_RS05700	Legionella_adelaidensis_1762-AUS-E(Prediction)
Iron uptake	Fur-regulated gene	frgA	-	Legionella_adelaidensis_1762-AUS-E(Prediction)
Iron uptake	Iron acquisition/assimilation locus	iraA	Lade_RS03825	Legionella_adelaidensis_1762-AUS-E(Prediction)
Iron uptake	Iron acquisition/assimilation locus	iraB	-	Legionella_adelaidensis_1762-AUS-E(Prediction)
Iron uptake	Legiobactin	lbtA	-	Legionella_adelaidensis_1762-AUS-E(Prediction)
Iron uptake	Legiobactin	lbtB	-	Legionella_adelaidensis_1762-AUS-E(Prediction)
Iron uptake	Heme biosynthesis(Haemophilus)	hemE	Lade_RS03985	Legionella_adelaidensis_1762-AUS-E(Prediction)
Regulation	Alternative sigma factor RpoS	rpoS	Lade_RS07555	Legionella_adelaidensis_1762-AUS-E(Prediction)
Regulation	Carbon storage regulator A	csrA	Lade_RS03645	Legionella_adelaidensis_1762-AUS-E(Prediction)
Regulation	LetA/LetS two component	letA	Lade_RS00325	Legionella_adelaidensis_1762-AUS-E(Prediction)
Regulation	LetA/LetS two component	letS	Lade_RS00720	Legionella_adelaidensis_1762-AUS-E(Prediction)
Regulation	RelA	relA	Lade_RS02990	Legionella_adelaidensis_1762-AUS-E(Prediction)
Secretion system	Dot/Icm type IVB secretion system	dotA	Lade_RS09190	Legionella_adelaidensis_1762-AUS-E(Prediction)
Secretion system	Dot/Icm type IVB secretion system	dotB	Lade_RS09185	Legionella_adelaidensis_1762-AUS-E(Prediction)
Secretion system	Dot/Icm type IVB secretion system	dotC	Lade_RS09180	Legionella_adelaidensis_1762-AUS-E(Prediction)
Secretion system	Dot/Icm type IVB secretion system	dotD	Lade_RS09175	Legionella_adelaidensis_1762-AUS-E(Prediction)
Secretion system	Dot/Icm type IVB secretion system	icmB/dotO	Lade_RS06025	Legionella_adelaidensis_1762-AUS-E(Prediction)
Secretion system	Dot/Icm type IVB secretion system	icmC/dotE	Lade_RS06040	Legionella_adelaidensis_1762-AUS-E(Prediction)
Secretion system	Dot/Icm type IVB secretion system	icmD/dotP	Lade_RS06035	Legionella_adelaidensis_1762-AUS-E(Prediction)
Secretion system	Dot/Icm type IVB secretion system	icmE/dotG	-	Legionella_adelaidensis_1762-AUS-E(Prediction)
Secretion system	Dot/Icm type IVB secretion system	icmF	Lade_RS06015	Legionella_adelaidensis_1762-AUS-E(Prediction)
Secretion system	Dot/Icm type IVB secretion system	icmG/dotF	-	Legionella_adelaidensis_1762-AUS-E(Prediction)
Secretion system	Dot/Icm type IVB secretion system	icmH/dotU	Lade_RS06010	Legionella_adelaidensis_1762-AUS-E(Prediction)
Secretion system	Dot/Icm type IVB secretion system	icmJ/dotN	Lade_RS06030	Legionella_adelaidensis_1762-AUS-E(Prediction)
Secretion system	Dot/Icm type IVB secretion system	icmK/dotH	Lade_RS06055	Legionella_adelaidensis_1762-AUS-E(Prediction)
Secretion system	Dot/Icm type IVB secretion system	icmL/dotI	Lade_RS06060	Legionella_adelaidensis_1762-AUS-E(Prediction)
Secretion system	Dot/Icm type IVB secretion system	icmM/dotJ	-	Legionella_adelaidensis_1762-AUS-E(Prediction)
Secretion system	Dot/Icm type IVB secretion system	icmN/dotK	Lade_RS06070	Legionella_adelaidensis_1762-AUS-E(Prediction)
Secretion system	Dot/Icm type IVB secretion system	icmO/dotL	Lade_RS06075	Legionella_adelaidensis_1762-AUS-E(Prediction)
Secretion system	Dot/Icm type IVB secretion system	icmP/dotM	Lade_RS06080	Legionella_adelaidensis_1762-AUS-E(Prediction)
Secretion system	Dot/Icm type IVB secretion system	icmQ	Lade_RS06085	Legionella_adelaidensis_1762-AUS-E(Prediction)
Secretion system	Dot/Icm type IVB secretion system	icmR	-	Legionella_adelaidensis_1762-AUS-E(Prediction)
Secretion system	Dot/Icm type IVB secretion system	icmS	Lade_RS06095	Legionella_adelaidensis_1762-AUS-E(Prediction)
Secretion system	Dot/Icm type IVB secretion system	icmT	Lade_RS06100	Legionella_adelaidensis_1762-AUS-E(Prediction)
Secretion system	Dot/Icm type IVB secretion system	icmV	Lade_RS09195	Legionella_adelaidensis_1762-AUS-E(Prediction)
Secretion system	Dot/Icm type IVB secretion system	icmW	Lade_RS09200	Legionella_adelaidensis_1762-AUS-E(Prediction)
Secretion system	Dot/Icm type IVB secretion system	icmX	Lade_RS09205	Legionella_adelaidensis_1762-AUS-E(Prediction)
Secretion system	Dot/Icm type IVB secretion system	lvgA	Lade_RS05685	Legionella_adelaidensis_1762-AUS-E(Prediction)
Secretion system	Lsp type II secretion system	lspC	-	Legionella_adelaidensis_1762-AUS-E(Prediction)
Secretion system	Lsp type II secretion system	lspD	Lade_RS03090	Legionella_adelaidensis_1762-AUS-E(Prediction)
Secretion system	Lsp type II secretion system	lspE	Lade_RS03095	Legionella_adelaidensis_1762-AUS-E(Prediction)
Secretion system	Lsp type II secretion system	lspF	Lade_RS02590	Legionella_adelaidensis_1762-AUS-E(Prediction)
Secretion system	Lsp type II secretion system	lspG	Lade_RS02595	Legionella_adelaidensis_1762-AUS-E(Prediction)
Secretion system	Lsp type II secretion system	lspH	-	Legionella_adelaidensis_1762-AUS-E(Prediction)
Secretion system	Lsp type II secretion system	lspI	Lade_RS02605	Legionella_adelaidensis_1762-AUS-E(Prediction)
Secretion system	Lsp type II secretion system	lspJ	Lade_RS02610	Legionella_adelaidensis_1762-AUS-E(Prediction)
Secretion system	Lsp type II secretion system	lspK	Lade_RS02615	Legionella_adelaidensis_1762-AUS-E(Prediction)
Secretion system	Lsp type II secretion system	lspL	Lade_RS00775	Legionella_adelaidensis_1762-AUS-E(Prediction)
Secretion system	Lsp type II secretion system	lspM	-	Legionella_adelaidensis_1762-AUS-E(Prediction)
Secretion system	Lvh (Legionella vir homologs) type IVA secretion system	lvhB10	-	Legionella_adelaidensis_1762-AUS-E(Prediction)
Secretion system	Lvh (Legionella vir homologs) type IVA secretion system	lvhB11	-	Legionella_adelaidensis_1762-AUS-E(Prediction)
Secretion system	Lvh (Legionella vir homologs) type IVA secretion system	lvhB2	-	Legionella_adelaidensis_1762-AUS-E(Prediction)
Secretion system	Lvh (Legionella vir homologs) type IVA secretion system	lvhB3	-	Legionella_adelaidensis_1762-AUS-E(Prediction)
Secretion system	Lvh (Legionella vir homologs) type IVA secretion system	lvhB4	-	Legionella_adelaidensis_1762-AUS-E(Prediction)
Secretion system	Lvh (Legionella vir homologs) type IVA secretion system	lvhB5	-	Legionella_adelaidensis_1762-AUS-E(Prediction)
Secretion system	Lvh (Legionella vir homologs) type IVA secretion system	lvhB6	-	Legionella_adelaidensis_1762-AUS-E(Prediction)
Secretion system	Lvh (Legionella vir homologs) type IVA secretion system	lvhB7	-	Legionella_adelaidensis_1762-AUS-E(Prediction)
Secretion system	Lvh (Legionella vir homologs) type IVA secretion system	lvhB8	-	Legionella_adelaidensis_1762-AUS-E(Prediction)
Secretion system	Lvh (Legionella vir homologs) type IVA secretion system	lvhB9	-	Legionella_adelaidensis_1762-AUS-E(Prediction)
Secretion system	Lvh (Legionella vir homologs) type IVA secretion system	lvhD4	-	Legionella_adelaidensis_1762-AUS-E(Prediction)
Secretion system	Type IVB secretion effectors	drrA/sidM	-	Legionella_adelaidensis_1762-AUS-E(Prediction)
Secretion system	Type IVB secretion effectors	laiE	-	Legionella_adelaidensis_1762-AUS-E(Prediction)
Secretion system	Type IVB secretion effectors	lepA	-	Legionella_adelaidensis_1762-AUS-E(Prediction)
Secretion system	Type IVB secretion effectors	lepB	-	Legionella_adelaidensis_1762-AUS-E(Prediction)
Secretion system	Type IVB secretion effectors	lidA	-	Legionella_adelaidensis_1762-AUS-E(Prediction)
Secretion system	Type IVB secretion effectors	ralF	-	Legionella_adelaidensis_1762-AUS-E(Prediction)
Secretion system	Type IVB secretion effectors	sdbA	-	Legionella_adelaidensis_1762-AUS-E(Prediction)
Secretion system	Type IVB secretion effectors	sdbB-like	-	Legionella_adelaidensis_1762-AUS-E(Prediction)
Secretion system	Type IVB secretion effectors	sdbB	Lade_RS03615; Lade_RS10195	Legionella_adelaidensis_1762-AUS-E(Prediction)
Secretion system	Type IVB secretion effectors	sdbC	-	Legionella_adelaidensis_1762-AUS-E(Prediction)
Secretion system	Type IVB secretion effectors	sdcA	-	Legionella_adelaidensis_1762-AUS-E(Prediction)
Secretion system	Type IVB secretion effectors	sdcB	-	Legionella_adelaidensis_1762-AUS-E(Prediction)
Secretion system	Type IVB secretion effectors	sdeA/laiA	-	Legionella_adelaidensis_1762-AUS-E(Prediction)
Secretion system	Type IVB secretion effectors	sdeB/laiB	-	Legionella_adelaidensis_1762-AUS-E(Prediction)
Secretion system	Type IVB secretion effectors	sdeC/laiC	-	Legionella_adelaidensis_1762-AUS-E(Prediction)
Secretion system	Type IVB secretion effectors	sdeD/laiF	-	Legionella_adelaidensis_1762-AUS-E(Prediction)
Secretion system	Type IVB secretion effectors	sdhA	Lade_RS00225	Legionella_adelaidensis_1762-AUS-E(Prediction)
Secretion system	Type IVB secretion effectors	sdhB	-	Legionella_adelaidensis_1762-AUS-E(Prediction)
Secretion system	Type IVB secretion effectors	sidA	-	Legionella_adelaidensis_1762-AUS-E(Prediction)
Secretion system	Type IVB secretion effectors	sidB	-	Legionella_adelaidensis_1762-AUS-E(Prediction)
Secretion system	Type IVB secretion effectors	sidC	-	Legionella_adelaidensis_1762-AUS-E(Prediction)
Secretion system	Type IVB secretion effectors	sidD	-	Legionella_adelaidensis_1762-AUS-E(Prediction)
Secretion system	Type IVB secretion effectors	sidE-like	-	Legionella_adelaidensis_1762-AUS-E(Prediction)
Secretion system	Type IVB secretion effectors	sidE/laiD	-	Legionella_adelaidensis_1762-AUS-E(Prediction)
Secretion system	Type IVB secretion effectors	sidF	-	Legionella_adelaidensis_1762-AUS-E(Prediction)
Secretion system	Type IVB secretion effectors	sidG	-	Legionella_adelaidensis_1762-AUS-E(Prediction)
Secretion system	Type IVB secretion effectors	sidH	-	Legionella_adelaidensis_1762-AUS-E(Prediction)
Secretion system	Type IVB secretion effectors	vipA	-	Legionella_adelaidensis_1762-AUS-E(Prediction)
Secretion system	Type IVB secretion effectors	vipD1	-	Legionella_adelaidensis_1762-AUS-E(Prediction)
Secretion system	Type IVB secretion effectors	vipD2	-	Legionella_adelaidensis_1762-AUS-E(Prediction)
Secretion system	Type IVB secretion effectors	vipD3	-	Legionella_adelaidensis_1762-AUS-E(Prediction)
Secretion system	Type IVB secretion effectors	vipE	-	Legionella_adelaidensis_1762-AUS-E(Prediction)
Secretion system	Type IVB secretion effectors	vipF	-	Legionella_adelaidensis_1762-AUS-E(Prediction)
Secretion system	Type IVB secretion effectors	wipA	-	Legionella_adelaidensis_1762-AUS-E(Prediction)
Secretion system	Type IVB secretion effectors	wipB	-	Legionella_adelaidensis_1762-AUS-E(Prediction)
Secretion system	Type IVB secretion effectors	wipC	-	Legionella_adelaidensis_1762-AUS-E(Prediction)
Secretion system	Type IVB secretion effectors	ylfA	-	Legionella_adelaidensis_1762-AUS-E(Prediction)
Secretion system	Type IVB secretion effectors	ylfB	-	Legionella_adelaidensis_1762-AUS-E(Prediction)
Toxin	RtxA	rtxA	-	Legionella_adelaidensis_1762-AUS-E(Prediction)
Antiphagocytosis	Alginate biosynthesis(Pseudomonas)	algC	Lade_RS04870	Legionella_adelaidensis_1762-AUS-E(Prediction)
Antiphagocytosis	Capsule(Klebsiella)	uge	Lade_RS02085	Legionella_adelaidensis_1762-AUS-E(Prediction)
Endotoxin	LOS(Haemophilus)	orfM	Lade_RS04860	Legionella_adelaidensis_1762-AUS-E(Prediction)
Endotoxin	LPS(Bordetella)	bplC	Lade_RS03720	Legionella_adelaidensis_1762-AUS-E(Prediction)
Glycosylation system	O-linked flagellar glycosylation(Campylobacter)	neuB2	Lade_RS03800	Legionella_adelaidensis_1762-AUS-E(Prediction)
Immune evasion	Capsule(Acinetobacter)	-	Lade_RS03525; Lade_RS03560; Lade_RS03810	Legionella_adelaidensis_1762-AUS-E(Prediction)
Lipid and fatty acid metabolism	Pantothenate synthesis(Mycobacterium)	panD	Lade_RS05385	Legionella_adelaidensis_1762-AUS-E(Prediction)
Others	O-antigen(Yersinia)	-	Lade_RS03665	Legionella_adelaidensis_1762-AUS-E(Prediction)
Others	O-antigen(Yersinia)	ddhA	Lade_RS03670	Legionella_adelaidensis_1762-AUS-E(Prediction)
Serum resistance and immune evastion	Capsule(Francisella)	-	Lade_RS03045	Legionella_adelaidensis_1762-AUS-E(Prediction)
Serum resistance and immune evastion	LPS(Francisella)	-	Lade_RS10800	Legionella_adelaidensis_1762-AUS-E(Prediction)
Adherence	Hsp60	htpB	DLD14_RS05620	Legionella_anisa_UMCG
Adherence	MOMP	omp28	DLD14_RS02650; DLD14_RS02655	Legionella_anisa_UMCG
Adherence	Type IV pili	pilB	DLD14_RS10805	Legionella_anisa_UMCG
Adherence	Type IV pili	pilC	DLD14_RS10800	Legionella_anisa_UMCG
Adherence	Type IV pili	pilD	DLD14_RS10795	Legionella_anisa_UMCG
Adherence	Type IV pili	pilE	DLD14_RS12680	Legionella_anisa_UMCG
Adherence	Type IV pili	pilM	DLD14_RS07785	Legionella_anisa_UMCG
Adherence	Type IV pili	pilN	DLD14_RS07790	Legionella_anisa_UMCG
Adherence	Type IV pili	pilO	DLD14_RS07795	Legionella_anisa_UMCG
Adherence	Type IV pili	pilP	DLD14_RS07800	Legionella_anisa_UMCG
Adherence	Type IV pili	pilQ	DLD14_RS07805	Legionella_anisa_UMCG
Adherence	LPS O-antigen (P. aeruginosa)(Pseudomonas)	-	DLD14_RS02045	Legionella_anisa_UMCG
Intracellular survival	LigA	ligA	DLD14_RS13045	Legionella_anisa_UMCG
Intracellular survival	Mip	mip	DLD14_RS13640	Legionella_anisa_UMCG
Invasion	Enhanced entry proteins	Undetermined	DLD14_RS09610	Legionella_anisa_UMCG
Invasion	Enhanced entry proteins	Undetermined	DLD14_RS11750	Legionella_anisa_UMCG
Invasion	Enhanced entry proteins	Undetermined	DLD14_RS07660; DLD14_RS11835	Legionella_anisa_UMCG
Invasion	Enhanced entry proteins	Undetermined	DLD14_RS07410	Legionella_anisa_UMCG
Invasion	Enhanced entry proteins	Undetermined	DLD14_RS11900	Legionella_anisa_UMCG
Invasion	Enhanced entry proteins	Undetermined	DLD14_RS09695	Legionella_anisa_UMCG
Invasion	Enhanced entry proteins	Undetermined	DLD14_RS00185	Legionella_anisa_UMCG
Invasion	Enhanced entry proteins	enhA	DLD14_RS15955	Legionella_anisa_UMCG
Invasion	Enhanced entry proteins	enhB	DLD14_RS15950	Legionella_anisa_UMCG
Invasion	Enhanced entry proteins	enhC	DLD14_RS15945	Legionella_anisa_UMCG
Invasion	Enhanced entry proteins	lidL	-	Legionella_anisa_UMCG
Invasion	Flagella(Burkholderia)	motA	DLD14_RS08125	Legionella_anisa_UMCG
Iron uptake	Cytochrome c maturation (ccm) locus	ccmA	DLD14_RS13340	Legionella_anisa_UMCG
Iron uptake	Cytochrome c maturation (ccm) locus	ccmB	DLD14_RS13335	Legionella_anisa_UMCG
Iron uptake	Cytochrome c maturation (ccm) locus	ccmC	DLD14_RS13330	Legionella_anisa_UMCG
Iron uptake	Cytochrome c maturation (ccm) locus	ccmD	DLD14_RS13325	Legionella_anisa_UMCG
Iron uptake	Cytochrome c maturation (ccm) locus	ccmE	DLD14_RS13320	Legionella_anisa_UMCG
Iron uptake	Cytochrome c maturation (ccm) locus	ccmF	DLD14_RS13315	Legionella_anisa_UMCG
Iron uptake	Ferrous iron transport	feoA	DLD14_RS01200	Legionella_anisa_UMCG
Iron uptake	Ferrous iron transport	feoB	DLD14_RS01195	Legionella_anisa_UMCG
Iron uptake	Fur-regulated gene	frgA	DLD14_RS12040	Legionella_anisa_UMCG
Iron uptake	Iron acquisition/assimilation locus	iraA	DLD14_RS13685	Legionella_anisa_UMCG
Iron uptake	Iron acquisition/assimilation locus	iraB	DLD14_RS13690	Legionella_anisa_UMCG
Iron uptake	Legiobactin	lbtA	-	Legionella_anisa_UMCG
Iron uptake	Legiobactin	lbtB	DLD14_RS12035	Legionella_anisa_UMCG
Regulation	Alternative sigma factor RpoS	rpoS	DLD14_RS09380	Legionella_anisa_UMCG
Regulation	Carbon storage regulator A	csrA	DLD14_RS13680	Legionella_anisa_UMCG
Regulation	LetA/LetS two component	letA	DLD14_RS15965	Legionella_anisa_UMCG
Regulation	LetA/LetS two component	letS	DLD14_RS12670	Legionella_anisa_UMCG
Regulation	RelA	relA	DLD14_RS11355	Legionella_anisa_UMCG
Regulation	Two-component system(Acinetobacter)	bfmR	DLD14_RS06380	Legionella_anisa_UMCG
Secretion system	Dot/Icm type IVB secretion system	dotA	DLD14_RS01305	Legionella_anisa_UMCG
Secretion system	Dot/Icm type IVB secretion system	dotB	DLD14_RS01290	Legionella_anisa_UMCG
Secretion system	Dot/Icm type IVB secretion system	dotC	DLD14_RS01285	Legionella_anisa_UMCG
Secretion system	Dot/Icm type IVB secretion system	dotD	DLD14_RS01280	Legionella_anisa_UMCG
Secretion system	Dot/Icm type IVB secretion system	icmB/dotO	DLD14_RS16875	Legionella_anisa_UMCG
Secretion system	Dot/Icm type IVB secretion system	icmC/dotE	DLD14_RS16890	Legionella_anisa_UMCG
Secretion system	Dot/Icm type IVB secretion system	icmD/dotP	DLD14_RS04215; DLD14_RS16885	Legionella_anisa_UMCG
Secretion system	Dot/Icm type IVB secretion system	icmE/dotG	DLD14_RS16900	Legionella_anisa_UMCG
Secretion system	Dot/Icm type IVB secretion system	icmF	DLD14_RS00980	Legionella_anisa_UMCG
Secretion system	Dot/Icm type IVB secretion system	icmG/dotF	DLD14_RS16895	Legionella_anisa_UMCG
Secretion system	Dot/Icm type IVB secretion system	icmH/dotU	DLD14_RS00975	Legionella_anisa_UMCG
Secretion system	Dot/Icm type IVB secretion system	icmJ/dotN	DLD14_RS16880	Legionella_anisa_UMCG
Secretion system	Dot/Icm type IVB secretion system	icmK/dotH	DLD14_RS16905	Legionella_anisa_UMCG
Secretion system	Dot/Icm type IVB secretion system	icmL/dotI	DLD14_RS16910	Legionella_anisa_UMCG
Secretion system	Dot/Icm type IVB secretion system	icmM/dotJ	DLD14_RS16915	Legionella_anisa_UMCG
Secretion system	Dot/Icm type IVB secretion system	icmN/dotK	DLD14_RS16920	Legionella_anisa_UMCG
Secretion system	Dot/Icm type IVB secretion system	icmO/dotL	DLD14_RS16925	Legionella_anisa_UMCG
Secretion system	Dot/Icm type IVB secretion system	icmP/dotM	DLD14_RS16930	Legionella_anisa_UMCG
Secretion system	Dot/Icm type IVB secretion system	icmQ	DLD14_RS16935	Legionella_anisa_UMCG
Secretion system	Dot/Icm type IVB secretion system	icmR	-	Legionella_anisa_UMCG
Secretion system	Dot/Icm type IVB secretion system	icmS	DLD14_RS16945	Legionella_anisa_UMCG
Secretion system	Dot/Icm type IVB secretion system	icmT	DLD14_RS16950	Legionella_anisa_UMCG
Secretion system	Dot/Icm type IVB secretion system	icmV	DLD14_RS01310	Legionella_anisa_UMCG
Secretion system	Dot/Icm type IVB secretion system	icmW	DLD14_RS01315	Legionella_anisa_UMCG
Secretion system	Dot/Icm type IVB secretion system	icmX	DLD14_RS01320	Legionella_anisa_UMCG
Secretion system	Dot/Icm type IVB secretion system	lvgA	DLD14_RS01185	Legionella_anisa_UMCG
Secretion system	Lsp type II secretion system	lspC	DLD14_RS07590	Legionella_anisa_UMCG
Secretion system	Lsp type II secretion system	lspD	DLD14_RS09540	Legionella_anisa_UMCG
Secretion system	Lsp type II secretion system	lspE	DLD14_RS09535	Legionella_anisa_UMCG
Secretion system	Lsp type II secretion system	lspF	DLD14_RS11870	Legionella_anisa_UMCG
Secretion system	Lsp type II secretion system	lspG	DLD14_RS11875	Legionella_anisa_UMCG
Secretion system	Lsp type II secretion system	lspH	DLD14_RS11880	Legionella_anisa_UMCG
Secretion system	Lsp type II secretion system	lspI	DLD14_RS11885	Legionella_anisa_UMCG
Secretion system	Lsp type II secretion system	lspJ	DLD14_RS11890	Legionella_anisa_UMCG
Secretion system	Lsp type II secretion system	lspK	DLD14_RS11895	Legionella_anisa_UMCG
Secretion system	Lsp type II secretion system	lspL	DLD14_RS12495	Legionella_anisa_UMCG
Secretion system	Lsp type II secretion system	lspM	DLD14_RS12500	Legionella_anisa_UMCG
Secretion system	Lvh (Legionella vir homologs) type IVA secretion system	lvhB10	-	Legionella_anisa_UMCG
Secretion system	Lvh (Legionella vir homologs) type IVA secretion system	lvhB11	DLD14_RS03875; DLD14_RS16270	Legionella_anisa_UMCG
Secretion system	Lvh (Legionella vir homologs) type IVA secretion system	lvhB2	-	Legionella_anisa_UMCG
Secretion system	Lvh (Legionella vir homologs) type IVA secretion system	lvhB3	-	Legionella_anisa_UMCG
Secretion system	Lvh (Legionella vir homologs) type IVA secretion system	lvhB4	DLD14_RS03860; DLD14_RS16255	Legionella_anisa_UMCG
Secretion system	Lvh (Legionella vir homologs) type IVA secretion system	lvhB5	-	Legionella_anisa_UMCG
Secretion system	Lvh (Legionella vir homologs) type IVA secretion system	lvhB6	-	Legionella_anisa_UMCG
Secretion system	Lvh (Legionella vir homologs) type IVA secretion system	lvhB7	-	Legionella_anisa_UMCG
Secretion system	Lvh (Legionella vir homologs) type IVA secretion system	lvhB8	-	Legionella_anisa_UMCG
Secretion system	Lvh (Legionella vir homologs) type IVA secretion system	lvhB9	-	Legionella_anisa_UMCG
Secretion system	Lvh (Legionella vir homologs) type IVA secretion system	lvhD4	DLD14_RS03820; DLD14_RS16215	Legionella_anisa_UMCG
Secretion system	Type IVB secretion effectors	drrA/sidM	-	Legionella_anisa_UMCG
Secretion system	Type IVB secretion effectors	laiE	-	Legionella_anisa_UMCG
Secretion system	Type IVB secretion effectors	lepA	-	Legionella_anisa_UMCG
Secretion system	Type IVB secretion effectors	lepB	DLD14_RS14230	Legionella_anisa_UMCG
Secretion system	Type IVB secretion effectors	lidA	-	Legionella_anisa_UMCG
Secretion system	Type IVB secretion effectors	ralF	-	Legionella_anisa_UMCG
Secretion system	Type IVB secretion effectors	sdbA	-	Legionella_anisa_UMCG
Secretion system	Type IVB secretion effectors	sdbB-like	-	Legionella_anisa_UMCG
Secretion system	Type IVB secretion effectors	sdbB	-	Legionella_anisa_UMCG
Secretion system	Type IVB secretion effectors	sdbC	-	Legionella_anisa_UMCG
Secretion system	Type IVB secretion effectors	sdcA	-	Legionella_anisa_UMCG
Secretion system	Type IVB secretion effectors	sdcB	DLD14_RS04935	Legionella_anisa_UMCG
Secretion system	Type IVB secretion effectors	sdeA/laiA	-	Legionella_anisa_UMCG
Secretion system	Type IVB secretion effectors	sdeB/laiB	-	Legionella_anisa_UMCG
Secretion system	Type IVB secretion effectors	sdeC/laiC	-	Legionella_anisa_UMCG
Secretion system	Type IVB secretion effectors	sdeD/laiF	-	Legionella_anisa_UMCG
Secretion system	Type IVB secretion effectors	sdhA	-	Legionella_anisa_UMCG
Secretion system	Type IVB secretion effectors	sdhB	-	Legionella_anisa_UMCG
Secretion system	Type IVB secretion effectors	sidA	-	Legionella_anisa_UMCG
Secretion system	Type IVB secretion effectors	sidB	-	Legionella_anisa_UMCG
Secretion system	Type IVB secretion effectors	sidC	-	Legionella_anisa_UMCG
Secretion system	Type IVB secretion effectors	sidD	-	Legionella_anisa_UMCG
Secretion system	Type IVB secretion effectors	sidE-like	-	Legionella_anisa_UMCG
Secretion system	Type IVB secretion effectors	sidE/laiD	-	Legionella_anisa_UMCG
Secretion system	Type IVB secretion effectors	sidF	-	Legionella_anisa_UMCG
Secretion system	Type IVB secretion effectors	sidG	-	Legionella_anisa_UMCG
Secretion system	Type IVB secretion effectors	sidH	-	Legionella_anisa_UMCG
Secretion system	Type IVB secretion effectors	vipA	-	Legionella_anisa_UMCG
Secretion system	Type IVB secretion effectors	vipD1	-	Legionella_anisa_UMCG
Secretion system	Type IVB secretion effectors	vipD2	-	Legionella_anisa_UMCG
Secretion system	Type IVB secretion effectors	vipD3	-	Legionella_anisa_UMCG
Secretion system	Type IVB secretion effectors	vipE	-	Legionella_anisa_UMCG
Secretion system	Type IVB secretion effectors	vipF	DLD14_RS03480	Legionella_anisa_UMCG
Secretion system	Type IVB secretion effectors	wipA	DLD14_RS18000	Legionella_anisa_UMCG
Secretion system	Type IVB secretion effectors	wipB	-	Legionella_anisa_UMCG
Secretion system	Type IVB secretion effectors	wipC	-	Legionella_anisa_UMCG
Secretion system	Type IVB secretion effectors	ylfA	DLD14_RS11185	Legionella_anisa_UMCG
Secretion system	Type IVB secretion effectors	ylfB	-	Legionella_anisa_UMCG
Toxin	RtxA	rtxA	-	Legionella_anisa_UMCG
Antiphagocytosis	Capsular polysaccharide(Vibrio)	rmlB	DLD14_RS09045	Legionella_anisa_UMCG
Colonization and Immune evasion	Capsule biosynthesis and transport(Campylobacter)	-	DLD14_RS14485	Legionella_anisa_UMCG
Immune evasion	Capsule(Acinetobacter)	-	DLD14_RS02040; DLD14_RS03225; DLD14_RS03235; DLD14_RS09040	Legionella_anisa_UMCG
Immune evasion	LPS(Brucella)	gmd	DLD14_RS08930	Legionella_anisa_UMCG
Immune evasion	LPS(Brucella)	manCcore	DLD14_RS08935	Legionella_anisa_UMCG
Lipid and fatty acid metabolism	Pantothenate synthesis(Mycobacterium)	panD	DLD14_RS04275	Legionella_anisa_UMCG
Others	O-antigen(Yersinia)	ddhA	DLD14_RS08955	Legionella_anisa_UMCG
Others	O-antigen(Yersinia)	wcaG	DLD14_RS08925	Legionella_anisa_UMCG
Stress adaptation	AhpC(Mycobacterium)	ahpC	DLD14_RS16835	Legionella_anisa_UMCG
Adherence	Hsp60	htpB	HRS36_RS13930	Legionella_antarctica_TUM19329(Prediction)
Adherence	MOMP	omp28	HRS36_RS17405; HRS36_RS17410	Legionella_antarctica_TUM19329(Prediction)
Adherence	Type IV pili	pilB	-	Legionella_antarctica_TUM19329(Prediction)
Adherence	Type IV pili	pilC	HRS36_RS08765	Legionella_antarctica_TUM19329(Prediction)
Adherence	Type IV pili	pilD	HRS36_RS08760	Legionella_antarctica_TUM19329(Prediction)
Adherence	Type IV pili	pilE	HRS36_RS05755	Legionella_antarctica_TUM19329(Prediction)
Adherence	Type IV pili	pilM	HRS36_RS11280	Legionella_antarctica_TUM19329(Prediction)
Adherence	Type IV pili	pilN	HRS36_RS11275	Legionella_antarctica_TUM19329(Prediction)
Adherence	Type IV pili	pilO	HRS36_RS11270	Legionella_antarctica_TUM19329(Prediction)
Adherence	Type IV pili	pilP	HRS36_RS11265	Legionella_antarctica_TUM19329(Prediction)
Adherence	Type IV pili	pilQ	HRS36_RS11260	Legionella_antarctica_TUM19329(Prediction)
Intracellular survival	LigA	ligA	-	Legionella_antarctica_TUM19329(Prediction)
Intracellular survival	Mip	mip	HRS36_RS06780	Legionella_antarctica_TUM19329(Prediction)
Invasion	Enhanced entry proteins	Undetermined	HRS36_RS08165	Legionella_antarctica_TUM19329(Prediction)
Invasion	Enhanced entry proteins	Undetermined	HRS36_RS08445	Legionella_antarctica_TUM19329(Prediction)
Invasion	Enhanced entry proteins	Undetermined	HRS36_RS11360	Legionella_antarctica_TUM19329(Prediction)
Invasion	Enhanced entry proteins	Undetermined	HRS36_RS13800	Legionella_antarctica_TUM19329(Prediction)
Invasion	Enhanced entry proteins	Undetermined	HRS36_RS08265	Legionella_antarctica_TUM19329(Prediction)
Invasion	Enhanced entry proteins	Undetermined	HRS36_RS08240	Legionella_antarctica_TUM19329(Prediction)
Invasion	Enhanced entry proteins	Undetermined	-	Legionella_antarctica_TUM19329(Prediction)
Invasion	Enhanced entry proteins	enhA	HRS36_RS02895	Legionella_antarctica_TUM19329(Prediction)
Invasion	Enhanced entry proteins	enhB	HRS36_RS02900	Legionella_antarctica_TUM19329(Prediction)
Invasion	Enhanced entry proteins	enhC	HRS36_RS02905	Legionella_antarctica_TUM19329(Prediction)
Invasion	Enhanced entry proteins	lidL	HRS36_RS05390	Legionella_antarctica_TUM19329(Prediction)
Iron uptake	Cytochrome c maturation (ccm) locus	ccmA	HRS36_RS07220	Legionella_antarctica_TUM19329(Prediction)
Iron uptake	Cytochrome c maturation (ccm) locus	ccmB	HRS36_RS07225	Legionella_antarctica_TUM19329(Prediction)
Iron uptake	Cytochrome c maturation (ccm) locus	ccmC	HRS36_RS07230	Legionella_antarctica_TUM19329(Prediction)
Iron uptake	Cytochrome c maturation (ccm) locus	ccmD	HRS36_RS07235	Legionella_antarctica_TUM19329(Prediction)
Iron uptake	Cytochrome c maturation (ccm) locus	ccmE	HRS36_RS07240	Legionella_antarctica_TUM19329(Prediction)
Iron uptake	Cytochrome c maturation (ccm) locus	ccmF	HRS36_RS07245	Legionella_antarctica_TUM19329(Prediction)
Iron uptake	Ferrous iron transport	feoA	HRS36_RS15470	Legionella_antarctica_TUM19329(Prediction)
Iron uptake	Ferrous iron transport	feoB	HRS36_RS15465	Legionella_antarctica_TUM19329(Prediction)
Iron uptake	Fur-regulated gene	frgA	HRS36_RS16455	Legionella_antarctica_TUM19329(Prediction)
Iron uptake	Iron acquisition/assimilation locus	iraA	HRS36_RS06425	Legionella_antarctica_TUM19329(Prediction)
Iron uptake	Iron acquisition/assimilation locus	iraB	-	Legionella_antarctica_TUM19329(Prediction)
Iron uptake	Legiobactin	lbtA	-	Legionella_antarctica_TUM19329(Prediction)
Iron uptake	Legiobactin	lbtB	-	Legionella_antarctica_TUM19329(Prediction)
Regulation	Alternative sigma factor RpoS	rpoS	HRS36_RS07975	Legionella_antarctica_TUM19329(Prediction)
Regulation	Carbon storage regulator A	csrA	HRS36_RS06590	Legionella_antarctica_TUM19329(Prediction)
Regulation	LetA/LetS two component	letA	HRS36_RS02885	Legionella_antarctica_TUM19329(Prediction)
Regulation	LetA/LetS two component	letS	HRS36_RS05765	Legionella_antarctica_TUM19329(Prediction)
Regulation	RelA	relA	HRS36_RS09725	Legionella_antarctica_TUM19329(Prediction)
Secretion system	Dot/Icm type IVB secretion system	dotA	HRS36_RS15630	Legionella_antarctica_TUM19329(Prediction)
Secretion system	Dot/Icm type IVB secretion system	dotB	HRS36_RS15595	Legionella_antarctica_TUM19329(Prediction)
Secretion system	Dot/Icm type IVB secretion system	dotC	HRS36_RS15590	Legionella_antarctica_TUM19329(Prediction)
Secretion system	Dot/Icm type IVB secretion system	dotD	HRS36_RS15585	Legionella_antarctica_TUM19329(Prediction)
Secretion system	Dot/Icm type IVB secretion system	icmB/dotO	HRS36_RS02515	Legionella_antarctica_TUM19329(Prediction)
Secretion system	Dot/Icm type IVB secretion system	icmC/dotE	HRS36_RS02490	Legionella_antarctica_TUM19329(Prediction)
Secretion system	Dot/Icm type IVB secretion system	icmD/dotP	HRS36_RS02495; HRS36_RS02500; HRS36_RS02505; HRS36_RS08595	Legionella_antarctica_TUM19329(Prediction)
Secretion system	Dot/Icm type IVB secretion system	icmE/dotG	HRS36_RS02480	Legionella_antarctica_TUM19329(Prediction)
Secretion system	Dot/Icm type IVB secretion system	icmF	HRS36_RS02550	Legionella_antarctica_TUM19329(Prediction)
Secretion system	Dot/Icm type IVB secretion system	icmG/dotF	HRS36_RS02485	Legionella_antarctica_TUM19329(Prediction)
Secretion system	Dot/Icm type IVB secretion system	icmH/dotU	HRS36_RS02555	Legionella_antarctica_TUM19329(Prediction)
Secretion system	Dot/Icm type IVB secretion system	icmJ/dotN	HRS36_RS02510	Legionella_antarctica_TUM19329(Prediction)
Secretion system	Dot/Icm type IVB secretion system	icmK/dotH	HRS36_RS02475	Legionella_antarctica_TUM19329(Prediction)
Secretion system	Dot/Icm type IVB secretion system	icmL/dotI	HRS36_RS02470	Legionella_antarctica_TUM19329(Prediction)
Secretion system	Dot/Icm type IVB secretion system	icmM/dotJ	HRS36_RS02465	Legionella_antarctica_TUM19329(Prediction)
Secretion system	Dot/Icm type IVB secretion system	icmN/dotK	HRS36_RS02460	Legionella_antarctica_TUM19329(Prediction)
Secretion system	Dot/Icm type IVB secretion system	icmO/dotL	HRS36_RS02455	Legionella_antarctica_TUM19329(Prediction)
Secretion system	Dot/Icm type IVB secretion system	icmP/dotM	HRS36_RS02450	Legionella_antarctica_TUM19329(Prediction)
Secretion system	Dot/Icm type IVB secretion system	icmQ	HRS36_RS02445	Legionella_antarctica_TUM19329(Prediction)
Secretion system	Dot/Icm type IVB secretion system	icmR	-	Legionella_antarctica_TUM19329(Prediction)
Secretion system	Dot/Icm type IVB secretion system	icmS	HRS36_RS02435	Legionella_antarctica_TUM19329(Prediction)
Secretion system	Dot/Icm type IVB secretion system	icmT	HRS36_RS02430	Legionella_antarctica_TUM19329(Prediction)
Secretion system	Dot/Icm type IVB secretion system	icmV	HRS36_RS15635	Legionella_antarctica_TUM19329(Prediction)
Secretion system	Dot/Icm type IVB secretion system	icmW	HRS36_RS15640	Legionella_antarctica_TUM19329(Prediction)
Secretion system	Dot/Icm type IVB secretion system	icmX	HRS36_RS15645	Legionella_antarctica_TUM19329(Prediction)
Secretion system	Dot/Icm type IVB secretion system	lvgA	HRS36_RS15455	Legionella_antarctica_TUM19329(Prediction)
Secretion system	Lsp type II secretion system	lspC	HRS36_RS11475	Legionella_antarctica_TUM19329(Prediction)
Secretion system	Lsp type II secretion system	lspD	HRS36_RS08130	Legionella_antarctica_TUM19329(Prediction)
Secretion system	Lsp type II secretion system	lspE	HRS36_RS08125	Legionella_antarctica_TUM19329(Prediction)
Secretion system	Lsp type II secretion system	lspF	HRS36_RS08320	Legionella_antarctica_TUM19329(Prediction)
Secretion system	Lsp type II secretion system	lspG	HRS36_RS08315	Legionella_antarctica_TUM19329(Prediction)
Secretion system	Lsp type II secretion system	lspH	HRS36_RS08310	Legionella_antarctica_TUM19329(Prediction)
Secretion system	Lsp type II secretion system	lspI	HRS36_RS08305	Legionella_antarctica_TUM19329(Prediction)
Secretion system	Lsp type II secretion system	lspJ	HRS36_RS08300	Legionella_antarctica_TUM19329(Prediction)
Secretion system	Lsp type II secretion system	lspK	HRS36_RS08295	Legionella_antarctica_TUM19329(Prediction)
Secretion system	Lsp type II secretion system	lspL	HRS36_RS12815	Legionella_antarctica_TUM19329(Prediction)
Secretion system	Lsp type II secretion system	lspM	HRS36_RS12820	Legionella_antarctica_TUM19329(Prediction)
Secretion system	Lvh (Legionella vir homologs) type IVA secretion system	lvhB10	-	Legionella_antarctica_TUM19329(Prediction)
Secretion system	Lvh (Legionella vir homologs) type IVA secretion system	lvhB11	-	Legionella_antarctica_TUM19329(Prediction)
Secretion system	Lvh (Legionella vir homologs) type IVA secretion system	lvhB2	-	Legionella_antarctica_TUM19329(Prediction)
Secretion system	Lvh (Legionella vir homologs) type IVA secretion system	lvhB3	-	Legionella_antarctica_TUM19329(Prediction)
Secretion system	Lvh (Legionella vir homologs) type IVA secretion system	lvhB4	-	Legionella_antarctica_TUM19329(Prediction)
Secretion system	Lvh (Legionella vir homologs) type IVA secretion system	lvhB5	-	Legionella_antarctica_TUM19329(Prediction)
Secretion system	Lvh (Legionella vir homologs) type IVA secretion system	lvhB6	-	Legionella_antarctica_TUM19329(Prediction)
Secretion system	Lvh (Legionella vir homologs) type IVA secretion system	lvhB7	-	Legionella_antarctica_TUM19329(Prediction)
Secretion system	Lvh (Legionella vir homologs) type IVA secretion system	lvhB8	-	Legionella_antarctica_TUM19329(Prediction)
Secretion system	Lvh (Legionella vir homologs) type IVA secretion system	lvhB9	-	Legionella_antarctica_TUM19329(Prediction)
Secretion system	Lvh (Legionella vir homologs) type IVA secretion system	lvhD4	HRS36_RS07735	Legionella_antarctica_TUM19329(Prediction)
Secretion system	Type IVB secretion effectors	drrA/sidM	-	Legionella_antarctica_TUM19329(Prediction)
Secretion system	Type IVB secretion effectors	laiE	-	Legionella_antarctica_TUM19329(Prediction)
Secretion system	Type IVB secretion effectors	lepA	HRS36_RS16410	Legionella_antarctica_TUM19329(Prediction)
Secretion system	Type IVB secretion effectors	lepB	HRS36_RS11765	Legionella_antarctica_TUM19329(Prediction)
Secretion system	Type IVB secretion effectors	lidA	-	Legionella_antarctica_TUM19329(Prediction)
Secretion system	Type IVB secretion effectors	ralF	-	Legionella_antarctica_TUM19329(Prediction)
Secretion system	Type IVB secretion effectors	sdbA	-	Legionella_antarctica_TUM19329(Prediction)
Secretion system	Type IVB secretion effectors	sdbB-like	-	Legionella_antarctica_TUM19329(Prediction)
Secretion system	Type IVB secretion effectors	sdbB	-	Legionella_antarctica_TUM19329(Prediction)
Secretion system	Type IVB secretion effectors	sdbC	-	Legionella_antarctica_TUM19329(Prediction)
Secretion system	Type IVB secretion effectors	sdcA	-	Legionella_antarctica_TUM19329(Prediction)
Secretion system	Type IVB secretion effectors	sdcB	-	Legionella_antarctica_TUM19329(Prediction)
Secretion system	Type IVB secretion effectors	sdeA/laiA	-	Legionella_antarctica_TUM19329(Prediction)
Secretion system	Type IVB secretion effectors	sdeB/laiB	-	Legionella_antarctica_TUM19329(Prediction)
Secretion system	Type IVB secretion effectors	sdeC/laiC	-	Legionella_antarctica_TUM19329(Prediction)
Secretion system	Type IVB secretion effectors	sdeD/laiF	-	Legionella_antarctica_TUM19329(Prediction)
Secretion system	Type IVB secretion effectors	sdhA	HRS36_RS02120	Legionella_antarctica_TUM19329(Prediction)
Secretion system	Type IVB secretion effectors	sdhB	-	Legionella_antarctica_TUM19329(Prediction)
Secretion system	Type IVB secretion effectors	sidA	-	Legionella_antarctica_TUM19329(Prediction)
Secretion system	Type IVB secretion effectors	sidB	-	Legionella_antarctica_TUM19329(Prediction)
Secretion system	Type IVB secretion effectors	sidC	HRS36_RS11875	Legionella_antarctica_TUM19329(Prediction)
Secretion system	Type IVB secretion effectors	sidD	-	Legionella_antarctica_TUM19329(Prediction)
Secretion system	Type IVB secretion effectors	sidE-like	-	Legionella_antarctica_TUM19329(Prediction)
Secretion system	Type IVB secretion effectors	sidE/laiD	-	Legionella_antarctica_TUM19329(Prediction)
Secretion system	Type IVB secretion effectors	sidF	-	Legionella_antarctica_TUM19329(Prediction)
Secretion system	Type IVB secretion effectors	sidG	-	Legionella_antarctica_TUM19329(Prediction)
Secretion system	Type IVB secretion effectors	sidH	-	Legionella_antarctica_TUM19329(Prediction)
Secretion system	Type IVB secretion effectors	vipA	-	Legionella_antarctica_TUM19329(Prediction)
Secretion system	Type IVB secretion effectors	vipD1	-	Legionella_antarctica_TUM19329(Prediction)
Secretion system	Type IVB secretion effectors	vipD2	-	Legionella_antarctica_TUM19329(Prediction)
Secretion system	Type IVB secretion effectors	vipD3	-	Legionella_antarctica_TUM19329(Prediction)
Secretion system	Type IVB secretion effectors	vipE	-	Legionella_antarctica_TUM19329(Prediction)
Secretion system	Type IVB secretion effectors	vipF	HRS36_RS01085	Legionella_antarctica_TUM19329(Prediction)
Secretion system	Type IVB secretion effectors	wipA	-	Legionella_antarctica_TUM19329(Prediction)
Secretion system	Type IVB secretion effectors	wipB	-	Legionella_antarctica_TUM19329(Prediction)
Secretion system	Type IVB secretion effectors	wipC	-	Legionella_antarctica_TUM19329(Prediction)
Secretion system	Type IVB secretion effectors	ylfA	HRS36_RS04715	Legionella_antarctica_TUM19329(Prediction)
Secretion system	Type IVB secretion effectors	ylfB	-	Legionella_antarctica_TUM19329(Prediction)
Secretion system	T4SS effectors(Coxiella)	-	HRS36_RS04575	Legionella_antarctica_TUM19329(Prediction)
Toxin	RtxA	rtxA	HRS36_RS04350	Legionella_antarctica_TUM19329(Prediction)
Antiphagocytosis	Capsular polysaccharide(Vibrio)	rmlB	HRS36_RS06645	Legionella_antarctica_TUM19329(Prediction)
Endotoxin	LPS-modifying enzyme(Bordetella)	pagP	HRS36_RS01585	Legionella_antarctica_TUM19329(Prediction)
Immune evasion	Capsule(Acinetobacter)	-	HRS36_RS06640	Legionella_antarctica_TUM19329(Prediction)
Immune evasion	LPS(Brucella)	gmd	HRS36_RS06570	Legionella_antarctica_TUM19329(Prediction)
Immune evasion	LPS(Brucella)	manCcore	HRS36_RS06565	Legionella_antarctica_TUM19329(Prediction)
Stress adaptation	SodCI(Salmonella)	sodCI	HRS36_RS03855	Legionella_antarctica_TUM19329(Prediction)
Adherence	Hsp60	htpB	DYE47_RS10345	Legionella_beliardensis_NCTC13315(Prediction)
Adherence	MOMP	omp28	DYE47_RS00610	Legionella_beliardensis_NCTC13315(Prediction)
Adherence	Type IV pili	pilB	DYE47_RS08130	Legionella_beliardensis_NCTC13315(Prediction)
Adherence	Type IV pili	pilC	DYE47_RS08135	Legionella_beliardensis_NCTC13315(Prediction)
Adherence	Type IV pili	pilD	DYE47_RS08140	Legionella_beliardensis_NCTC13315(Prediction)
Adherence	Type IV pili	pilE	DYE47_RS09720; DYE47_RS09725	Legionella_beliardensis_NCTC13315(Prediction)
Adherence	Type IV pili	pilM	DYE47_RS03905	Legionella_beliardensis_NCTC13315(Prediction)
Adherence	Type IV pili	pilN	DYE47_RS03910	Legionella_beliardensis_NCTC13315(Prediction)
Adherence	Type IV pili	pilO	DYE47_RS03915	Legionella_beliardensis_NCTC13315(Prediction)
Adherence	Type IV pili	pilP	DYE47_RS03920	Legionella_beliardensis_NCTC13315(Prediction)
Adherence	Type IV pili	pilQ	DYE47_RS03925	Legionella_beliardensis_NCTC13315(Prediction)
Adherence	Flagella(Pseudomonas)	fleQ	DYE47_RS04585	Legionella_beliardensis_NCTC13315(Prediction)
Adherence	LPS O-antigen (P. aeruginosa)(Pseudomonas)	wbpA	DYE47_RS02855	Legionella_beliardensis_NCTC13315(Prediction)
Intracellular survival	LigA	ligA	-	Legionella_beliardensis_NCTC13315(Prediction)
Intracellular survival	Mip	mip	DYE47_RS06090	Legionella_beliardensis_NCTC13315(Prediction)
Invasion	Enhanced entry proteins	Undetermined	DYE47_RS08070	Legionella_beliardensis_NCTC13315(Prediction)
Invasion	Enhanced entry proteins	Undetermined	DYE47_RS07505	Legionella_beliardensis_NCTC13315(Prediction)
Invasion	Enhanced entry proteins	Undetermined	DYE47_RS09180	Legionella_beliardensis_NCTC13315(Prediction)
Invasion	Enhanced entry proteins	Undetermined	DYE47_RS10480	Legionella_beliardensis_NCTC13315(Prediction)
Invasion	Enhanced entry proteins	Undetermined	DYE47_RS07730	Legionella_beliardensis_NCTC13315(Prediction)
Invasion	Enhanced entry proteins	Undetermined	DYE47_RS07760; DYE47_RS10110	Legionella_beliardensis_NCTC13315(Prediction)
Invasion	Enhanced entry proteins	Undetermined	-	Legionella_beliardensis_NCTC13315(Prediction)
Invasion	Enhanced entry proteins	enhA	DYE47_RS09995	Legionella_beliardensis_NCTC13315(Prediction)
Invasion	Enhanced entry proteins	enhB	DYE47_RS09990	Legionella_beliardensis_NCTC13315(Prediction)
Invasion	Enhanced entry proteins	enhC	-	Legionella_beliardensis_NCTC13315(Prediction)
Invasion	Enhanced entry proteins	lidL	-	Legionella_beliardensis_NCTC13315(Prediction)
Iron uptake	Cytochrome c maturation (ccm) locus	ccmA	DYE47_RS04605	Legionella_beliardensis_NCTC13315(Prediction)
Iron uptake	Cytochrome c maturation (ccm) locus	ccmB	DYE47_RS04610	Legionella_beliardensis_NCTC13315(Prediction)
Iron uptake	Cytochrome c maturation (ccm) locus	ccmC	DYE47_RS04615	Legionella_beliardensis_NCTC13315(Prediction)
Iron uptake	Cytochrome c maturation (ccm) locus	ccmD	DYE47_RS04620	Legionella_beliardensis_NCTC13315(Prediction)
Iron uptake	Cytochrome c maturation (ccm) locus	ccmE	DYE47_RS04625	Legionella_beliardensis_NCTC13315(Prediction)
Iron uptake	Cytochrome c maturation (ccm) locus	ccmF	DYE47_RS04630	Legionella_beliardensis_NCTC13315(Prediction)
Iron uptake	Ferrous iron transport	feoA	DYE47_RS13035	Legionella_beliardensis_NCTC13315(Prediction)
Iron uptake	Ferrous iron transport	feoB	DYE47_RS13030	Legionella_beliardensis_NCTC13315(Prediction)
Iron uptake	Fur-regulated gene	frgA	DYE47_RS13290	Legionella_beliardensis_NCTC13315(Prediction)
Iron uptake	Iron acquisition/assimilation locus	iraA	DYE47_RS06040	Legionella_beliardensis_NCTC13315(Prediction)
Iron uptake	Iron acquisition/assimilation locus	iraB	DYE47_RS06035	Legionella_beliardensis_NCTC13315(Prediction)
Iron uptake	Legiobactin	lbtA	-	Legionella_beliardensis_NCTC13315(Prediction)
Iron uptake	Legiobactin	lbtB	DYE47_RS13295	Legionella_beliardensis_NCTC13315(Prediction)
Iron uptake	Heme biosynthesis(Haemophilus)	hemE	DYE47_RS03140	Legionella_beliardensis_NCTC13315(Prediction)
Regulation	Alternative sigma factor RpoS	rpoS	DYE47_RS07995	Legionella_beliardensis_NCTC13315(Prediction)
Regulation	Carbon storage regulator A	csrA	DYE47_RS06055	Legionella_beliardensis_NCTC13315(Prediction)
Regulation	LetA/LetS two component	letA	DYE47_RS10015	Legionella_beliardensis_NCTC13315(Prediction)
Regulation	LetA/LetS two component	letS	-	Legionella_beliardensis_NCTC13315(Prediction)
Regulation	RelA	relA	DYE47_RS06605	Legionella_beliardensis_NCTC13315(Prediction)
Secretion system	Dot/Icm type IVB secretion system	dotA	-	Legionella_beliardensis_NCTC13315(Prediction)
Secretion system	Dot/Icm type IVB secretion system	dotB	DYE47_RS11975	Legionella_beliardensis_NCTC13315(Prediction)
Secretion system	Dot/Icm type IVB secretion system	dotC	DYE47_RS11970	Legionella_beliardensis_NCTC13315(Prediction)
Secretion system	Dot/Icm type IVB secretion system	dotD	DYE47_RS11965	Legionella_beliardensis_NCTC13315(Prediction)
Secretion system	Dot/Icm type IVB secretion system	icmB/dotO	DYE47_RS03435	Legionella_beliardensis_NCTC13315(Prediction)
Secretion system	Dot/Icm type IVB secretion system	icmC/dotE	DYE47_RS03420	Legionella_beliardensis_NCTC13315(Prediction)
Secretion system	Dot/Icm type IVB secretion system	icmD/dotP	DYE47_RS03425	Legionella_beliardensis_NCTC13315(Prediction)
Secretion system	Dot/Icm type IVB secretion system	icmE/dotG	-	Legionella_beliardensis_NCTC13315(Prediction)
Secretion system	Dot/Icm type IVB secretion system	icmF	DYE47_RS03460	Legionella_beliardensis_NCTC13315(Prediction)
Secretion system	Dot/Icm type IVB secretion system	icmG/dotF	-	Legionella_beliardensis_NCTC13315(Prediction)
Secretion system	Dot/Icm type IVB secretion system	icmH/dotU	DYE47_RS03465	Legionella_beliardensis_NCTC13315(Prediction)
Secretion system	Dot/Icm type IVB secretion system	icmJ/dotN	DYE47_RS03430	Legionella_beliardensis_NCTC13315(Prediction)
Secretion system	Dot/Icm type IVB secretion system	icmK/dotH	DYE47_RS03405	Legionella_beliardensis_NCTC13315(Prediction)
Secretion system	Dot/Icm type IVB secretion system	icmL/dotI	DYE47_RS03400	Legionella_beliardensis_NCTC13315(Prediction)
Secretion system	Dot/Icm type IVB secretion system	icmM/dotJ	DYE47_RS03395	Legionella_beliardensis_NCTC13315(Prediction)
Secretion system	Dot/Icm type IVB secretion system	icmN/dotK	DYE47_RS03390	Legionella_beliardensis_NCTC13315(Prediction)
Secretion system	Dot/Icm type IVB secretion system	icmO/dotL	DYE47_RS03385	Legionella_beliardensis_NCTC13315(Prediction)
Secretion system	Dot/Icm type IVB secretion system	icmP/dotM	DYE47_RS03380	Legionella_beliardensis_NCTC13315(Prediction)
Secretion system	Dot/Icm type IVB secretion system	icmQ	-	Legionella_beliardensis_NCTC13315(Prediction)
Secretion system	Dot/Icm type IVB secretion system	icmR	-	Legionella_beliardensis_NCTC13315(Prediction)
Secretion system	Dot/Icm type IVB secretion system	icmS	DYE47_RS03365	Legionella_beliardensis_NCTC13315(Prediction)
Secretion system	Dot/Icm type IVB secretion system	icmT	DYE47_RS03360	Legionella_beliardensis_NCTC13315(Prediction)
Secretion system	Dot/Icm type IVB secretion system	icmV	DYE47_RS11995	Legionella_beliardensis_NCTC13315(Prediction)
Secretion system	Dot/Icm type IVB secretion system	icmW	DYE47_RS12000	Legionella_beliardensis_NCTC13315(Prediction)
Secretion system	Dot/Icm type IVB secretion system	icmX	DYE47_RS12005	Legionella_beliardensis_NCTC13315(Prediction)
Secretion system	Dot/Icm type IVB secretion system	lvgA	DYE47_RS13020	Legionella_beliardensis_NCTC13315(Prediction)
Secretion system	Lsp type II secretion system	lspC	-	Legionella_beliardensis_NCTC13315(Prediction)
Secretion system	Lsp type II secretion system	lspD	DYE47_RS07890	Legionella_beliardensis_NCTC13315(Prediction)
Secretion system	Lsp type II secretion system	lspE	DYE47_RS07895	Legionella_beliardensis_NCTC13315(Prediction)
Secretion system	Lsp type II secretion system	lspF	DYE47_RS07700	Legionella_beliardensis_NCTC13315(Prediction)
Secretion system	Lsp type II secretion system	lspG	DYE47_RS07705	Legionella_beliardensis_NCTC13315(Prediction)
Secretion system	Lsp type II secretion system	lspH	-	Legionella_beliardensis_NCTC13315(Prediction)
Secretion system	Lsp type II secretion system	lspI	DYE47_RS07715	Legionella_beliardensis_NCTC13315(Prediction)
Secretion system	Lsp type II secretion system	lspJ	DYE47_RS07720	Legionella_beliardensis_NCTC13315(Prediction)
Secretion system	Lsp type II secretion system	lspK	DYE47_RS07725	Legionella_beliardensis_NCTC13315(Prediction)
Secretion system	Lsp type II secretion system	lspL	DYE47_RS09480	Legionella_beliardensis_NCTC13315(Prediction)
Secretion system	Lsp type II secretion system	lspM	-	Legionella_beliardensis_NCTC13315(Prediction)
Secretion system	Lvh (Legionella vir homologs) type IVA secretion system	lvhB10	-	Legionella_beliardensis_NCTC13315(Prediction)
Secretion system	Lvh (Legionella vir homologs) type IVA secretion system	lvhB11	-	Legionella_beliardensis_NCTC13315(Prediction)
Secretion system	Lvh (Legionella vir homologs) type IVA secretion system	lvhB2	-	Legionella_beliardensis_NCTC13315(Prediction)
Secretion system	Lvh (Legionella vir homologs) type IVA secretion system	lvhB3	-	Legionella_beliardensis_NCTC13315(Prediction)
Secretion system	Lvh (Legionella vir homologs) type IVA secretion system	lvhB4	-	Legionella_beliardensis_NCTC13315(Prediction)
Secretion system	Lvh (Legionella vir homologs) type IVA secretion system	lvhB5	-	Legionella_beliardensis_NCTC13315(Prediction)
Secretion system	Lvh (Legionella vir homologs) type IVA secretion system	lvhB6	-	Legionella_beliardensis_NCTC13315(Prediction)
Secretion system	Lvh (Legionella vir homologs) type IVA secretion system	lvhB7	-	Legionella_beliardensis_NCTC13315(Prediction)
Secretion system	Lvh (Legionella vir homologs) type IVA secretion system	lvhB8	-	Legionella_beliardensis_NCTC13315(Prediction)
Secretion system	Lvh (Legionella vir homologs) type IVA secretion system	lvhB9	-	Legionella_beliardensis_NCTC13315(Prediction)
Secretion system	Lvh (Legionella vir homologs) type IVA secretion system	lvhD4	-	Legionella_beliardensis_NCTC13315(Prediction)
Secretion system	Type IVB secretion effectors	drrA/sidM	-	Legionella_beliardensis_NCTC13315(Prediction)
Secretion system	Type IVB secretion effectors	laiE	-	Legionella_beliardensis_NCTC13315(Prediction)
Secretion system	Type IVB secretion effectors	lepA	-	Legionella_beliardensis_NCTC13315(Prediction)
Secretion system	Type IVB secretion effectors	lepB	DYE47_RS03150	Legionella_beliardensis_NCTC13315(Prediction)
Secretion system	Type IVB secretion effectors	lidA	-	Legionella_beliardensis_NCTC13315(Prediction)
Secretion system	Type IVB secretion effectors	ralF	-	Legionella_beliardensis_NCTC13315(Prediction)
Secretion system	Type IVB secretion effectors	sdbA	-	Legionella_beliardensis_NCTC13315(Prediction)
Secretion system	Type IVB secretion effectors	sdbB-like	-	Legionella_beliardensis_NCTC13315(Prediction)
Secretion system	Type IVB secretion effectors	sdbB	-	Legionella_beliardensis_NCTC13315(Prediction)
Secretion system	Type IVB secretion effectors	sdbC	-	Legionella_beliardensis_NCTC13315(Prediction)
Secretion system	Type IVB secretion effectors	sdcA	-	Legionella_beliardensis_NCTC13315(Prediction)
Secretion system	Type IVB secretion effectors	sdcB	-	Legionella_beliardensis_NCTC13315(Prediction)
Secretion system	Type IVB secretion effectors	sdeA/laiA	-	Legionella_beliardensis_NCTC13315(Prediction)
Secretion system	Type IVB secretion effectors	sdeB/laiB	-	Legionella_beliardensis_NCTC13315(Prediction)
Secretion system	Type IVB secretion effectors	sdeC/laiC	-	Legionella_beliardensis_NCTC13315(Prediction)
Secretion system	Type IVB secretion effectors	sdeD/laiF	-	Legionella_beliardensis_NCTC13315(Prediction)
Secretion system	Type IVB secretion effectors	sdhA	DYE47_RS12960	Legionella_beliardensis_NCTC13315(Prediction)
Secretion system	Type IVB secretion effectors	sdhB	-	Legionella_beliardensis_NCTC13315(Prediction)
Secretion system	Type IVB secretion effectors	sidA	-	Legionella_beliardensis_NCTC13315(Prediction)
Secretion system	Type IVB secretion effectors	sidB	-	Legionella_beliardensis_NCTC13315(Prediction)
Secretion system	Type IVB secretion effectors	sidC	-	Legionella_beliardensis_NCTC13315(Prediction)
Secretion system	Type IVB secretion effectors	sidD	-	Legionella_beliardensis_NCTC13315(Prediction)
Secretion system	Type IVB secretion effectors	sidE-like	-	Legionella_beliardensis_NCTC13315(Prediction)
Secretion system	Type IVB secretion effectors	sidE/laiD	-	Legionella_beliardensis_NCTC13315(Prediction)
Secretion system	Type IVB secretion effectors	sidF	-	Legionella_beliardensis_NCTC13315(Prediction)
Secretion system	Type IVB secretion effectors	sidG	-	Legionella_beliardensis_NCTC13315(Prediction)
Secretion system	Type IVB secretion effectors	sidH	-	Legionella_beliardensis_NCTC13315(Prediction)
Secretion system	Type IVB secretion effectors	vipA	-	Legionella_beliardensis_NCTC13315(Prediction)
Secretion system	Type IVB secretion effectors	vipD1	-	Legionella_beliardensis_NCTC13315(Prediction)
Secretion system	Type IVB secretion effectors	vipD2	-	Legionella_beliardensis_NCTC13315(Prediction)
Secretion system	Type IVB secretion effectors	vipD3	-	Legionella_beliardensis_NCTC13315(Prediction)
Secretion system	Type IVB secretion effectors	vipE	-	Legionella_beliardensis_NCTC13315(Prediction)
Secretion system	Type IVB secretion effectors	vipF	-	Legionella_beliardensis_NCTC13315(Prediction)
Secretion system	Type IVB secretion effectors	wipA	-	Legionella_beliardensis_NCTC13315(Prediction)
Secretion system	Type IVB secretion effectors	wipB	-	Legionella_beliardensis_NCTC13315(Prediction)
Secretion system	Type IVB secretion effectors	wipC	-	Legionella_beliardensis_NCTC13315(Prediction)
Secretion system	Type IVB secretion effectors	ylfA	DYE47_RS03235	Legionella_beliardensis_NCTC13315(Prediction)
Secretion system	Type IVB secretion effectors	ylfB	-	Legionella_beliardensis_NCTC13315(Prediction)
Secretion system	T4SS effectors(Coxiella)	-	DYE47_RS08460	Legionella_beliardensis_NCTC13315(Prediction)
Toxin	RtxA	rtxA	-	Legionella_beliardensis_NCTC13315(Prediction)
Antiphagocytosis	Alginate biosynthesis(Pseudomonas)	algC	DYE47_RS02015; DYE47_RS06335	Legionella_beliardensis_NCTC13315(Prediction)
Antiphagocytosis	Capsular polysaccharide(Vibrio)	rmlB	DYE47_RS01040	Legionella_beliardensis_NCTC13315(Prediction)
Antiphagocytosis	Capsular polysaccharide(Vibrio)	wbjD/wecB	DYE47_RS03675	Legionella_beliardensis_NCTC13315(Prediction)
Antiphagocytosis	Capsule(Klebsiella)	uge	DYE47_RS02860	Legionella_beliardensis_NCTC13315(Prediction)
Colonization and Immune evasion	Capsule biosynthesis and transport(Campylobacter)	-	DYE47_RS03505	Legionella_beliardensis_NCTC13315(Prediction)
Endotoxin	LPS-modifying enzyme(Bordetella)	pagP	DYE47_RS13520	Legionella_beliardensis_NCTC13315(Prediction)
Immune evasion	Capsule(Acinetobacter)	-	DYE47_RS01075; DYE47_RS16320	Legionella_beliardensis_NCTC13315(Prediction)
Immune evasion	LPS(Brucella)	manCcore	DYE47_RS01110	Legionella_beliardensis_NCTC13315(Prediction)
Nutritional virulence	Purine(Francisella)	-	DYE47_RS06145	Legionella_beliardensis_NCTC13315(Prediction)
Others	O-antigen(Yersinia)	-	DYE47_RS06345	Legionella_beliardensis_NCTC13315(Prediction)
Serum resistance	LPS rfb locus(Klebsiella)	rmlA	DYE47_RS01100	Legionella_beliardensis_NCTC13315(Prediction)
Serum resistance	LPS rfb locus(Klebsiella)	rmlD	DYE47_RS01105	Legionella_beliardensis_NCTC13315(Prediction)
Serum resistance and immune evastion	Capsule(Francisella)	-	DYE47_RS05965	Legionella_beliardensis_NCTC13315(Prediction)
Stress adaptation	SodCI(Salmonella)	sodCI	DYE47_RS03540	Legionella_beliardensis_NCTC13315(Prediction)
Adherence	Hsp60	htpB	DYH42_RS04225	Legionella_birminghamensis_NCTC12437(Prediction)
Adherence	MOMP	omp28	DYH42_RS01805	Legionella_birminghamensis_NCTC12437(Prediction)
Adherence	Type IV pili	pilB	DYH42_RS06875	Legionella_birminghamensis_NCTC12437(Prediction)
Adherence	Type IV pili	pilC	DYH42_RS06870	Legionella_birminghamensis_NCTC12437(Prediction)
Adherence	Type IV pili	pilD	DYH42_RS06865	Legionella_birminghamensis_NCTC12437(Prediction)
Adherence	Type IV pili	pilE	DYH42_RS10950; DYH42_RS16115; DYH42_RS16290	Legionella_birminghamensis_NCTC12437(Prediction)
Adherence	Type IV pili	pilM	DYH42_RS10110	Legionella_birminghamensis_NCTC12437(Prediction)
Adherence	Type IV pili	pilN	DYH42_RS10105	Legionella_birminghamensis_NCTC12437(Prediction)
Adherence	Type IV pili	pilO	DYH42_RS10100	Legionella_birminghamensis_NCTC12437(Prediction)
Adherence	Type IV pili	pilP	DYH42_RS10095	Legionella_birminghamensis_NCTC12437(Prediction)
Adherence	Type IV pili	pilQ	DYH42_RS10090	Legionella_birminghamensis_NCTC12437(Prediction)
Adherence	Flagella(Pseudomonas)	fleQ	DYH42_RS05455	Legionella_birminghamensis_NCTC12437(Prediction)
Adherence	Flagella(Pseudomonas)	flgC	DYH42_RS06220	Legionella_birminghamensis_NCTC12437(Prediction)
Adherence	LPS O-antigen (P. aeruginosa)(Pseudomonas)	wbpL	DYH42_RS05310	Legionella_birminghamensis_NCTC12437(Prediction)
Adherence	Type IV pili biosynthesis(Pseudomonas)	pilR	DYH42_RS08030	Legionella_birminghamensis_NCTC12437(Prediction)
Intracellular survival	LigA	ligA	-	Legionella_birminghamensis_NCTC12437(Prediction)
Intracellular survival	Mip	mip	DYH42_RS05345	Legionella_birminghamensis_NCTC12437(Prediction)
Invasion	Enhanced entry proteins	Undetermined	DYH42_RS07890	Legionella_birminghamensis_NCTC12437(Prediction)
Invasion	Enhanced entry proteins	Undetermined	DYH42_RS07380	Legionella_birminghamensis_NCTC12437(Prediction)
Invasion	Enhanced entry proteins	Undetermined	DYH42_RS08425; DYH42_RS13200	Legionella_birminghamensis_NCTC12437(Prediction)
Invasion	Enhanced entry proteins	Undetermined	DYH42_RS05110	Legionella_birminghamensis_NCTC12437(Prediction)
Invasion	Enhanced entry proteins	Undetermined	DYH42_RS07785	Legionella_birminghamensis_NCTC12437(Prediction)
Invasion	Enhanced entry proteins	Undetermined	DYH42_RS06080; DYH42_RS07810	Legionella_birminghamensis_NCTC12437(Prediction)
Invasion	Enhanced entry proteins	Undetermined	-	Legionella_birminghamensis_NCTC12437(Prediction)
Invasion	Enhanced entry proteins	enhA	DYH42_RS11850	Legionella_birminghamensis_NCTC12437(Prediction)
Invasion	Enhanced entry proteins	enhB	DYH42_RS11845	Legionella_birminghamensis_NCTC12437(Prediction)
Invasion	Enhanced entry proteins	enhC	DYH42_RS11840	Legionella_birminghamensis_NCTC12437(Prediction)
Invasion	Enhanced entry proteins	lidL	-	Legionella_birminghamensis_NCTC12437(Prediction)
Iron uptake	Cytochrome c maturation (ccm) locus	ccmA	-	Legionella_birminghamensis_NCTC12437(Prediction)
Iron uptake	Cytochrome c maturation (ccm) locus	ccmB	DYH42_RS05475	Legionella_birminghamensis_NCTC12437(Prediction)
Iron uptake	Cytochrome c maturation (ccm) locus	ccmC	DYH42_RS05480	Legionella_birminghamensis_NCTC12437(Prediction)
Iron uptake	Cytochrome c maturation (ccm) locus	ccmD	DYH42_RS05485	Legionella_birminghamensis_NCTC12437(Prediction)
Iron uptake	Cytochrome c maturation (ccm) locus	ccmE	DYH42_RS05490	Legionella_birminghamensis_NCTC12437(Prediction)
Iron uptake	Cytochrome c maturation (ccm) locus	ccmF	DYH42_RS05495	Legionella_birminghamensis_NCTC12437(Prediction)
Iron uptake	Ferrous iron transport	feoA	DYH42_RS00755	Legionella_birminghamensis_NCTC12437(Prediction)
Iron uptake	Ferrous iron transport	feoB	DYH42_RS00760	Legionella_birminghamensis_NCTC12437(Prediction)
Iron uptake	Fur-regulated gene	frgA	-	Legionella_birminghamensis_NCTC12437(Prediction)
Iron uptake	Iron acquisition/assimilation locus	iraA	DYH42_RS05300	Legionella_birminghamensis_NCTC12437(Prediction)
Iron uptake	Iron acquisition/assimilation locus	iraB	DYH42_RS05050	Legionella_birminghamensis_NCTC12437(Prediction)
Iron uptake	Legiobactin	lbtA	-	Legionella_birminghamensis_NCTC12437(Prediction)
Iron uptake	Legiobactin	lbtB	-	Legionella_birminghamensis_NCTC12437(Prediction)
Iron uptake	Heme biosynthesis(Haemophilus)	hemE	DYH42_RS10810	Legionella_birminghamensis_NCTC12437(Prediction)
Iron uptake	Heme biosynthesis(Haemophilus)	hemL	DYH42_RS03030	Legionella_birminghamensis_NCTC12437(Prediction)
Regulation	Alternative sigma factor RpoS	rpoS	DYH42_RS06380	Legionella_birminghamensis_NCTC12437(Prediction)
Regulation	Carbon storage regulator A	csrA	DYH42_RS05315; DYH42_RS09780; DYH42_RS15380	Legionella_birminghamensis_NCTC12437(Prediction)
Regulation	LetA/LetS two component	letA	DYH42_RS11860	Legionella_birminghamensis_NCTC12437(Prediction)
Regulation	LetA/LetS two component	letS	DYH42_RS10940	Legionella_birminghamensis_NCTC12437(Prediction)
Regulation	RelA	relA	DYH42_RS07660	Legionella_birminghamensis_NCTC12437(Prediction)
Secretion system	Dot/Icm type IVB secretion system	dotA	DYH42_RS02730	Legionella_birminghamensis_NCTC12437(Prediction)
Secretion system	Dot/Icm type IVB secretion system	dotB	DYH42_RS02735	Legionella_birminghamensis_NCTC12437(Prediction)
Secretion system	Dot/Icm type IVB secretion system	dotC	DYH42_RS02740	Legionella_birminghamensis_NCTC12437(Prediction)
Secretion system	Dot/Icm type IVB secretion system	dotD	DYH42_RS02745	Legionella_birminghamensis_NCTC12437(Prediction)
Secretion system	Dot/Icm type IVB secretion system	icmB/dotO	DYH42_RS04700	Legionella_birminghamensis_NCTC12437(Prediction)
Secretion system	Dot/Icm type IVB secretion system	icmC/dotE	DYH42_RS04685	Legionella_birminghamensis_NCTC12437(Prediction)
Secretion system	Dot/Icm type IVB secretion system	icmD/dotP	DYH42_RS04690	Legionella_birminghamensis_NCTC12437(Prediction)
Secretion system	Dot/Icm type IVB secretion system	icmE/dotG	DYH42_RS04675	Legionella_birminghamensis_NCTC12437(Prediction)
Secretion system	Dot/Icm type IVB secretion system	icmF	DYH42_RS04705	Legionella_birminghamensis_NCTC12437(Prediction)
Secretion system	Dot/Icm type IVB secretion system	icmG/dotF	-	Legionella_birminghamensis_NCTC12437(Prediction)
Secretion system	Dot/Icm type IVB secretion system	icmH/dotU	DYH42_RS04710	Legionella_birminghamensis_NCTC12437(Prediction)
Secretion system	Dot/Icm type IVB secretion system	icmJ/dotN	DYH42_RS04695	Legionella_birminghamensis_NCTC12437(Prediction)
Secretion system	Dot/Icm type IVB secretion system	icmK/dotH	DYH42_RS04670	Legionella_birminghamensis_NCTC12437(Prediction)
Secretion system	Dot/Icm type IVB secretion system	icmL/dotI	DYH42_RS04665	Legionella_birminghamensis_NCTC12437(Prediction)
Secretion system	Dot/Icm type IVB secretion system	icmM/dotJ	DYH42_RS04660	Legionella_birminghamensis_NCTC12437(Prediction)
Secretion system	Dot/Icm type IVB secretion system	icmN/dotK	DYH42_RS04655	Legionella_birminghamensis_NCTC12437(Prediction)
Secretion system	Dot/Icm type IVB secretion system	icmO/dotL	DYH42_RS04650	Legionella_birminghamensis_NCTC12437(Prediction)
Secretion system	Dot/Icm type IVB secretion system	icmP/dotM	DYH42_RS04645	Legionella_birminghamensis_NCTC12437(Prediction)
Secretion system	Dot/Icm type IVB secretion system	icmQ	DYH42_RS04640	Legionella_birminghamensis_NCTC12437(Prediction)
Secretion system	Dot/Icm type IVB secretion system	icmR	-	Legionella_birminghamensis_NCTC12437(Prediction)
Secretion system	Dot/Icm type IVB secretion system	icmS	DYH42_RS04630	Legionella_birminghamensis_NCTC12437(Prediction)
Secretion system	Dot/Icm type IVB secretion system	icmT	DYH42_RS16725	Legionella_birminghamensis_NCTC12437(Prediction)
Secretion system	Dot/Icm type IVB secretion system	icmV	DYH42_RS02725	Legionella_birminghamensis_NCTC12437(Prediction)
Secretion system	Dot/Icm type IVB secretion system	icmW	DYH42_RS02720	Legionella_birminghamensis_NCTC12437(Prediction)
Secretion system	Dot/Icm type IVB secretion system	icmX	DYH42_RS02715	Legionella_birminghamensis_NCTC12437(Prediction)
Secretion system	Dot/Icm type IVB secretion system	lvgA	DYH42_RS00770	Legionella_birminghamensis_NCTC12437(Prediction)
Secretion system	Lsp type II secretion system	lspC	-	Legionella_birminghamensis_NCTC12437(Prediction)
Secretion system	Lsp type II secretion system	lspD	DYH42_RS05790	Legionella_birminghamensis_NCTC12437(Prediction)
Secretion system	Lsp type II secretion system	lspE	DYH42_RS05785	Legionella_birminghamensis_NCTC12437(Prediction)
Secretion system	Lsp type II secretion system	lspF	DYH42_RS07755	Legionella_birminghamensis_NCTC12437(Prediction)
Secretion system	Lsp type II secretion system	lspG	DYH42_RS07760	Legionella_birminghamensis_NCTC12437(Prediction)
Secretion system	Lsp type II secretion system	lspH	-	Legionella_birminghamensis_NCTC12437(Prediction)
Secretion system	Lsp type II secretion system	lspI	DYH42_RS07770	Legionella_birminghamensis_NCTC12437(Prediction)
Secretion system	Lsp type II secretion system	lspJ	DYH42_RS07775	Legionella_birminghamensis_NCTC12437(Prediction)
Secretion system	Lsp type II secretion system	lspK	DYH42_RS07780	Legionella_birminghamensis_NCTC12437(Prediction)
Secretion system	Lsp type II secretion system	lspL	DYH42_RS03850	Legionella_birminghamensis_NCTC12437(Prediction)
Secretion system	Lsp type II secretion system	lspM	-	Legionella_birminghamensis_NCTC12437(Prediction)
Secretion system	Lvh (Legionella vir homologs) type IVA secretion system	lvhB10	-	Legionella_birminghamensis_NCTC12437(Prediction)
Secretion system	Lvh (Legionella vir homologs) type IVA secretion system	lvhB11	DYH42_RS12645; DYH42_RS15405	Legionella_birminghamensis_NCTC12437(Prediction)
Secretion system	Lvh (Legionella vir homologs) type IVA secretion system	lvhB2	-	Legionella_birminghamensis_NCTC12437(Prediction)
Secretion system	Lvh (Legionella vir homologs) type IVA secretion system	lvhB3	-	Legionella_birminghamensis_NCTC12437(Prediction)
Secretion system	Lvh (Legionella vir homologs) type IVA secretion system	lvhB4	DYH42_RS12660; DYH42_RS15420	Legionella_birminghamensis_NCTC12437(Prediction)
Secretion system	Lvh (Legionella vir homologs) type IVA secretion system	lvhB5	-	Legionella_birminghamensis_NCTC12437(Prediction)
Secretion system	Lvh (Legionella vir homologs) type IVA secretion system	lvhB6	-	Legionella_birminghamensis_NCTC12437(Prediction)
Secretion system	Lvh (Legionella vir homologs) type IVA secretion system	lvhB7	-	Legionella_birminghamensis_NCTC12437(Prediction)
Secretion system	Lvh (Legionella vir homologs) type IVA secretion system	lvhB8	-	Legionella_birminghamensis_NCTC12437(Prediction)
Secretion system	Lvh (Legionella vir homologs) type IVA secretion system	lvhB9	-	Legionella_birminghamensis_NCTC12437(Prediction)
Secretion system	Lvh (Legionella vir homologs) type IVA secretion system	lvhD4	DYH42_RS12700; DYH42_RS15465	Legionella_birminghamensis_NCTC12437(Prediction)
Secretion system	Type IVB secretion effectors	drrA/sidM	-	Legionella_birminghamensis_NCTC12437(Prediction)
Secretion system	Type IVB secretion effectors	laiE	-	Legionella_birminghamensis_NCTC12437(Prediction)
Secretion system	Type IVB secretion effectors	lepA	-	Legionella_birminghamensis_NCTC12437(Prediction)
Secretion system	Type IVB secretion effectors	lepB	DYH42_RS01825	Legionella_birminghamensis_NCTC12437(Prediction)
Secretion system	Type IVB secretion effectors	lidA	-	Legionella_birminghamensis_NCTC12437(Prediction)
Secretion system	Type IVB secretion effectors	ralF	-	Legionella_birminghamensis_NCTC12437(Prediction)
Secretion system	Type IVB secretion effectors	sdbA	-	Legionella_birminghamensis_NCTC12437(Prediction)
Secretion system	Type IVB secretion effectors	sdbB-like	-	Legionella_birminghamensis_NCTC12437(Prediction)
Secretion system	Type IVB secretion effectors	sdbB	-	Legionella_birminghamensis_NCTC12437(Prediction)
Secretion system	Type IVB secretion effectors	sdbC	-	Legionella_birminghamensis_NCTC12437(Prediction)
Secretion system	Type IVB secretion effectors	sdcA	-	Legionella_birminghamensis_NCTC12437(Prediction)
Secretion system	Type IVB secretion effectors	sdcB	DYH42_RS02290	Legionella_birminghamensis_NCTC12437(Prediction)
Secretion system	Type IVB secretion effectors	sdeA/laiA	-	Legionella_birminghamensis_NCTC12437(Prediction)
Secretion system	Type IVB secretion effectors	sdeB/laiB	-	Legionella_birminghamensis_NCTC12437(Prediction)
Secretion system	Type IVB secretion effectors	sdeC/laiC	-	Legionella_birminghamensis_NCTC12437(Prediction)
Secretion system	Type IVB secretion effectors	sdeD/laiF	-	Legionella_birminghamensis_NCTC12437(Prediction)
Secretion system	Type IVB secretion effectors	sdhA	DYH42_RS01130	Legionella_birminghamensis_NCTC12437(Prediction)
Secretion system	Type IVB secretion effectors	sdhB	DYH42_RS12355	Legionella_birminghamensis_NCTC12437(Prediction)
Secretion system	Type IVB secretion effectors	sidA	-	Legionella_birminghamensis_NCTC12437(Prediction)
Secretion system	Type IVB secretion effectors	sidB	-	Legionella_birminghamensis_NCTC12437(Prediction)
Secretion system	Type IVB secretion effectors	sidC	-	Legionella_birminghamensis_NCTC12437(Prediction)
Secretion system	Type IVB secretion effectors	sidD	-	Legionella_birminghamensis_NCTC12437(Prediction)
Secretion system	Type IVB secretion effectors	sidE-like	-	Legionella_birminghamensis_NCTC12437(Prediction)
Secretion system	Type IVB secretion effectors	sidE/laiD	-	Legionella_birminghamensis_NCTC12437(Prediction)
Secretion system	Type IVB secretion effectors	sidF	-	Legionella_birminghamensis_NCTC12437(Prediction)
Secretion system	Type IVB secretion effectors	sidG	-	Legionella_birminghamensis_NCTC12437(Prediction)
Secretion system	Type IVB secretion effectors	sidH	-	Legionella_birminghamensis_NCTC12437(Prediction)
Secretion system	Type IVB secretion effectors	vipA	-	Legionella_birminghamensis_NCTC12437(Prediction)
Secretion system	Type IVB secretion effectors	vipD1	-	Legionella_birminghamensis_NCTC12437(Prediction)
Secretion system	Type IVB secretion effectors	vipD2	-	Legionella_birminghamensis_NCTC12437(Prediction)
Secretion system	Type IVB secretion effectors	vipD3	-	Legionella_birminghamensis_NCTC12437(Prediction)
Secretion system	Type IVB secretion effectors	vipE	-	Legionella_birminghamensis_NCTC12437(Prediction)
Secretion system	Type IVB secretion effectors	vipF	-	Legionella_birminghamensis_NCTC12437(Prediction)
Secretion system	Type IVB secretion effectors	wipA	-	Legionella_birminghamensis_NCTC12437(Prediction)
Secretion system	Type IVB secretion effectors	wipB	-	Legionella_birminghamensis_NCTC12437(Prediction)
Secretion system	Type IVB secretion effectors	wipC	-	Legionella_birminghamensis_NCTC12437(Prediction)
Secretion system	Type IVB secretion effectors	ylfA	-	Legionella_birminghamensis_NCTC12437(Prediction)
Secretion system	Type IVB secretion effectors	ylfB	-	Legionella_birminghamensis_NCTC12437(Prediction)
Secretion system	T4SS effectors(Coxiella)	-	DYH42_RS04290	Legionella_birminghamensis_NCTC12437(Prediction)
Secretion system	T4SS effectors(Coxiella)	phnB	DYH42_RS11475	Legionella_birminghamensis_NCTC12437(Prediction)
Secretion system	T6SS-1(Burkholderia)	-	DYH42_RS11450	Legionella_birminghamensis_NCTC12437(Prediction)
Toxin	RtxA	rtxA	DYH42_RS05915	Legionella_birminghamensis_NCTC12437(Prediction)
Antiphagocytosis	Capsular polysaccharide(Vibrio)	rmlB	DYH42_RS00145	Legionella_birminghamensis_NCTC12437(Prediction)
Antiphagocytosis	Capsule(Klebsiella)	uge	DYH42_RS08225	Legionella_birminghamensis_NCTC12437(Prediction)
Efflux pump	AcrAB(Klebsiella)	-	DYH42_RS04125	Legionella_birminghamensis_NCTC12437(Prediction)
Efflux pump	AcrAB(Klebsiella)	acrB	DYH42_RS04120	Legionella_birminghamensis_NCTC12437(Prediction)
Endotoxin	LOS(Haemophilus)	orfM	DYH42_RS13465	Legionella_birminghamensis_NCTC12437(Prediction)
Endotoxin	LPS-modifying enzyme(Bordetella)	pagP	DYH42_RS00235	Legionella_birminghamensis_NCTC12437(Prediction)
Immune evasion	Capsule(Acinetobacter)	-	DYH42_RS00050; DYH42_RS00140	Legionella_birminghamensis_NCTC12437(Prediction)
Immune evasion	LPS(Brucella)	gmd	DYH42_RS00055	Legionella_birminghamensis_NCTC12437(Prediction)
Immune evasion	LPS(Brucella)	manCcore	DYH42_RS00045	Legionella_birminghamensis_NCTC12437(Prediction)
Immune evasion	LPS(Brucella)	per	DYH42_RS00060	Legionella_birminghamensis_NCTC12437(Prediction)
Immune evasion	LPS(Brucella)	wbpZ	DYH42_RS00040	Legionella_birminghamensis_NCTC12437(Prediction)
Immune evasion	LPS(Brucella)	wzm	DYH42_RS00070	Legionella_birminghamensis_NCTC12437(Prediction)
Immune evasion	LPS(Brucella)	wzt	DYH42_RS00075	Legionella_birminghamensis_NCTC12437(Prediction)
Immune evasion	Polysaccharide capsule(Bacillus)	gtaB	DYH42_RS05390	Legionella_birminghamensis_NCTC12437(Prediction)
Lipid and fatty acid metabolism	Isocitrate lyase(Mycobacterium)	icl	DYH42_RS03240	Legionella_birminghamensis_NCTC12437(Prediction)
Motility	Flagella(Bordetella)	fliP	DYH42_RS03680	Legionella_birminghamensis_NCTC12437(Prediction)
Nutritional virulence	Purine(Francisella)	purM	DYH42_RS05150	Legionella_birminghamensis_NCTC12437(Prediction)
Serum resistance and immune evastion	Capsule(Francisella)	-	DYH42_RS04970	Legionella_birminghamensis_NCTC12437(Prediction)
Stress adaptation	SodCI(Salmonella)	sodCI	DYH42_RS04730	Legionella_birminghamensis_NCTC12437(Prediction)
Adherence	Hsp60	htpB	IZU94_RS09125	Legionella_bononiensis_27fs60(Prediction)
Adherence	MOMP	omp28	IZU94_RS16905; IZU94_RS16910	Legionella_bononiensis_27fs60(Prediction)
Adherence	Type IV pili	pilB	IZU94_RS04495	Legionella_bononiensis_27fs60(Prediction)
Adherence	Type IV pili	pilC	IZU94_RS04490	Legionella_bononiensis_27fs60(Prediction)
Adherence	Type IV pili	pilD	IZU94_RS04485	Legionella_bononiensis_27fs60(Prediction)
Adherence	Type IV pili	pilE	IZU94_RS05410; IZU94_RS05415	Legionella_bononiensis_27fs60(Prediction)
Adherence	Type IV pili	pilM	IZU94_RS07710	Legionella_bononiensis_27fs60(Prediction)
Adherence	Type IV pili	pilN	IZU94_RS07705	Legionella_bononiensis_27fs60(Prediction)
Adherence	Type IV pili	pilO	IZU94_RS07700	Legionella_bononiensis_27fs60(Prediction)
Adherence	Type IV pili	pilP	IZU94_RS07695	Legionella_bononiensis_27fs60(Prediction)
Adherence	Type IV pili	pilQ	IZU94_RS07690	Legionella_bononiensis_27fs60(Prediction)
Adherence	Mannose-sensitive hemagglutinin (Msh) pilus	mshE	IZU94_RS13530	Legionella_bononiensis_27fs60(Prediction)
Adherence	Mannose-sensitive hemagglutinin (Msh) pilus	mshM	IZU94_RS13540	Legionella_bononiensis_27fs60(Prediction)
Intracellular survival	LigA	ligA	IZU94_RS09085	Legionella_bononiensis_27fs60(Prediction)
Intracellular survival	Mip	mip	IZU94_RS08565	Legionella_bononiensis_27fs60(Prediction)
Invasion	Enhanced entry proteins	Undetermined	IZU94_RS13855	Legionella_bononiensis_27fs60(Prediction)
Invasion	Enhanced entry proteins	Undetermined	IZU94_RS13490	Legionella_bononiensis_27fs60(Prediction)
Invasion	Enhanced entry proteins	Undetermined	IZU94_RS07825	Legionella_bononiensis_27fs60(Prediction)
Invasion	Enhanced entry proteins	Undetermined	IZU94_RS09015	Legionella_bononiensis_27fs60(Prediction)
Invasion	Enhanced entry proteins	Undetermined	IZU94_RS13765	Legionella_bononiensis_27fs60(Prediction)
Invasion	Enhanced entry proteins	Undetermined	IZU94_RS13785	Legionella_bononiensis_27fs60(Prediction)
Invasion	Enhanced entry proteins	Undetermined	-	Legionella_bononiensis_27fs60(Prediction)
Invasion	Enhanced entry proteins	enhA	IZU94_RS11110	Legionella_bononiensis_27fs60(Prediction)
Invasion	Enhanced entry proteins	enhB	IZU94_RS11115	Legionella_bononiensis_27fs60(Prediction)
Invasion	Enhanced entry proteins	enhC	IZU94_RS11120	Legionella_bononiensis_27fs60(Prediction)
Invasion	Enhanced entry proteins	lidL	IZU94_RS14500	Legionella_bononiensis_27fs60(Prediction)
Iron uptake	Cytochrome c maturation (ccm) locus	ccmA	IZU94_RS08185	Legionella_bononiensis_27fs60(Prediction)
Iron uptake	Cytochrome c maturation (ccm) locus	ccmB	IZU94_RS08180	Legionella_bononiensis_27fs60(Prediction)
Iron uptake	Cytochrome c maturation (ccm) locus	ccmC	IZU94_RS08175	Legionella_bononiensis_27fs60(Prediction)
Iron uptake	Cytochrome c maturation (ccm) locus	ccmD	IZU94_RS08170	Legionella_bononiensis_27fs60(Prediction)
Iron uptake	Cytochrome c maturation (ccm) locus	ccmE	IZU94_RS08165	Legionella_bononiensis_27fs60(Prediction)
Iron uptake	Cytochrome c maturation (ccm) locus	ccmF	IZU94_RS08160	Legionella_bononiensis_27fs60(Prediction)
Iron uptake	Ferrous iron transport	feoA	IZU94_RS12340	Legionella_bononiensis_27fs60(Prediction)
Iron uptake	Ferrous iron transport	feoB	IZU94_RS12345	Legionella_bononiensis_27fs60(Prediction)
Iron uptake	Fur-regulated gene	frgA	IZU94_RS17790	Legionella_bononiensis_27fs60(Prediction)
Iron uptake	Iron acquisition/assimilation locus	iraA	IZU94_RS08780	Legionella_bononiensis_27fs60(Prediction)
Iron uptake	Iron acquisition/assimilation locus	iraB	IZU94_RS08785	Legionella_bononiensis_27fs60(Prediction)
Iron uptake	Legiobactin	lbtA	IZU94_RS00460	Legionella_bononiensis_27fs60(Prediction)
Iron uptake	Legiobactin	lbtB	IZU94_RS00465	Legionella_bononiensis_27fs60(Prediction)
Regulation	Alternative sigma factor RpoS	rpoS	IZU94_RS14080	Legionella_bononiensis_27fs60(Prediction)
Regulation	Carbon storage regulator A	csrA	IZU94_RS00880; IZU94_RS01840; IZU94_RS08615	Legionella_bononiensis_27fs60(Prediction)
Regulation	LetA/LetS two component	letA	IZU94_RS11070	Legionella_bononiensis_27fs60(Prediction)
Regulation	LetA/LetS two component	letS	IZU94_RS05395	Legionella_bononiensis_27fs60(Prediction)
Regulation	RelA	relA	IZU94_RS04955	Legionella_bononiensis_27fs60(Prediction)
Secretion system	Dot/Icm type IVB secretion system	dotA	IZU94_RS12135	Legionella_bononiensis_27fs60(Prediction)
Secretion system	Dot/Icm type IVB secretion system	dotB	IZU94_RS12175	Legionella_bononiensis_27fs60(Prediction)
Secretion system	Dot/Icm type IVB secretion system	dotC	IZU94_RS12180	Legionella_bononiensis_27fs60(Prediction)
Secretion system	Dot/Icm type IVB secretion system	dotD	IZU94_RS12185	Legionella_bononiensis_27fs60(Prediction)
Secretion system	Dot/Icm type IVB secretion system	icmB/dotO	IZU94_RS06590	Legionella_bononiensis_27fs60(Prediction)
Secretion system	Dot/Icm type IVB secretion system	icmC/dotE	IZU94_RS06575	Legionella_bononiensis_27fs60(Prediction)
Secretion system	Dot/Icm type IVB secretion system	icmD/dotP	IZU94_RS06580; IZU94_RS07005	Legionella_bononiensis_27fs60(Prediction)
Secretion system	Dot/Icm type IVB secretion system	icmE/dotG	IZU94_RS06565	Legionella_bononiensis_27fs60(Prediction)
Secretion system	Dot/Icm type IVB secretion system	icmF	IZU94_RS06610	Legionella_bononiensis_27fs60(Prediction)
Secretion system	Dot/Icm type IVB secretion system	icmG/dotF	IZU94_RS06570	Legionella_bononiensis_27fs60(Prediction)
Secretion system	Dot/Icm type IVB secretion system	icmH/dotU	IZU94_RS06615	Legionella_bononiensis_27fs60(Prediction)
Secretion system	Dot/Icm type IVB secretion system	icmJ/dotN	IZU94_RS06585	Legionella_bononiensis_27fs60(Prediction)
Secretion system	Dot/Icm type IVB secretion system	icmK/dotH	IZU94_RS06560	Legionella_bononiensis_27fs60(Prediction)
Secretion system	Dot/Icm type IVB secretion system	icmL/dotI	IZU94_RS06555	Legionella_bononiensis_27fs60(Prediction)
Secretion system	Dot/Icm type IVB secretion system	icmM/dotJ	IZU94_RS06550	Legionella_bononiensis_27fs60(Prediction)
Secretion system	Dot/Icm type IVB secretion system	icmN/dotK	IZU94_RS06545	Legionella_bononiensis_27fs60(Prediction)
Secretion system	Dot/Icm type IVB secretion system	icmO/dotL	IZU94_RS06540	Legionella_bononiensis_27fs60(Prediction)
Secretion system	Dot/Icm type IVB secretion system	icmP/dotM	IZU94_RS06535	Legionella_bononiensis_27fs60(Prediction)
Secretion system	Dot/Icm type IVB secretion system	icmQ	IZU94_RS06530	Legionella_bononiensis_27fs60(Prediction)
Secretion system	Dot/Icm type IVB secretion system	icmR	-	Legionella_bononiensis_27fs60(Prediction)
Secretion system	Dot/Icm type IVB secretion system	icmS	IZU94_RS06520	Legionella_bononiensis_27fs60(Prediction)
Secretion system	Dot/Icm type IVB secretion system	icmT	IZU94_RS06515	Legionella_bononiensis_27fs60(Prediction)
Secretion system	Dot/Icm type IVB secretion system	icmV	IZU94_RS12130	Legionella_bononiensis_27fs60(Prediction)
Secretion system	Dot/Icm type IVB secretion system	icmW	IZU94_RS12125	Legionella_bononiensis_27fs60(Prediction)
Secretion system	Dot/Icm type IVB secretion system	icmX	IZU94_RS12120	Legionella_bononiensis_27fs60(Prediction)
Secretion system	Dot/Icm type IVB secretion system	lvgA	IZU94_RS12355	Legionella_bononiensis_27fs60(Prediction)
Secretion system	Lsp type II secretion system	lspC	IZU94_RS07905	Legionella_bononiensis_27fs60(Prediction)
Secretion system	Lsp type II secretion system	lspD	IZU94_RS13900	Legionella_bononiensis_27fs60(Prediction)
Secretion system	Lsp type II secretion system	lspE	IZU94_RS13905	Legionella_bononiensis_27fs60(Prediction)
Secretion system	Lsp type II secretion system	lspF	IZU94_RS13725	Legionella_bononiensis_27fs60(Prediction)
Secretion system	Lsp type II secretion system	lspG	IZU94_RS13730	Legionella_bononiensis_27fs60(Prediction)
Secretion system	Lsp type II secretion system	lspH	IZU94_RS13735	Legionella_bononiensis_27fs60(Prediction)
Secretion system	Lsp type II secretion system	lspI	IZU94_RS13740	Legionella_bononiensis_27fs60(Prediction)
Secretion system	Lsp type II secretion system	lspJ	IZU94_RS13745	Legionella_bononiensis_27fs60(Prediction)
Secretion system	Lsp type II secretion system	lspK	IZU94_RS13750	Legionella_bononiensis_27fs60(Prediction)
Secretion system	Lsp type II secretion system	lspL	IZU94_RS04020	Legionella_bononiensis_27fs60(Prediction)
Secretion system	Lsp type II secretion system	lspM	IZU94_RS04025	Legionella_bononiensis_27fs60(Prediction)
Secretion system	Lvh (Legionella vir homologs) type IVA secretion system	lvhB10	-	Legionella_bononiensis_27fs60(Prediction)
Secretion system	Lvh (Legionella vir homologs) type IVA secretion system	lvhB11	IZU94_RS10090	Legionella_bononiensis_27fs60(Prediction)
Secretion system	Lvh (Legionella vir homologs) type IVA secretion system	lvhB2	-	Legionella_bononiensis_27fs60(Prediction)
Secretion system	Lvh (Legionella vir homologs) type IVA secretion system	lvhB3	-	Legionella_bononiensis_27fs60(Prediction)
Secretion system	Lvh (Legionella vir homologs) type IVA secretion system	lvhB4	IZU94_RS10105	Legionella_bononiensis_27fs60(Prediction)
Secretion system	Lvh (Legionella vir homologs) type IVA secretion system	lvhB5	-	Legionella_bononiensis_27fs60(Prediction)
Secretion system	Lvh (Legionella vir homologs) type IVA secretion system	lvhB6	-	Legionella_bononiensis_27fs60(Prediction)
Secretion system	Lvh (Legionella vir homologs) type IVA secretion system	lvhB7	-	Legionella_bononiensis_27fs60(Prediction)
Secretion system	Lvh (Legionella vir homologs) type IVA secretion system	lvhB8	-	Legionella_bononiensis_27fs60(Prediction)
Secretion system	Lvh (Legionella vir homologs) type IVA secretion system	lvhB9	-	Legionella_bononiensis_27fs60(Prediction)
Secretion system	Lvh (Legionella vir homologs) type IVA secretion system	lvhD4	IZU94_RS10145	Legionella_bononiensis_27fs60(Prediction)
Secretion system	Type IVB secretion effectors	drrA/sidM	-	Legionella_bononiensis_27fs60(Prediction)
Secretion system	Type IVB secretion effectors	laiE	-	Legionella_bononiensis_27fs60(Prediction)
Secretion system	Type IVB secretion effectors	lepA	IZU94_RS17825	Legionella_bononiensis_27fs60(Prediction)
Secretion system	Type IVB secretion effectors	lepB	-	Legionella_bononiensis_27fs60(Prediction)
Secretion system	Type IVB secretion effectors	lidA	-	Legionella_bononiensis_27fs60(Prediction)
Secretion system	Type IVB secretion effectors	ralF	IZU94_RS15680	Legionella_bononiensis_27fs60(Prediction)
Secretion system	Type IVB secretion effectors	sdbA	IZU94_RS14890	Legionella_bononiensis_27fs60(Prediction)
Secretion system	Type IVB secretion effectors	sdbB-like	IZU94_RS13760	Legionella_bononiensis_27fs60(Prediction)
Secretion system	Type IVB secretion effectors	sdbB	IZU94_RS00280	Legionella_bononiensis_27fs60(Prediction)
Secretion system	Type IVB secretion effectors	sdbC	IZU94_RS05310; IZU94_RS13910	Legionella_bononiensis_27fs60(Prediction)
Secretion system	Type IVB secretion effectors	sdcA	-	Legionella_bononiensis_27fs60(Prediction)
Secretion system	Type IVB secretion effectors	sdcB	-	Legionella_bononiensis_27fs60(Prediction)
Secretion system	Type IVB secretion effectors	sdeA/laiA	-	Legionella_bononiensis_27fs60(Prediction)
Secretion system	Type IVB secretion effectors	sdeB/laiB	-	Legionella_bononiensis_27fs60(Prediction)
Secretion system	Type IVB secretion effectors	sdeC/laiC	-	Legionella_bononiensis_27fs60(Prediction)
Secretion system	Type IVB secretion effectors	sdeD/laiF	-	Legionella_bononiensis_27fs60(Prediction)
Secretion system	Type IVB secretion effectors	sdhA	IZU94_RS13080	Legionella_bononiensis_27fs60(Prediction)
Secretion system	Type IVB secretion effectors	sdhB	-	Legionella_bononiensis_27fs60(Prediction)
Secretion system	Type IVB secretion effectors	sidA	IZU94_RS04425	Legionella_bononiensis_27fs60(Prediction)
Secretion system	Type IVB secretion effectors	sidB	IZU94_RS11570	Legionella_bononiensis_27fs60(Prediction)
Secretion system	Type IVB secretion effectors	sidC	-	Legionella_bononiensis_27fs60(Prediction)
Secretion system	Type IVB secretion effectors	sidD	-	Legionella_bononiensis_27fs60(Prediction)
Secretion system	Type IVB secretion effectors	sidE-like	-	Legionella_bononiensis_27fs60(Prediction)
Secretion system	Type IVB secretion effectors	sidE/laiD	-	Legionella_bononiensis_27fs60(Prediction)
Secretion system	Type IVB secretion effectors	sidF	-	Legionella_bononiensis_27fs60(Prediction)
Secretion system	Type IVB secretion effectors	sidG	-	Legionella_bononiensis_27fs60(Prediction)
Secretion system	Type IVB secretion effectors	sidH	-	Legionella_bononiensis_27fs60(Prediction)
Secretion system	Type IVB secretion effectors	vipA	-	Legionella_bononiensis_27fs60(Prediction)
Secretion system	Type IVB secretion effectors	vipD1	IZU94_RS05005; IZU94_RS05255	Legionella_bononiensis_27fs60(Prediction)
Secretion system	Type IVB secretion effectors	vipD2	-	Legionella_bononiensis_27fs60(Prediction)
Secretion system	Type IVB secretion effectors	vipD3	-	Legionella_bononiensis_27fs60(Prediction)
Secretion system	Type IVB secretion effectors	vipE	-	Legionella_bononiensis_27fs60(Prediction)
Secretion system	Type IVB secretion effectors	vipF	IZU94_RS16105	Legionella_bononiensis_27fs60(Prediction)
Secretion system	Type IVB secretion effectors	wipA	IZU94_RS15165	Legionella_bononiensis_27fs60(Prediction)
Secretion system	Type IVB secretion effectors	wipB	-	Legionella_bononiensis_27fs60(Prediction)
Secretion system	Type IVB secretion effectors	wipC	IZU94_RS15135	Legionella_bononiensis_27fs60(Prediction)
Secretion system	Type IVB secretion effectors	ylfA	IZU94_RS09655	Legionella_bononiensis_27fs60(Prediction)
Secretion system	Type IVB secretion effectors	ylfB	-	Legionella_bononiensis_27fs60(Prediction)
Secretion system	T4SS effectors(Coxiella)	-	IZU94_RS04265	Legionella_bononiensis_27fs60(Prediction)
Toxin	RtxA	rtxA	-	Legionella_bononiensis_27fs60(Prediction)
Endotoxin	LPS-modifying enzyme(Bordetella)	pagP	IZU94_RS16525	Legionella_bononiensis_27fs60(Prediction)
Adherence	Hsp60	htpB	DY223_RS03360	Legionella_bozemanae_NCTC11368(Prediction)
Adherence	MOMP	omp28	DY223_RS00300; DY223_RS00305	Legionella_bozemanae_NCTC11368(Prediction)
Adherence	Type IV pili	pilB	DY223_RS08295	Legionella_bozemanae_NCTC11368(Prediction)
Adherence	Type IV pili	pilC	DY223_RS08290	Legionella_bozemanae_NCTC11368(Prediction)
Adherence	Type IV pili	pilD	DY223_RS08285	Legionella_bozemanae_NCTC11368(Prediction)
Adherence	Type IV pili	pilE	DY223_RS10185	Legionella_bozemanae_NCTC11368(Prediction)
Adherence	Type IV pili	pilM	DY223_RS05145	Legionella_bozemanae_NCTC11368(Prediction)
Adherence	Type IV pili	pilN	DY223_RS05150	Legionella_bozemanae_NCTC11368(Prediction)
Adherence	Type IV pili	pilO	DY223_RS05155	Legionella_bozemanae_NCTC11368(Prediction)
Adherence	Type IV pili	pilP	DY223_RS05160	Legionella_bozemanae_NCTC11368(Prediction)
Adherence	Type IV pili	pilQ	DY223_RS05165	Legionella_bozemanae_NCTC11368(Prediction)
Adherence	LPS O-antigen (P. aeruginosa)(Pseudomonas)	-	DY223_RS00915; DY223_RS00920	Legionella_bozemanae_NCTC11368(Prediction)
Intracellular survival	LigA	ligA	-	Legionella_bozemanae_NCTC11368(Prediction)
Intracellular survival	Mip	mip	DY223_RS10990	Legionella_bozemanae_NCTC11368(Prediction)
Invasion	Enhanced entry proteins	Undetermined	DY223_RS07005	Legionella_bozemanae_NCTC11368(Prediction)
Invasion	Enhanced entry proteins	Undetermined	DY223_RS09230	Legionella_bozemanae_NCTC11368(Prediction)
Invasion	Enhanced entry proteins	Undetermined	DY223_RS05015; DY223_RS09320	Legionella_bozemanae_NCTC11368(Prediction)
Invasion	Enhanced entry proteins	Undetermined	DY223_RS04780	Legionella_bozemanae_NCTC11368(Prediction)
Invasion	Enhanced entry proteins	Undetermined	DY223_RS09390	Legionella_bozemanae_NCTC11368(Prediction)
Invasion	Enhanced entry proteins	Undetermined	DY223_RS07085	Legionella_bozemanae_NCTC11368(Prediction)
Invasion	Enhanced entry proteins	Undetermined	-	Legionella_bozemanae_NCTC11368(Prediction)
Invasion	Enhanced entry proteins	enhA	DY223_RS12955; DY223_RS18870	Legionella_bozemanae_NCTC11368(Prediction)
Invasion	Enhanced entry proteins	enhB	DY223_RS12950	Legionella_bozemanae_NCTC11368(Prediction)
Invasion	Enhanced entry proteins	enhC	DY223_RS12945	Legionella_bozemanae_NCTC11368(Prediction)
Invasion	Enhanced entry proteins	lidL	-	Legionella_bozemanae_NCTC11368(Prediction)
Iron uptake	Cytochrome c maturation (ccm) locus	ccmA	DY223_RS10700	Legionella_bozemanae_NCTC11368(Prediction)
Iron uptake	Cytochrome c maturation (ccm) locus	ccmB	DY223_RS10695	Legionella_bozemanae_NCTC11368(Prediction)
Iron uptake	Cytochrome c maturation (ccm) locus	ccmC	DY223_RS10690	Legionella_bozemanae_NCTC11368(Prediction)
Iron uptake	Cytochrome c maturation (ccm) locus	ccmD	DY223_RS10685	Legionella_bozemanae_NCTC11368(Prediction)
Iron uptake	Cytochrome c maturation (ccm) locus	ccmE	DY223_RS10680	Legionella_bozemanae_NCTC11368(Prediction)
Iron uptake	Cytochrome c maturation (ccm) locus	ccmF	DY223_RS10675	Legionella_bozemanae_NCTC11368(Prediction)
Iron uptake	Ferrous iron transport	feoA	DY223_RS01705	Legionella_bozemanae_NCTC11368(Prediction)
Iron uptake	Ferrous iron transport	feoB	DY223_RS01710	Legionella_bozemanae_NCTC11368(Prediction)
Iron uptake	Fur-regulated gene	frgA	DY223_RS09545	Legionella_bozemanae_NCTC11368(Prediction)
Iron uptake	Iron acquisition/assimilation locus	iraA	DY223_RS11035	Legionella_bozemanae_NCTC11368(Prediction)
Iron uptake	Iron acquisition/assimilation locus	iraB	DY223_RS11040	Legionella_bozemanae_NCTC11368(Prediction)
Iron uptake	Legiobactin	lbtA	-	Legionella_bozemanae_NCTC11368(Prediction)
Iron uptake	Legiobactin	lbtB	DY223_RS09540	Legionella_bozemanae_NCTC11368(Prediction)
Regulation	Alternative sigma factor RpoS	rpoS	DY223_RS06795	Legionella_bozemanae_NCTC11368(Prediction)
Regulation	Carbon storage regulator A	csrA	DY223_RS11030; DY223_RS17330	Legionella_bozemanae_NCTC11368(Prediction)
Regulation	LetA/LetS two component	letA	-	Legionella_bozemanae_NCTC11368(Prediction)
Regulation	LetA/LetS two component	letS	DY223_RS10175	Legionella_bozemanae_NCTC11368(Prediction)
Regulation	RelA	relA	DY223_RS08870	Legionella_bozemanae_NCTC11368(Prediction)
Secretion system	Dot/Icm type IVB secretion system	dotA	DY223_RS01595	Legionella_bozemanae_NCTC11368(Prediction)
Secretion system	Dot/Icm type IVB secretion system	dotB	DY223_RS01610	Legionella_bozemanae_NCTC11368(Prediction)
Secretion system	Dot/Icm type IVB secretion system	dotC	DY223_RS01615	Legionella_bozemanae_NCTC11368(Prediction)
Secretion system	Dot/Icm type IVB secretion system	dotD	DY223_RS01620	Legionella_bozemanae_NCTC11368(Prediction)
Secretion system	Dot/Icm type IVB secretion system	icmB/dotO	DY223_RS13605	Legionella_bozemanae_NCTC11368(Prediction)
Secretion system	Dot/Icm type IVB secretion system	icmC/dotE	DY223_RS13620	Legionella_bozemanae_NCTC11368(Prediction)
Secretion system	Dot/Icm type IVB secretion system	icmD/dotP	DY223_RS03730; DY223_RS13615	Legionella_bozemanae_NCTC11368(Prediction)
Secretion system	Dot/Icm type IVB secretion system	icmE/dotG	DY223_RS13630	Legionella_bozemanae_NCTC11368(Prediction)
Secretion system	Dot/Icm type IVB secretion system	icmF	DY223_RS01945	Legionella_bozemanae_NCTC11368(Prediction)
Secretion system	Dot/Icm type IVB secretion system	icmG/dotF	DY223_RS13625	Legionella_bozemanae_NCTC11368(Prediction)
Secretion system	Dot/Icm type IVB secretion system	icmH/dotU	DY223_RS01950	Legionella_bozemanae_NCTC11368(Prediction)
Secretion system	Dot/Icm type IVB secretion system	icmJ/dotN	DY223_RS13610	Legionella_bozemanae_NCTC11368(Prediction)
Secretion system	Dot/Icm type IVB secretion system	icmK/dotH	DY223_RS13635	Legionella_bozemanae_NCTC11368(Prediction)
Secretion system	Dot/Icm type IVB secretion system	icmL/dotI	DY223_RS13640	Legionella_bozemanae_NCTC11368(Prediction)
Secretion system	Dot/Icm type IVB secretion system	icmM/dotJ	DY223_RS13645	Legionella_bozemanae_NCTC11368(Prediction)
Secretion system	Dot/Icm type IVB secretion system	icmN/dotK	DY223_RS13650	Legionella_bozemanae_NCTC11368(Prediction)
Secretion system	Dot/Icm type IVB secretion system	icmO/dotL	DY223_RS13655	Legionella_bozemanae_NCTC11368(Prediction)
Secretion system	Dot/Icm type IVB secretion system	icmP/dotM	DY223_RS13660	Legionella_bozemanae_NCTC11368(Prediction)
Secretion system	Dot/Icm type IVB secretion system	icmQ	DY223_RS13665	Legionella_bozemanae_NCTC11368(Prediction)
Secretion system	Dot/Icm type IVB secretion system	icmR	-	Legionella_bozemanae_NCTC11368(Prediction)
Secretion system	Dot/Icm type IVB secretion system	icmS	DY223_RS13675	Legionella_bozemanae_NCTC11368(Prediction)
Secretion system	Dot/Icm type IVB secretion system	icmT	DY223_RS19340	Legionella_bozemanae_NCTC11368(Prediction)
Secretion system	Dot/Icm type IVB secretion system	icmV	DY223_RS01590	Legionella_bozemanae_NCTC11368(Prediction)
Secretion system	Dot/Icm type IVB secretion system	icmW	DY223_RS01585	Legionella_bozemanae_NCTC11368(Prediction)
Secretion system	Dot/Icm type IVB secretion system	icmX	DY223_RS01580	Legionella_bozemanae_NCTC11368(Prediction)
Secretion system	Dot/Icm type IVB secretion system	lvgA	DY223_RS01720	Legionella_bozemanae_NCTC11368(Prediction)
Secretion system	Lsp type II secretion system	lspC	DY223_RS04950	Legionella_bozemanae_NCTC11368(Prediction)
Secretion system	Lsp type II secretion system	lspD	DY223_RS06945	Legionella_bozemanae_NCTC11368(Prediction)
Secretion system	Lsp type II secretion system	lspE	DY223_RS06940	Legionella_bozemanae_NCTC11368(Prediction)
Secretion system	Lsp type II secretion system	lspF	DY223_RS09360	Legionella_bozemanae_NCTC11368(Prediction)
Secretion system	Lsp type II secretion system	lspG	DY223_RS09365	Legionella_bozemanae_NCTC11368(Prediction)
Secretion system	Lsp type II secretion system	lspH	DY223_RS09370	Legionella_bozemanae_NCTC11368(Prediction)
Secretion system	Lsp type II secretion system	lspI	DY223_RS09375	Legionella_bozemanae_NCTC11368(Prediction)
Secretion system	Lsp type II secretion system	lspJ	DY223_RS09380	Legionella_bozemanae_NCTC11368(Prediction)
Secretion system	Lsp type II secretion system	lspK	DY223_RS09385	Legionella_bozemanae_NCTC11368(Prediction)
Secretion system	Lsp type II secretion system	lspL	DY223_RS09990	Legionella_bozemanae_NCTC11368(Prediction)
Secretion system	Lsp type II secretion system	lspM	DY223_RS09995	Legionella_bozemanae_NCTC11368(Prediction)
Secretion system	Lvh (Legionella vir homologs) type IVA secretion system	lvhB10	DY223_RS15900	Legionella_bozemanae_NCTC11368(Prediction)
Secretion system	Lvh (Legionella vir homologs) type IVA secretion system	lvhB11	DY223_RS15895	Legionella_bozemanae_NCTC11368(Prediction)
Secretion system	Lvh (Legionella vir homologs) type IVA secretion system	lvhB2	DY223_RS15940	Legionella_bozemanae_NCTC11368(Prediction)
Secretion system	Lvh (Legionella vir homologs) type IVA secretion system	lvhB3	DY223_RS15935	Legionella_bozemanae_NCTC11368(Prediction)
Secretion system	Lvh (Legionella vir homologs) type IVA secretion system	lvhB4	DY223_RS15930	Legionella_bozemanae_NCTC11368(Prediction)
Secretion system	Lvh (Legionella vir homologs) type IVA secretion system	lvhB5	-	Legionella_bozemanae_NCTC11368(Prediction)
Secretion system	Lvh (Legionella vir homologs) type IVA secretion system	lvhB6	-	Legionella_bozemanae_NCTC11368(Prediction)
Secretion system	Lvh (Legionella vir homologs) type IVA secretion system	lvhB7	-	Legionella_bozemanae_NCTC11368(Prediction)
Secretion system	Lvh (Legionella vir homologs) type IVA secretion system	lvhB8	DY223_RS15910	Legionella_bozemanae_NCTC11368(Prediction)
Secretion system	Lvh (Legionella vir homologs) type IVA secretion system	lvhB9	DY223_RS15905	Legionella_bozemanae_NCTC11368(Prediction)
Secretion system	Lvh (Legionella vir homologs) type IVA secretion system	lvhD4	DY223_RS15890	Legionella_bozemanae_NCTC11368(Prediction)
Secretion system	Type IVB secretion effectors	drrA/sidM	-	Legionella_bozemanae_NCTC11368(Prediction)
Secretion system	Type IVB secretion effectors	laiE	-	Legionella_bozemanae_NCTC11368(Prediction)
Secretion system	Type IVB secretion effectors	lepA	-	Legionella_bozemanae_NCTC11368(Prediction)
Secretion system	Type IVB secretion effectors	lepB	DY223_RS11435	Legionella_bozemanae_NCTC11368(Prediction)
Secretion system	Type IVB secretion effectors	lidA	-	Legionella_bozemanae_NCTC11368(Prediction)
Secretion system	Type IVB secretion effectors	ralF	-	Legionella_bozemanae_NCTC11368(Prediction)
Secretion system	Type IVB secretion effectors	sdbA	-	Legionella_bozemanae_NCTC11368(Prediction)
Secretion system	Type IVB secretion effectors	sdbB-like	-	Legionella_bozemanae_NCTC11368(Prediction)
Secretion system	Type IVB secretion effectors	sdbB	-	Legionella_bozemanae_NCTC11368(Prediction)
Secretion system	Type IVB secretion effectors	sdbC	-	Legionella_bozemanae_NCTC11368(Prediction)
Secretion system	Type IVB secretion effectors	sdcA	-	Legionella_bozemanae_NCTC11368(Prediction)
Secretion system	Type IVB secretion effectors	sdcB	-	Legionella_bozemanae_NCTC11368(Prediction)
Secretion system	Type IVB secretion effectors	sdeA/laiA	-	Legionella_bozemanae_NCTC11368(Prediction)
Secretion system	Type IVB secretion effectors	sdeB/laiB	-	Legionella_bozemanae_NCTC11368(Prediction)
Secretion system	Type IVB secretion effectors	sdeC/laiC	-	Legionella_bozemanae_NCTC11368(Prediction)
Secretion system	Type IVB secretion effectors	sdeD/laiF	-	Legionella_bozemanae_NCTC11368(Prediction)
Secretion system	Type IVB secretion effectors	sdhA	-	Legionella_bozemanae_NCTC11368(Prediction)
Secretion system	Type IVB secretion effectors	sdhB	-	Legionella_bozemanae_NCTC11368(Prediction)
Secretion system	Type IVB secretion effectors	sidA	-	Legionella_bozemanae_NCTC11368(Prediction)
Secretion system	Type IVB secretion effectors	sidB	-	Legionella_bozemanae_NCTC11368(Prediction)
Secretion system	Type IVB secretion effectors	sidC	-	Legionella_bozemanae_NCTC11368(Prediction)
Secretion system	Type IVB secretion effectors	sidD	-	Legionella_bozemanae_NCTC11368(Prediction)
Secretion system	Type IVB secretion effectors	sidE-like	-	Legionella_bozemanae_NCTC11368(Prediction)
Secretion system	Type IVB secretion effectors	sidE/laiD	-	Legionella_bozemanae_NCTC11368(Prediction)
Secretion system	Type IVB secretion effectors	sidF	-	Legionella_bozemanae_NCTC11368(Prediction)
Secretion system	Type IVB secretion effectors	sidG	-	Legionella_bozemanae_NCTC11368(Prediction)
Secretion system	Type IVB secretion effectors	sidH	-	Legionella_bozemanae_NCTC11368(Prediction)
Secretion system	Type IVB secretion effectors	vipA	-	Legionella_bozemanae_NCTC11368(Prediction)
Secretion system	Type IVB secretion effectors	vipD1	-	Legionella_bozemanae_NCTC11368(Prediction)
Secretion system	Type IVB secretion effectors	vipD2	-	Legionella_bozemanae_NCTC11368(Prediction)
Secretion system	Type IVB secretion effectors	vipD3	-	Legionella_bozemanae_NCTC11368(Prediction)
Secretion system	Type IVB secretion effectors	vipE	-	Legionella_bozemanae_NCTC11368(Prediction)
Secretion system	Type IVB secretion effectors	vipF	DY223_RS16280	Legionella_bozemanae_NCTC11368(Prediction)
Secretion system	Type IVB secretion effectors	wipA	DY223_RS14805	Legionella_bozemanae_NCTC11368(Prediction)
Secretion system	Type IVB secretion effectors	wipB	-	Legionella_bozemanae_NCTC11368(Prediction)
Secretion system	Type IVB secretion effectors	wipC	-	Legionella_bozemanae_NCTC11368(Prediction)
Secretion system	Type IVB secretion effectors	ylfA	DY223_RS08695	Legionella_bozemanae_NCTC11368(Prediction)
Secretion system	Type IVB secretion effectors	ylfB	-	Legionella_bozemanae_NCTC11368(Prediction)
Toxin	RtxA	rtxA	-	Legionella_bozemanae_NCTC11368(Prediction)
Antiphagocytosis	Capsular polysaccharide(Vibrio)	rmlB	DY223_RS06450	Legionella_bozemanae_NCTC11368(Prediction)
Endotoxin	LOS(Haemophilus)	orfM	DY223_RS02085	Legionella_bozemanae_NCTC11368(Prediction)
Immune evasion	Capsule(Acinetobacter)	-	DY223_RS06445	Legionella_bozemanae_NCTC11368(Prediction)
Immune evasion	LPS(Brucella)	gmd	DY223_RS06380	Legionella_bozemanae_NCTC11368(Prediction)
Immune evasion	LPS(Brucella)	manCcore	DY223_RS06385	Legionella_bozemanae_NCTC11368(Prediction)
Others	O-antigen(Yersinia)	wcaG	DY223_RS06375	Legionella_bozemanae_NCTC11368(Prediction)
Stress adaptation	AhpC(Mycobacterium)	ahpC	DY223_RS13570	Legionella_bozemanae_NCTC11368(Prediction)
Adherence	Hsp60	htpB	Lbru_RS03885	Legionella_brunensis_ATCC43878(Prediction)
Adherence	MOMP	omp28	Lbru_RS06525	Legionella_brunensis_ATCC43878(Prediction)
Adherence	Type IV pili	pilB	Lbru_RS03490	Legionella_brunensis_ATCC43878(Prediction)
Adherence	Type IV pili	pilC	Lbru_RS03485	Legionella_brunensis_ATCC43878(Prediction)
Adherence	Type IV pili	pilD	Lbru_RS03480	Legionella_brunensis_ATCC43878(Prediction)
Adherence	Type IV pili	pilE	Lbru_RS10765	Legionella_brunensis_ATCC43878(Prediction)
Adherence	Type IV pili	pilM	-	Legionella_brunensis_ATCC43878(Prediction)
Adherence	Type IV pili	pilN	-	Legionella_brunensis_ATCC43878(Prediction)
Adherence	Type IV pili	pilO	-	Legionella_brunensis_ATCC43878(Prediction)
Adherence	Type IV pili	pilP	-	Legionella_brunensis_ATCC43878(Prediction)
Adherence	Type IV pili	pilQ	Lbru_RS07535	Legionella_brunensis_ATCC43878(Prediction)
Adherence	Flagella(Pseudomonas)	flhB	Lbru_RS01710	Legionella_brunensis_ATCC43878(Prediction)
Adherence	LPS O-antigen (P. aeruginosa)(Pseudomonas)	orfH	Lbru_RS09805	Legionella_brunensis_ATCC43878(Prediction)
Adherence	LPS O-antigen (P. aeruginosa)(Pseudomonas)	orfK	Lbru_RS09810	Legionella_brunensis_ATCC43878(Prediction)
Intracellular survival	LigA	ligA	-	Legionella_brunensis_ATCC43878(Prediction)
Intracellular survival	Mip	mip	Lbru_RS09600	Legionella_brunensis_ATCC43878(Prediction)
Invasion	Enhanced entry proteins	Undetermined	Lbru_RS12995	Legionella_brunensis_ATCC43878(Prediction)
Invasion	Enhanced entry proteins	Undetermined	Lbru_RS12695	Legionella_brunensis_ATCC43878(Prediction)
Invasion	Enhanced entry proteins	Undetermined	Lbru_RS02170	Legionella_brunensis_ATCC43878(Prediction)
Invasion	Enhanced entry proteins	Undetermined	Lbru_RS00120	Legionella_brunensis_ATCC43878(Prediction)
Invasion	Enhanced entry proteins	Undetermined	Lbru_RS12875	Legionella_brunensis_ATCC43878(Prediction)
Invasion	Enhanced entry proteins	Undetermined	Lbru_RS07275; Lbru_RS12915	Legionella_brunensis_ATCC43878(Prediction)
Invasion	Enhanced entry proteins	Undetermined	-	Legionella_brunensis_ATCC43878(Prediction)
Invasion	Enhanced entry proteins	enhA	Lbru_RS00025; Lbru_RS13585	Legionella_brunensis_ATCC43878(Prediction)
Invasion	Enhanced entry proteins	enhB	Lbru_RS00020	Legionella_brunensis_ATCC43878(Prediction)
Invasion	Enhanced entry proteins	enhC	Lbru_RS00015	Legionella_brunensis_ATCC43878(Prediction)
Invasion	Enhanced entry proteins	lidL	-	Legionella_brunensis_ATCC43878(Prediction)
Iron uptake	Cytochrome c maturation (ccm) locus	ccmA	Lbru_RS09280	Legionella_brunensis_ATCC43878(Prediction)
Iron uptake	Cytochrome c maturation (ccm) locus	ccmB	Lbru_RS09275	Legionella_brunensis_ATCC43878(Prediction)
Iron uptake	Cytochrome c maturation (ccm) locus	ccmC	Lbru_RS09270	Legionella_brunensis_ATCC43878(Prediction)
Iron uptake	Cytochrome c maturation (ccm) locus	ccmD	Lbru_RS09265	Legionella_brunensis_ATCC43878(Prediction)
Iron uptake	Cytochrome c maturation (ccm) locus	ccmE	Lbru_RS09260	Legionella_brunensis_ATCC43878(Prediction)
Iron uptake	Cytochrome c maturation (ccm) locus	ccmF	Lbru_RS09255	Legionella_brunensis_ATCC43878(Prediction)
Iron uptake	Ferrous iron transport	feoA	Lbru_RS14790	Legionella_brunensis_ATCC43878(Prediction)
Iron uptake	Ferrous iron transport	feoB	Lbru_RS14785	Legionella_brunensis_ATCC43878(Prediction)
Iron uptake	Fur-regulated gene	frgA	Lbru_RS15060	Legionella_brunensis_ATCC43878(Prediction)
Iron uptake	Iron acquisition/assimilation locus	iraA	Lbru_RS09820	Legionella_brunensis_ATCC43878(Prediction)
Iron uptake	Iron acquisition/assimilation locus	iraB	Lbru_RS09825	Legionella_brunensis_ATCC43878(Prediction)
Iron uptake	Legiobactin	lbtA	-	Legionella_brunensis_ATCC43878(Prediction)
Iron uptake	Legiobactin	lbtB	-	Legionella_brunensis_ATCC43878(Prediction)
Regulation	Alternative sigma factor RpoS	rpoS	Lbru_RS13530	Legionella_brunensis_ATCC43878(Prediction)
Regulation	Carbon storage regulator A	csrA	Lbru_RS09645	Legionella_brunensis_ATCC43878(Prediction)
Regulation	LetA/LetS two component	letA	Lbru_RS00035	Legionella_brunensis_ATCC43878(Prediction)
Regulation	LetA/LetS two component	letS	Lbru_RS10755	Legionella_brunensis_ATCC43878(Prediction)
Regulation	RelA	relA	Lbru_RS03585	Legionella_brunensis_ATCC43878(Prediction)
Secretion system	Dot/Icm type IVB secretion system	dotA	Lbru_RS04925	Legionella_brunensis_ATCC43878(Prediction)
Secretion system	Dot/Icm type IVB secretion system	dotB	Lbru_RS04940	Legionella_brunensis_ATCC43878(Prediction)
Secretion system	Dot/Icm type IVB secretion system	dotC	Lbru_RS04945	Legionella_brunensis_ATCC43878(Prediction)
Secretion system	Dot/Icm type IVB secretion system	dotD	Lbru_RS04950	Legionella_brunensis_ATCC43878(Prediction)
Secretion system	Dot/Icm type IVB secretion system	icmB/dotO	Lbru_RS04195	Legionella_brunensis_ATCC43878(Prediction)
Secretion system	Dot/Icm type IVB secretion system	icmC/dotE	Lbru_RS04210	Legionella_brunensis_ATCC43878(Prediction)
Secretion system	Dot/Icm type IVB secretion system	icmD/dotP	Lbru_RS04205; Lbru_RS15920	Legionella_brunensis_ATCC43878(Prediction)
Secretion system	Dot/Icm type IVB secretion system	icmE/dotG	Lbru_RS04220	Legionella_brunensis_ATCC43878(Prediction)
Secretion system	Dot/Icm type IVB secretion system	icmF	Lbru_RS04155	Legionella_brunensis_ATCC43878(Prediction)
Secretion system	Dot/Icm type IVB secretion system	icmG/dotF	-	Legionella_brunensis_ATCC43878(Prediction)
Secretion system	Dot/Icm type IVB secretion system	icmH/dotU	Lbru_RS04150	Legionella_brunensis_ATCC43878(Prediction)
Secretion system	Dot/Icm type IVB secretion system	icmJ/dotN	Lbru_RS04200	Legionella_brunensis_ATCC43878(Prediction)
Secretion system	Dot/Icm type IVB secretion system	icmK/dotH	Lbru_RS04225	Legionella_brunensis_ATCC43878(Prediction)
Secretion system	Dot/Icm type IVB secretion system	icmL/dotI	Lbru_RS04230	Legionella_brunensis_ATCC43878(Prediction)
Secretion system	Dot/Icm type IVB secretion system	icmM/dotJ	-	Legionella_brunensis_ATCC43878(Prediction)
Secretion system	Dot/Icm type IVB secretion system	icmN/dotK	Lbru_RS04240	Legionella_brunensis_ATCC43878(Prediction)
Secretion system	Dot/Icm type IVB secretion system	icmO/dotL	Lbru_RS04245	Legionella_brunensis_ATCC43878(Prediction)
Secretion system	Dot/Icm type IVB secretion system	icmP/dotM	Lbru_RS04250	Legionella_brunensis_ATCC43878(Prediction)
Secretion system	Dot/Icm type IVB secretion system	icmQ	Lbru_RS04260	Legionella_brunensis_ATCC43878(Prediction)
Secretion system	Dot/Icm type IVB secretion system	icmR	-	Legionella_brunensis_ATCC43878(Prediction)
Secretion system	Dot/Icm type IVB secretion system	icmS	Lbru_RS04270	Legionella_brunensis_ATCC43878(Prediction)
Secretion system	Dot/Icm type IVB secretion system	icmT	Lbru_RS04275	Legionella_brunensis_ATCC43878(Prediction)
Secretion system	Dot/Icm type IVB secretion system	icmV	Lbru_RS04920	Legionella_brunensis_ATCC43878(Prediction)
Secretion system	Dot/Icm type IVB secretion system	icmW	Lbru_RS04915	Legionella_brunensis_ATCC43878(Prediction)
Secretion system	Dot/Icm type IVB secretion system	icmX	Lbru_RS04910	Legionella_brunensis_ATCC43878(Prediction)
Secretion system	Dot/Icm type IVB secretion system	lvgA	Lbru_RS14775	Legionella_brunensis_ATCC43878(Prediction)
Secretion system	Lsp type II secretion system	lspC	-	Legionella_brunensis_ATCC43878(Prediction)
Secretion system	Lsp type II secretion system	lspD	Lbru_RS13360	Legionella_brunensis_ATCC43878(Prediction)
Secretion system	Lsp type II secretion system	lspE	Lbru_RS13365	Legionella_brunensis_ATCC43878(Prediction)
Secretion system	Lsp type II secretion system	lspF	Lbru_RS12825	Legionella_brunensis_ATCC43878(Prediction)
Secretion system	Lsp type II secretion system	lspG	Lbru_RS12830	Legionella_brunensis_ATCC43878(Prediction)
Secretion system	Lsp type II secretion system	lspH	Lbru_RS12835	Legionella_brunensis_ATCC43878(Prediction)
Secretion system	Lsp type II secretion system	lspI	Lbru_RS12840	Legionella_brunensis_ATCC43878(Prediction)
Secretion system	Lsp type II secretion system	lspJ	Lbru_RS12845	Legionella_brunensis_ATCC43878(Prediction)
Secretion system	Lsp type II secretion system	lspK	Lbru_RS12850	Legionella_brunensis_ATCC43878(Prediction)
Secretion system	Lsp type II secretion system	lspL	Lbru_RS10575	Legionella_brunensis_ATCC43878(Prediction)
Secretion system	Lsp type II secretion system	lspM	-	Legionella_brunensis_ATCC43878(Prediction)
Secretion system	Lvh (Legionella vir homologs) type IVA secretion system	lvhB10	-	Legionella_brunensis_ATCC43878(Prediction)
Secretion system	Lvh (Legionella vir homologs) type IVA secretion system	lvhB11	-	Legionella_brunensis_ATCC43878(Prediction)
Secretion system	Lvh (Legionella vir homologs) type IVA secretion system	lvhB2	-	Legionella_brunensis_ATCC43878(Prediction)
Secretion system	Lvh (Legionella vir homologs) type IVA secretion system	lvhB3	-	Legionella_brunensis_ATCC43878(Prediction)
Secretion system	Lvh (Legionella vir homologs) type IVA secretion system	lvhB4	-	Legionella_brunensis_ATCC43878(Prediction)
Secretion system	Lvh (Legionella vir homologs) type IVA secretion system	lvhB5	-	Legionella_brunensis_ATCC43878(Prediction)
Secretion system	Lvh (Legionella vir homologs) type IVA secretion system	lvhB6	-	Legionella_brunensis_ATCC43878(Prediction)
Secretion system	Lvh (Legionella vir homologs) type IVA secretion system	lvhB7	-	Legionella_brunensis_ATCC43878(Prediction)
Secretion system	Lvh (Legionella vir homologs) type IVA secretion system	lvhB8	-	Legionella_brunensis_ATCC43878(Prediction)
Secretion system	Lvh (Legionella vir homologs) type IVA secretion system	lvhB9	-	Legionella_brunensis_ATCC43878(Prediction)
Secretion system	Lvh (Legionella vir homologs) type IVA secretion system	lvhD4	-	Legionella_brunensis_ATCC43878(Prediction)
Secretion system	Type IVB secretion effectors	drrA/sidM	-	Legionella_brunensis_ATCC43878(Prediction)
Secretion system	Type IVB secretion effectors	laiE	-	Legionella_brunensis_ATCC43878(Prediction)
Secretion system	Type IVB secretion effectors	lepA	-	Legionella_brunensis_ATCC43878(Prediction)
Secretion system	Type IVB secretion effectors	lepB	Lbru_RS00975; Lbru_RS16270	Legionella_brunensis_ATCC43878(Prediction)
Secretion system	Type IVB secretion effectors	lidA	-	Legionella_brunensis_ATCC43878(Prediction)
Secretion system	Type IVB secretion effectors	ralF	-	Legionella_brunensis_ATCC43878(Prediction)
Secretion system	Type IVB secretion effectors	sdbA	-	Legionella_brunensis_ATCC43878(Prediction)
Secretion system	Type IVB secretion effectors	sdbB-like	-	Legionella_brunensis_ATCC43878(Prediction)
Secretion system	Type IVB secretion effectors	sdbB	-	Legionella_brunensis_ATCC43878(Prediction)
Secretion system	Type IVB secretion effectors	sdbC	-	Legionella_brunensis_ATCC43878(Prediction)
Secretion system	Type IVB secretion effectors	sdcA	-	Legionella_brunensis_ATCC43878(Prediction)
Secretion system	Type IVB secretion effectors	sdcB	-	Legionella_brunensis_ATCC43878(Prediction)
Secretion system	Type IVB secretion effectors	sdeA/laiA	-	Legionella_brunensis_ATCC43878(Prediction)
Secretion system	Type IVB secretion effectors	sdeB/laiB	-	Legionella_brunensis_ATCC43878(Prediction)
Secretion system	Type IVB secretion effectors	sdeC/laiC	-	Legionella_brunensis_ATCC43878(Prediction)
Secretion system	Type IVB secretion effectors	sdeD/laiF	-	Legionella_brunensis_ATCC43878(Prediction)
Secretion system	Type IVB secretion effectors	sdhA	-	Legionella_brunensis_ATCC43878(Prediction)
Secretion system	Type IVB secretion effectors	sdhB	Lbru_RS13505	Legionella_brunensis_ATCC43878(Prediction)
Secretion system	Type IVB secretion effectors	sidA	-	Legionella_brunensis_ATCC43878(Prediction)
Secretion system	Type IVB secretion effectors	sidB	-	Legionella_brunensis_ATCC43878(Prediction)
Secretion system	Type IVB secretion effectors	sidC	-	Legionella_brunensis_ATCC43878(Prediction)
Secretion system	Type IVB secretion effectors	sidD	-	Legionella_brunensis_ATCC43878(Prediction)
Secretion system	Type IVB secretion effectors	sidE-like	-	Legionella_brunensis_ATCC43878(Prediction)
Secretion system	Type IVB secretion effectors	sidE/laiD	-	Legionella_brunensis_ATCC43878(Prediction)
Secretion system	Type IVB secretion effectors	sidF	-	Legionella_brunensis_ATCC43878(Prediction)
Secretion system	Type IVB secretion effectors	sidG	Lbru_RS04000	Legionella_brunensis_ATCC43878(Prediction)
Secretion system	Type IVB secretion effectors	sidH	-	Legionella_brunensis_ATCC43878(Prediction)
Secretion system	Type IVB secretion effectors	vipA	-	Legionella_brunensis_ATCC43878(Prediction)
Secretion system	Type IVB secretion effectors	vipD1	-	Legionella_brunensis_ATCC43878(Prediction)
Secretion system	Type IVB secretion effectors	vipD2	-	Legionella_brunensis_ATCC43878(Prediction)
Secretion system	Type IVB secretion effectors	vipD3	-	Legionella_brunensis_ATCC43878(Prediction)
Secretion system	Type IVB secretion effectors	vipE	-	Legionella_brunensis_ATCC43878(Prediction)
Secretion system	Type IVB secretion effectors	vipF	Lbru_RS00990	Legionella_brunensis_ATCC43878(Prediction)
Secretion system	Type IVB secretion effectors	wipA	-	Legionella_brunensis_ATCC43878(Prediction)
Secretion system	Type IVB secretion effectors	wipB	-	Legionella_brunensis_ATCC43878(Prediction)
Secretion system	Type IVB secretion effectors	wipC	-	Legionella_brunensis_ATCC43878(Prediction)
Secretion system	Type IVB secretion effectors	ylfA	Lbru_RS05365	Legionella_brunensis_ATCC43878(Prediction)
Secretion system	Type IVB secretion effectors	ylfB	-	Legionella_brunensis_ATCC43878(Prediction)
Secretion system	T4SS effectors(Coxiella)	-	Lbru_RS03105	Legionella_brunensis_ATCC43878(Prediction)
Secretion system	T4SS effectors(Coxiella)	phnB	Lbru_RS12740	Legionella_brunensis_ATCC43878(Prediction)
Toxin	RtxA	rtxA	-	Legionella_brunensis_ATCC43878(Prediction)
Antiphagocytosis	Alginate biosynthesis(Pseudomonas)	algC	Lbru_RS12420	Legionella_brunensis_ATCC43878(Prediction)
Antiphagocytosis	Capsule(Klebsiella)	uge	Lbru_RS11945	Legionella_brunensis_ATCC43878(Prediction)
Efflux pump	AcrAB(Klebsiella)	-	Lbru_RS07450	Legionella_brunensis_ATCC43878(Prediction)
Efflux pump	AcrAB(Klebsiella)	acrB	Lbru_RS07445	Legionella_brunensis_ATCC43878(Prediction)
Endotoxin	LOS(Haemophilus)	orfM	Lbru_RS12400	Legionella_brunensis_ATCC43878(Prediction)
Endotoxin	LPS-modifying enzyme(Bordetella)	pagP	Lbru_RS05565	Legionella_brunensis_ATCC43878(Prediction)
Glycosylation system	O-linked flagellar glycosylation(Campylobacter)	pseB	Lbru_RS09800	Legionella_brunensis_ATCC43878(Prediction)
Immune evasion	Capsule(Acinetobacter)	-	Lbru_RS09675; Lbru_RS09680; Lbru_RS09730; Lbru_RS09740; Lbru_RS09770; Lbru_RS09795	Legionella_brunensis_ATCC43878(Prediction)
Immune evasion	LPS(Brucella)	manCcore	Lbru_RS09830	Legionella_brunensis_ATCC43878(Prediction)
Others	O-antigen(Yersinia)	-	Lbru_RS07345	Legionella_brunensis_ATCC43878(Prediction)
Serum resistance and immune evastion	LPS(Francisella)	-	Lbru_RS00840	Legionella_brunensis_ATCC43878(Prediction)
Adherence	Hsp60	htpB	DYH30_RS11225	Legionella_busanensis_NCTC13316(Prediction)
Adherence	MOMP	omp28	DYH30_RS00745	Legionella_busanensis_NCTC13316(Prediction)
Adherence	Type IV pili	pilB	DYH30_RS08670	Legionella_busanensis_NCTC13316(Prediction)
Adherence	Type IV pili	pilC	DYH30_RS08675	Legionella_busanensis_NCTC13316(Prediction)
Adherence	Type IV pili	pilD	DYH30_RS08680	Legionella_busanensis_NCTC13316(Prediction)
Adherence	Type IV pili	pilE	DYH30_RS10040	Legionella_busanensis_NCTC13316(Prediction)
Adherence	Type IV pili	pilM	DYH30_RS04000	Legionella_busanensis_NCTC13316(Prediction)
Adherence	Type IV pili	pilN	DYH30_RS04005	Legionella_busanensis_NCTC13316(Prediction)
Adherence	Type IV pili	pilO	DYH30_RS04010	Legionella_busanensis_NCTC13316(Prediction)
Adherence	Type IV pili	pilP	DYH30_RS04015	Legionella_busanensis_NCTC13316(Prediction)
Adherence	Type IV pili	pilQ	DYH30_RS04020	Legionella_busanensis_NCTC13316(Prediction)
Adherence	Flagella(Pseudomonas)	fleN	DYH30_RS10500	Legionella_busanensis_NCTC13316(Prediction)
Adherence	Flagella(Pseudomonas)	fleQ	DYH30_RS04725	Legionella_busanensis_NCTC13316(Prediction)
Adherence	LPS O-antigen (P. aeruginosa)(Pseudomonas)	wbpA	DYH30_RS15920	Legionella_busanensis_NCTC13316(Prediction)
Adherence	Type IV pili biosynthesis(Pseudomonas)	pilZ	DYH30_RS07105	Legionella_busanensis_NCTC13316(Prediction)
Intracellular survival	LigA	ligA	-	Legionella_busanensis_NCTC13316(Prediction)
Intracellular survival	Mip	mip	DYH30_RS06435	Legionella_busanensis_NCTC13316(Prediction)
Invasion	Enhanced entry proteins	Undetermined	DYH30_RS08605	Legionella_busanensis_NCTC13316(Prediction)
Invasion	Enhanced entry proteins	Undetermined	DYH30_RS07035	Legionella_busanensis_NCTC13316(Prediction)
Invasion	Enhanced entry proteins	Undetermined	DYH30_RS09575	Legionella_busanensis_NCTC13316(Prediction)
Invasion	Enhanced entry proteins	Undetermined	DYH30_RS11415	Legionella_busanensis_NCTC13316(Prediction)
Invasion	Enhanced entry proteins	Undetermined	DYH30_RS06775	Legionella_busanensis_NCTC13316(Prediction)
Invasion	Enhanced entry proteins	Undetermined	DYH30_RS06740; DYH30_RS10435	Legionella_busanensis_NCTC13316(Prediction)
Invasion	Enhanced entry proteins	Undetermined	-	Legionella_busanensis_NCTC13316(Prediction)
Invasion	Enhanced entry proteins	enhA	DYH30_RS10355	Legionella_busanensis_NCTC13316(Prediction)
Invasion	Enhanced entry proteins	enhB	-	Legionella_busanensis_NCTC13316(Prediction)
Invasion	Enhanced entry proteins	enhC	DYH30_RS10345	Legionella_busanensis_NCTC13316(Prediction)
Invasion	Enhanced entry proteins	lidL	-	Legionella_busanensis_NCTC13316(Prediction)
Iron uptake	Cytochrome c maturation (ccm) locus	ccmA	-	Legionella_busanensis_NCTC13316(Prediction)
Iron uptake	Cytochrome c maturation (ccm) locus	ccmB	DYH30_RS04745	Legionella_busanensis_NCTC13316(Prediction)
Iron uptake	Cytochrome c maturation (ccm) locus	ccmC	DYH30_RS04750	Legionella_busanensis_NCTC13316(Prediction)
Iron uptake	Cytochrome c maturation (ccm) locus	ccmD	DYH30_RS04755	Legionella_busanensis_NCTC13316(Prediction)
Iron uptake	Cytochrome c maturation (ccm) locus	ccmE	DYH30_RS04760	Legionella_busanensis_NCTC13316(Prediction)
Iron uptake	Cytochrome c maturation (ccm) locus	ccmF	DYH30_RS04765	Legionella_busanensis_NCTC13316(Prediction)
Iron uptake	Ferrous iron transport	feoA	DYH30_RS14095	Legionella_busanensis_NCTC13316(Prediction)
Iron uptake	Ferrous iron transport	feoB	DYH30_RS14090	Legionella_busanensis_NCTC13316(Prediction)
Iron uptake	Fur-regulated gene	frgA	DYH30_RS14355	Legionella_busanensis_NCTC13316(Prediction)
Iron uptake	Iron acquisition/assimilation locus	iraA	DYH30_RS06380	Legionella_busanensis_NCTC13316(Prediction)
Iron uptake	Iron acquisition/assimilation locus	iraB	DYH30_RS06375	Legionella_busanensis_NCTC13316(Prediction)
Iron uptake	Legiobactin	lbtA	-	Legionella_busanensis_NCTC13316(Prediction)
Iron uptake	Legiobactin	lbtB	DYH30_RS14360	Legionella_busanensis_NCTC13316(Prediction)
Iron uptake	Heme biosynthesis(Haemophilus)	hemE	DYH30_RS03300	Legionella_busanensis_NCTC13316(Prediction)
Regulation	Alternative sigma factor RpoS	rpoS	DYH30_RS08535	Legionella_busanensis_NCTC13316(Prediction)
Regulation	Carbon storage regulator A	csrA	DYH30_RS06395	Legionella_busanensis_NCTC13316(Prediction)
Regulation	LetA/LetS two component	letA	DYH30_RS10365	Legionella_busanensis_NCTC13316(Prediction)
Regulation	LetA/LetS two component	letS	DYH30_RS10030	Legionella_busanensis_NCTC13316(Prediction)
Regulation	RelA	relA	DYH30_RS07950	Legionella_busanensis_NCTC13316(Prediction)
Secretion system	Dot/Icm type IVB secretion system	dotA	-	Legionella_busanensis_NCTC13316(Prediction)
Secretion system	Dot/Icm type IVB secretion system	dotB	DYH30_RS13110	Legionella_busanensis_NCTC13316(Prediction)
Secretion system	Dot/Icm type IVB secretion system	dotC	DYH30_RS13105	Legionella_busanensis_NCTC13316(Prediction)
Secretion system	Dot/Icm type IVB secretion system	dotD	DYH30_RS13100	Legionella_busanensis_NCTC13316(Prediction)
Secretion system	Dot/Icm type IVB secretion system	icmB/dotO	DYH30_RS03595	Legionella_busanensis_NCTC13316(Prediction)
Secretion system	Dot/Icm type IVB secretion system	icmC/dotE	DYH30_RS03580	Legionella_busanensis_NCTC13316(Prediction)
Secretion system	Dot/Icm type IVB secretion system	icmD/dotP	DYH30_RS03585	Legionella_busanensis_NCTC13316(Prediction)
Secretion system	Dot/Icm type IVB secretion system	icmE/dotG	DYH30_RS03570	Legionella_busanensis_NCTC13316(Prediction)
Secretion system	Dot/Icm type IVB secretion system	icmF	DYH30_RS03605	Legionella_busanensis_NCTC13316(Prediction)
Secretion system	Dot/Icm type IVB secretion system	icmG/dotF	-	Legionella_busanensis_NCTC13316(Prediction)
Secretion system	Dot/Icm type IVB secretion system	icmH/dotU	DYH30_RS03610	Legionella_busanensis_NCTC13316(Prediction)
Secretion system	Dot/Icm type IVB secretion system	icmJ/dotN	DYH30_RS03590	Legionella_busanensis_NCTC13316(Prediction)
Secretion system	Dot/Icm type IVB secretion system	icmK/dotH	DYH30_RS03565	Legionella_busanensis_NCTC13316(Prediction)
Secretion system	Dot/Icm type IVB secretion system	icmL/dotI	DYH30_RS03560	Legionella_busanensis_NCTC13316(Prediction)
Secretion system	Dot/Icm type IVB secretion system	icmM/dotJ	DYH30_RS03555	Legionella_busanensis_NCTC13316(Prediction)
Secretion system	Dot/Icm type IVB secretion system	icmN/dotK	DYH30_RS03550	Legionella_busanensis_NCTC13316(Prediction)
Secretion system	Dot/Icm type IVB secretion system	icmO/dotL	DYH30_RS03545	Legionella_busanensis_NCTC13316(Prediction)
Secretion system	Dot/Icm type IVB secretion system	icmP/dotM	DYH30_RS03540	Legionella_busanensis_NCTC13316(Prediction)
Secretion system	Dot/Icm type IVB secretion system	icmQ	-	Legionella_busanensis_NCTC13316(Prediction)
Secretion system	Dot/Icm type IVB secretion system	icmR	-	Legionella_busanensis_NCTC13316(Prediction)
Secretion system	Dot/Icm type IVB secretion system	icmS	DYH30_RS03525	Legionella_busanensis_NCTC13316(Prediction)
Secretion system	Dot/Icm type IVB secretion system	icmT	DYH30_RS03520	Legionella_busanensis_NCTC13316(Prediction)
Secretion system	Dot/Icm type IVB secretion system	icmV	DYH30_RS13120	Legionella_busanensis_NCTC13316(Prediction)
Secretion system	Dot/Icm type IVB secretion system	icmW	DYH30_RS13125	Legionella_busanensis_NCTC13316(Prediction)
Secretion system	Dot/Icm type IVB secretion system	icmX	DYH30_RS13130	Legionella_busanensis_NCTC13316(Prediction)
Secretion system	Dot/Icm type IVB secretion system	lvgA	DYH30_RS14080	Legionella_busanensis_NCTC13316(Prediction)
Secretion system	Lsp type II secretion system	lspC	-	Legionella_busanensis_NCTC13316(Prediction)
Secretion system	Lsp type II secretion system	lspD	DYH30_RS08425	Legionella_busanensis_NCTC13316(Prediction)
Secretion system	Lsp type II secretion system	lspE	DYH30_RS08430	Legionella_busanensis_NCTC13316(Prediction)
Secretion system	Lsp type II secretion system	lspF	DYH30_RS06805	Legionella_busanensis_NCTC13316(Prediction)
Secretion system	Lsp type II secretion system	lspG	DYH30_RS06800	Legionella_busanensis_NCTC13316(Prediction)
Secretion system	Lsp type II secretion system	lspH	-	Legionella_busanensis_NCTC13316(Prediction)
Secretion system	Lsp type II secretion system	lspI	DYH30_RS06790	Legionella_busanensis_NCTC13316(Prediction)
Secretion system	Lsp type II secretion system	lspJ	DYH30_RS06785	Legionella_busanensis_NCTC13316(Prediction)
Secretion system	Lsp type II secretion system	lspK	DYH30_RS06780	Legionella_busanensis_NCTC13316(Prediction)
Secretion system	Lsp type II secretion system	lspL	DYH30_RS09835	Legionella_busanensis_NCTC13316(Prediction)
Secretion system	Lsp type II secretion system	lspM	-	Legionella_busanensis_NCTC13316(Prediction)
Secretion system	Lvh (Legionella vir homologs) type IVA secretion system	lvhB10	-	Legionella_busanensis_NCTC13316(Prediction)
Secretion system	Lvh (Legionella vir homologs) type IVA secretion system	lvhB11	DYH30_RS01200	Legionella_busanensis_NCTC13316(Prediction)
Secretion system	Lvh (Legionella vir homologs) type IVA secretion system	lvhB2	-	Legionella_busanensis_NCTC13316(Prediction)
Secretion system	Lvh (Legionella vir homologs) type IVA secretion system	lvhB3	-	Legionella_busanensis_NCTC13316(Prediction)
Secretion system	Lvh (Legionella vir homologs) type IVA secretion system	lvhB4	DYH30_RS01185	Legionella_busanensis_NCTC13316(Prediction)
Secretion system	Lvh (Legionella vir homologs) type IVA secretion system	lvhB5	-	Legionella_busanensis_NCTC13316(Prediction)
Secretion system	Lvh (Legionella vir homologs) type IVA secretion system	lvhB6	-	Legionella_busanensis_NCTC13316(Prediction)
Secretion system	Lvh (Legionella vir homologs) type IVA secretion system	lvhB7	-	Legionella_busanensis_NCTC13316(Prediction)
Secretion system	Lvh (Legionella vir homologs) type IVA secretion system	lvhB8	-	Legionella_busanensis_NCTC13316(Prediction)
Secretion system	Lvh (Legionella vir homologs) type IVA secretion system	lvhB9	-	Legionella_busanensis_NCTC13316(Prediction)
Secretion system	Lvh (Legionella vir homologs) type IVA secretion system	lvhD4	DYH30_RS01145	Legionella_busanensis_NCTC13316(Prediction)
Secretion system	Type IVB secretion effectors	drrA/sidM	-	Legionella_busanensis_NCTC13316(Prediction)
Secretion system	Type IVB secretion effectors	laiE	-	Legionella_busanensis_NCTC13316(Prediction)
Secretion system	Type IVB secretion effectors	lepA	-	Legionella_busanensis_NCTC13316(Prediction)
Secretion system	Type IVB secretion effectors	lepB	DYH30_RS02505	Legionella_busanensis_NCTC13316(Prediction)
Secretion system	Type IVB secretion effectors	lidA	-	Legionella_busanensis_NCTC13316(Prediction)
Secretion system	Type IVB secretion effectors	ralF	-	Legionella_busanensis_NCTC13316(Prediction)
Secretion system	Type IVB secretion effectors	sdbA	DYH30_RS10965	Legionella_busanensis_NCTC13316(Prediction)
Secretion system	Type IVB secretion effectors	sdbB-like	-	Legionella_busanensis_NCTC13316(Prediction)
Secretion system	Type IVB secretion effectors	sdbB	-	Legionella_busanensis_NCTC13316(Prediction)
Secretion system	Type IVB secretion effectors	sdbC	-	Legionella_busanensis_NCTC13316(Prediction)
Secretion system	Type IVB secretion effectors	sdcA	-	Legionella_busanensis_NCTC13316(Prediction)
Secretion system	Type IVB secretion effectors	sdcB	-	Legionella_busanensis_NCTC13316(Prediction)
Secretion system	Type IVB secretion effectors	sdeA/laiA	-	Legionella_busanensis_NCTC13316(Prediction)
Secretion system	Type IVB secretion effectors	sdeB/laiB	-	Legionella_busanensis_NCTC13316(Prediction)
Secretion system	Type IVB secretion effectors	sdeC/laiC	-	Legionella_busanensis_NCTC13316(Prediction)
Secretion system	Type IVB secretion effectors	sdeD/laiF	-	Legionella_busanensis_NCTC13316(Prediction)
Secretion system	Type IVB secretion effectors	sdhA	DYH30_RS14020	Legionella_busanensis_NCTC13316(Prediction)
Secretion system	Type IVB secretion effectors	sdhB	-	Legionella_busanensis_NCTC13316(Prediction)
Secretion system	Type IVB secretion effectors	sidA	-	Legionella_busanensis_NCTC13316(Prediction)
Secretion system	Type IVB secretion effectors	sidB	-	Legionella_busanensis_NCTC13316(Prediction)
Secretion system	Type IVB secretion effectors	sidC	-	Legionella_busanensis_NCTC13316(Prediction)
Secretion system	Type IVB secretion effectors	sidD	-	Legionella_busanensis_NCTC13316(Prediction)
Secretion system	Type IVB secretion effectors	sidE-like	-	Legionella_busanensis_NCTC13316(Prediction)
Secretion system	Type IVB secretion effectors	sidE/laiD	-	Legionella_busanensis_NCTC13316(Prediction)
Secretion system	Type IVB secretion effectors	sidF	-	Legionella_busanensis_NCTC13316(Prediction)
Secretion system	Type IVB secretion effectors	sidG	-	Legionella_busanensis_NCTC13316(Prediction)
Secretion system	Type IVB secretion effectors	sidH	-	Legionella_busanensis_NCTC13316(Prediction)
Secretion system	Type IVB secretion effectors	vipA	-	Legionella_busanensis_NCTC13316(Prediction)
Secretion system	Type IVB secretion effectors	vipD1	-	Legionella_busanensis_NCTC13316(Prediction)
Secretion system	Type IVB secretion effectors	vipD2	-	Legionella_busanensis_NCTC13316(Prediction)
Secretion system	Type IVB secretion effectors	vipD3	-	Legionella_busanensis_NCTC13316(Prediction)
Secretion system	Type IVB secretion effectors	vipE	-	Legionella_busanensis_NCTC13316(Prediction)
Secretion system	Type IVB secretion effectors	vipF	-	Legionella_busanensis_NCTC13316(Prediction)
Secretion system	Type IVB secretion effectors	wipA	-	Legionella_busanensis_NCTC13316(Prediction)
Secretion system	Type IVB secretion effectors	wipB	-	Legionella_busanensis_NCTC13316(Prediction)
Secretion system	Type IVB secretion effectors	wipC	-	Legionella_busanensis_NCTC13316(Prediction)
Secretion system	Type IVB secretion effectors	ylfA	-	Legionella_busanensis_NCTC13316(Prediction)
Secretion system	Type IVB secretion effectors	ylfB	-	Legionella_busanensis_NCTC13316(Prediction)
Toxin	RtxA	rtxA	-	Legionella_busanensis_NCTC13316(Prediction)
Antiphagocytosis	Alginate biosynthesis(Pseudomonas)	algC	DYH30_RS02370; DYH30_RS05320	Legionella_busanensis_NCTC13316(Prediction)
Antiphagocytosis	Capsular polysaccharide(Vibrio)	rmlB	DYH30_RS01420	Legionella_busanensis_NCTC13316(Prediction)
Antiphagocytosis	Capsule(Klebsiella)	-	DYH30_RS01380	Legionella_busanensis_NCTC13316(Prediction)
Antiphagocytosis	Capsule(Klebsiella)	uge	DYH30_RS15925	Legionella_busanensis_NCTC13316(Prediction)
Endotoxin	LOS(Haemophilus)	orfM	DYH30_RS02385	Legionella_busanensis_NCTC13316(Prediction)
Endotoxin	LPS-modifying enzyme(Bordetella)	pagP	DYH30_RS00580	Legionella_busanensis_NCTC13316(Prediction)
Glycosylation system	O-linked flagellar glycosylation(Campylobacter)	pseB	DYH30_RS07360	Legionella_busanensis_NCTC13316(Prediction)
Immune evasion	Capsule(Acinetobacter)	-	DYH30_RS07370	Legionella_busanensis_NCTC13316(Prediction)
Immune evasion	LPS(Brucella)	manCcore	DYH30_RS01435	Legionella_busanensis_NCTC13316(Prediction)
Nutritional virulence	Purine(Francisella)	-	DYH30_RS06495	Legionella_busanensis_NCTC13316(Prediction)
Others	O-antigen(Yersinia)	-	DYH30_RS05325	Legionella_busanensis_NCTC13316(Prediction)
Serum resistance	LPS rfb locus(Klebsiella)	rmlA	DYH30_RS01425	Legionella_busanensis_NCTC13316(Prediction)
Serum resistance	LPS rfb locus(Klebsiella)	rmlD	DYH30_RS01430	Legionella_busanensis_NCTC13316(Prediction)
Serum resistance and immune evastion	Capsule(Francisella)	-	DYH30_RS06295	Legionella_busanensis_NCTC13316(Prediction)
Serum resistance and immune evastion	LPS(Francisella)	-	DYH30_RS15000	Legionella_busanensis_NCTC13316(Prediction)
Stress adaptation	SodCI(Salmonella)	sodCI	DYH30_RS03640	Legionella_busanensis_NCTC13316(Prediction)
Adherence	Hsp60	htpB	PXX05_RS02650	Legionella_cardiaca_H63(Prediction)
Adherence	MOMP	omp28	PXX05_RS14160	Legionella_cardiaca_H63(Prediction)
Adherence	Type IV pili	pilB	PXX05_RS06040	Legionella_cardiaca_H63(Prediction)
Adherence	Type IV pili	pilC	PXX05_RS06045	Legionella_cardiaca_H63(Prediction)
Adherence	Type IV pili	pilD	PXX05_RS06050	Legionella_cardiaca_H63(Prediction)
Adherence	Type IV pili	pilE	PXX05_RS09260	Legionella_cardiaca_H63(Prediction)
Adherence	Type IV pili	pilM	-	Legionella_cardiaca_H63(Prediction)
Adherence	Type IV pili	pilN	-	Legionella_cardiaca_H63(Prediction)
Adherence	Type IV pili	pilO	-	Legionella_cardiaca_H63(Prediction)
Adherence	Type IV pili	pilP	-	Legionella_cardiaca_H63(Prediction)
Adherence	Type IV pili	pilQ	PXX05_RS03385	Legionella_cardiaca_H63(Prediction)
Adherence	Polar flagella(Aeromonas)	flgC	PXX05_RS04105	Legionella_cardiaca_H63(Prediction)
Adherence	Type IV pili biosynthesis(Pseudomonas)	pilZ	PXX05_RS05390	Legionella_cardiaca_H63(Prediction)
Intracellular survival	LigA	ligA	-	Legionella_cardiaca_H63(Prediction)
Intracellular survival	Mip	mip	PXX05_RS07945	Legionella_cardiaca_H63(Prediction)
Invasion	Enhanced entry proteins	Undetermined	PXX05_RS05010	Legionella_cardiaca_H63(Prediction)
Invasion	Enhanced entry proteins	Undetermined	PXX05_RS05320	Legionella_cardiaca_H63(Prediction)
Invasion	Enhanced entry proteins	Undetermined	PXX05_RS07005	Legionella_cardiaca_H63(Prediction)
Invasion	Enhanced entry proteins	Undetermined	PXX05_RS09850	Legionella_cardiaca_H63(Prediction)
Invasion	Enhanced entry proteins	Undetermined	PXX05_RS05150	Legionella_cardiaca_H63(Prediction)
Invasion	Enhanced entry proteins	Undetermined	PXX05_RS03580; PXX05_RS05085	Legionella_cardiaca_H63(Prediction)
Invasion	Enhanced entry proteins	Undetermined	-	Legionella_cardiaca_H63(Prediction)
Invasion	Enhanced entry proteins	enhA	PXX05_RS04465; PXX05_RS09715	Legionella_cardiaca_H63(Prediction)
Invasion	Enhanced entry proteins	enhB	PXX05_RS09710	Legionella_cardiaca_H63(Prediction)
Invasion	Enhanced entry proteins	enhC	PXX05_RS09705	Legionella_cardiaca_H63(Prediction)
Invasion	Enhanced entry proteins	lidL	-	Legionella_cardiaca_H63(Prediction)
Iron uptake	Cytochrome c maturation (ccm) locus	ccmA	PXX05_RS07555	Legionella_cardiaca_H63(Prediction)
Iron uptake	Cytochrome c maturation (ccm) locus	ccmB	PXX05_RS07550	Legionella_cardiaca_H63(Prediction)
Iron uptake	Cytochrome c maturation (ccm) locus	ccmC	PXX05_RS07545	Legionella_cardiaca_H63(Prediction)
Iron uptake	Cytochrome c maturation (ccm) locus	ccmD	PXX05_RS07540	Legionella_cardiaca_H63(Prediction)
Iron uptake	Cytochrome c maturation (ccm) locus	ccmE	PXX05_RS07535	Legionella_cardiaca_H63(Prediction)
Iron uptake	Cytochrome c maturation (ccm) locus	ccmF	PXX05_RS07530	Legionella_cardiaca_H63(Prediction)
Iron uptake	Ferrous iron transport	feoA	PXX05_RS15010	Legionella_cardiaca_H63(Prediction)
Iron uptake	Ferrous iron transport	feoB	PXX05_RS15015	Legionella_cardiaca_H63(Prediction)
Iron uptake	Fur-regulated gene	frgA	PXX05_RS14755	Legionella_cardiaca_H63(Prediction)
Iron uptake	Iron acquisition/assimilation locus	iraA	PXX05_RS08250	Legionella_cardiaca_H63(Prediction)
Iron uptake	Iron acquisition/assimilation locus	iraB	PXX05_RS08255	Legionella_cardiaca_H63(Prediction)
Iron uptake	Legiobactin	lbtA	-	Legionella_cardiaca_H63(Prediction)
Iron uptake	Legiobactin	lbtB	-	Legionella_cardiaca_H63(Prediction)
Regulation	Alternative sigma factor RpoS	rpoS	PXX05_RS04515	Legionella_cardiaca_H63(Prediction)
Regulation	Carbon storage regulator A	csrA	PXX05_RS07995	Legionella_cardiaca_H63(Prediction)
Regulation	LetA/LetS two component	letA	PXX05_RS09725	Legionella_cardiaca_H63(Prediction)
Regulation	LetA/LetS two component	letS	-	Legionella_cardiaca_H63(Prediction)
Regulation	RelA	relA	PXX05_RS05950	Legionella_cardiaca_H63(Prediction)
Secretion system	Dot/Icm type IVB secretion system	dotA	PXX05_RS11005	Legionella_cardiaca_H63(Prediction)
Secretion system	Dot/Icm type IVB secretion system	dotB	PXX05_RS10990	Legionella_cardiaca_H63(Prediction)
Secretion system	Dot/Icm type IVB secretion system	dotC	PXX05_RS10985	Legionella_cardiaca_H63(Prediction)
Secretion system	Dot/Icm type IVB secretion system	dotD	PXX05_RS10980	Legionella_cardiaca_H63(Prediction)
Secretion system	Dot/Icm type IVB secretion system	icmB/dotO	PXX05_RS02315	Legionella_cardiaca_H63(Prediction)
Secretion system	Dot/Icm type IVB secretion system	icmC/dotE	PXX05_RS02300	Legionella_cardiaca_H63(Prediction)
Secretion system	Dot/Icm type IVB secretion system	icmD/dotP	PXX05_RS02305; PXX05_RS10525	Legionella_cardiaca_H63(Prediction)
Secretion system	Dot/Icm type IVB secretion system	icmE/dotG	PXX05_RS02290	Legionella_cardiaca_H63(Prediction)
Secretion system	Dot/Icm type IVB secretion system	icmF	PXX05_RS02340	Legionella_cardiaca_H63(Prediction)
Secretion system	Dot/Icm type IVB secretion system	icmG/dotF	-	Legionella_cardiaca_H63(Prediction)
Secretion system	Dot/Icm type IVB secretion system	icmH/dotU	PXX05_RS02345	Legionella_cardiaca_H63(Prediction)
Secretion system	Dot/Icm type IVB secretion system	icmJ/dotN	PXX05_RS02310	Legionella_cardiaca_H63(Prediction)
Secretion system	Dot/Icm type IVB secretion system	icmK/dotH	PXX05_RS02285	Legionella_cardiaca_H63(Prediction)
Secretion system	Dot/Icm type IVB secretion system	icmL/dotI	PXX05_RS02280	Legionella_cardiaca_H63(Prediction)
Secretion system	Dot/Icm type IVB secretion system	icmM/dotJ	-	Legionella_cardiaca_H63(Prediction)
Secretion system	Dot/Icm type IVB secretion system	icmN/dotK	PXX05_RS02270	Legionella_cardiaca_H63(Prediction)
Secretion system	Dot/Icm type IVB secretion system	icmO/dotL	PXX05_RS02265	Legionella_cardiaca_H63(Prediction)
Secretion system	Dot/Icm type IVB secretion system	icmP/dotM	PXX05_RS02260	Legionella_cardiaca_H63(Prediction)
Secretion system	Dot/Icm type IVB secretion system	icmQ	PXX05_RS02255	Legionella_cardiaca_H63(Prediction)
Secretion system	Dot/Icm type IVB secretion system	icmR	-	Legionella_cardiaca_H63(Prediction)
Secretion system	Dot/Icm type IVB secretion system	icmS	PXX05_RS02245	Legionella_cardiaca_H63(Prediction)
Secretion system	Dot/Icm type IVB secretion system	icmT	PXX05_RS02240	Legionella_cardiaca_H63(Prediction)
Secretion system	Dot/Icm type IVB secretion system	icmV	PXX05_RS11010	Legionella_cardiaca_H63(Prediction)
Secretion system	Dot/Icm type IVB secretion system	icmW	PXX05_RS11015	Legionella_cardiaca_H63(Prediction)
Secretion system	Dot/Icm type IVB secretion system	icmX	-	Legionella_cardiaca_H63(Prediction)
Secretion system	Dot/Icm type IVB secretion system	lvgA	PXX05_RS15025	Legionella_cardiaca_H63(Prediction)
Secretion system	Lsp type II secretion system	lspC	PXX05_RS04010	Legionella_cardiaca_H63(Prediction)
Secretion system	Lsp type II secretion system	lspD	PXX05_RS04695	Legionella_cardiaca_H63(Prediction)
Secretion system	Lsp type II secretion system	lspE	PXX05_RS04690	Legionella_cardiaca_H63(Prediction)
Secretion system	Lsp type II secretion system	lspF	PXX05_RS05195	Legionella_cardiaca_H63(Prediction)
Secretion system	Lsp type II secretion system	lspG	PXX05_RS05190	Legionella_cardiaca_H63(Prediction)
Secretion system	Lsp type II secretion system	lspH	PXX05_RS05185	Legionella_cardiaca_H63(Prediction)
Secretion system	Lsp type II secretion system	lspI	PXX05_RS05180	Legionella_cardiaca_H63(Prediction)
Secretion system	Lsp type II secretion system	lspJ	PXX05_RS05175	Legionella_cardiaca_H63(Prediction)
Secretion system	Lsp type II secretion system	lspK	PXX05_RS05170	Legionella_cardiaca_H63(Prediction)
Secretion system	Lsp type II secretion system	lspL	PXX05_RS09110	Legionella_cardiaca_H63(Prediction)
Secretion system	Lsp type II secretion system	lspM	-	Legionella_cardiaca_H63(Prediction)
Secretion system	Lvh (Legionella vir homologs) type IVA secretion system	lvhB10	-	Legionella_cardiaca_H63(Prediction)
Secretion system	Lvh (Legionella vir homologs) type IVA secretion system	lvhB11	-	Legionella_cardiaca_H63(Prediction)
Secretion system	Lvh (Legionella vir homologs) type IVA secretion system	lvhB2	-	Legionella_cardiaca_H63(Prediction)
Secretion system	Lvh (Legionella vir homologs) type IVA secretion system	lvhB3	-	Legionella_cardiaca_H63(Prediction)
Secretion system	Lvh (Legionella vir homologs) type IVA secretion system	lvhB4	-	Legionella_cardiaca_H63(Prediction)
Secretion system	Lvh (Legionella vir homologs) type IVA secretion system	lvhB5	-	Legionella_cardiaca_H63(Prediction)
Secretion system	Lvh (Legionella vir homologs) type IVA secretion system	lvhB6	-	Legionella_cardiaca_H63(Prediction)
Secretion system	Lvh (Legionella vir homologs) type IVA secretion system	lvhB7	-	Legionella_cardiaca_H63(Prediction)
Secretion system	Lvh (Legionella vir homologs) type IVA secretion system	lvhB8	-	Legionella_cardiaca_H63(Prediction)
Secretion system	Lvh (Legionella vir homologs) type IVA secretion system	lvhB9	-	Legionella_cardiaca_H63(Prediction)
Secretion system	Lvh (Legionella vir homologs) type IVA secretion system	lvhD4	-	Legionella_cardiaca_H63(Prediction)
Secretion system	Type IVB secretion effectors	drrA/sidM	-	Legionella_cardiaca_H63(Prediction)
Secretion system	Type IVB secretion effectors	laiE	-	Legionella_cardiaca_H63(Prediction)
Secretion system	Type IVB secretion effectors	lepA	-	Legionella_cardiaca_H63(Prediction)
Secretion system	Type IVB secretion effectors	lepB	PXX05_RS01410; PXX05_RS12725	Legionella_cardiaca_H63(Prediction)
Secretion system	Type IVB secretion effectors	lidA	-	Legionella_cardiaca_H63(Prediction)
Secretion system	Type IVB secretion effectors	ralF	-	Legionella_cardiaca_H63(Prediction)
Secretion system	Type IVB secretion effectors	sdbA	PXX05_RS13925	Legionella_cardiaca_H63(Prediction)
Secretion system	Type IVB secretion effectors	sdbB-like	-	Legionella_cardiaca_H63(Prediction)
Secretion system	Type IVB secretion effectors	sdbB	-	Legionella_cardiaca_H63(Prediction)
Secretion system	Type IVB secretion effectors	sdbC	-	Legionella_cardiaca_H63(Prediction)
Secretion system	Type IVB secretion effectors	sdcA	-	Legionella_cardiaca_H63(Prediction)
Secretion system	Type IVB secretion effectors	sdcB	-	Legionella_cardiaca_H63(Prediction)
Secretion system	Type IVB secretion effectors	sdeA/laiA	-	Legionella_cardiaca_H63(Prediction)
Secretion system	Type IVB secretion effectors	sdeB/laiB	-	Legionella_cardiaca_H63(Prediction)
Secretion system	Type IVB secretion effectors	sdeC/laiC	-	Legionella_cardiaca_H63(Prediction)
Secretion system	Type IVB secretion effectors	sdeD/laiF	-	Legionella_cardiaca_H63(Prediction)
Secretion system	Type IVB secretion effectors	sdhA	PXX05_RS00020	Legionella_cardiaca_H63(Prediction)
Secretion system	Type IVB secretion effectors	sdhB	-	Legionella_cardiaca_H63(Prediction)
Secretion system	Type IVB secretion effectors	sidA	-	Legionella_cardiaca_H63(Prediction)
Secretion system	Type IVB secretion effectors	sidB	PXX05_RS11665	Legionella_cardiaca_H63(Prediction)
Secretion system	Type IVB secretion effectors	sidC	-	Legionella_cardiaca_H63(Prediction)
Secretion system	Type IVB secretion effectors	sidD	-	Legionella_cardiaca_H63(Prediction)
Secretion system	Type IVB secretion effectors	sidE-like	-	Legionella_cardiaca_H63(Prediction)
Secretion system	Type IVB secretion effectors	sidE/laiD	-	Legionella_cardiaca_H63(Prediction)
Secretion system	Type IVB secretion effectors	sidF	-	Legionella_cardiaca_H63(Prediction)
Secretion system	Type IVB secretion effectors	sidG	-	Legionella_cardiaca_H63(Prediction)
Secretion system	Type IVB secretion effectors	sidH	-	Legionella_cardiaca_H63(Prediction)
Secretion system	Type IVB secretion effectors	vipA	-	Legionella_cardiaca_H63(Prediction)
Secretion system	Type IVB secretion effectors	vipD1	-	Legionella_cardiaca_H63(Prediction)
Secretion system	Type IVB secretion effectors	vipD2	-	Legionella_cardiaca_H63(Prediction)
Secretion system	Type IVB secretion effectors	vipD3	-	Legionella_cardiaca_H63(Prediction)
Secretion system	Type IVB secretion effectors	vipE	-	Legionella_cardiaca_H63(Prediction)
Secretion system	Type IVB secretion effectors	vipF	-	Legionella_cardiaca_H63(Prediction)
Secretion system	Type IVB secretion effectors	wipA	-	Legionella_cardiaca_H63(Prediction)
Secretion system	Type IVB secretion effectors	wipB	-	Legionella_cardiaca_H63(Prediction)
Secretion system	Type IVB secretion effectors	wipC	-	Legionella_cardiaca_H63(Prediction)
Secretion system	Type IVB secretion effectors	ylfA	PXX05_RS01995	Legionella_cardiaca_H63(Prediction)
Secretion system	Type IVB secretion effectors	ylfB	-	Legionella_cardiaca_H63(Prediction)
Secretion system	T4SS effectors(Coxiella)	phnB	PXX05_RS05275	Legionella_cardiaca_H63(Prediction)
Toxin	RtxA	rtxA	-	Legionella_cardiaca_H63(Prediction)
Antiphagocytosis	Capsular polysaccharide(Vibrio)	wcaJ	PXX05_RS08055	Legionella_cardiaca_H63(Prediction)
Efflux pump	AcrAB(Klebsiella)	-	PXX05_RS03450	Legionella_cardiaca_H63(Prediction)
Efflux pump	AcrAB(Klebsiella)	acrB	PXX05_RS03455	Legionella_cardiaca_H63(Prediction)
Endotoxin	LOS(Haemophilus)	orfM	PXX05_RS00815	Legionella_cardiaca_H63(Prediction)
Endotoxin	LPS-modifying enzyme(Bordetella)	pagP	PXX05_RS13465	Legionella_cardiaca_H63(Prediction)
Immune evasion	Capsule(Acinetobacter)	-	PXX05_RS08045	Legionella_cardiaca_H63(Prediction)
Immune evasion	LPS(Brucella)	manCcore	PXX05_RS08260	Legionella_cardiaca_H63(Prediction)
Nutritional virulence	Purine(Francisella)	-	PXX05_RS10550	Legionella_cardiaca_H63(Prediction)
Others	O-antigen(Yersinia)	-	PXX05_RS09395	Legionella_cardiaca_H63(Prediction)
Serum resistance	LPS rfb locus(Klebsiella)	-	PXX05_RS03935	Legionella_cardiaca_H63(Prediction)
Serum resistance and immune evastion	LPS(Francisella)	-	PXX05_RS12915	Legionella_cardiaca_H63(Prediction)
Adherence	Hsp60	htpB	Q775_RS0107875	Legionella_cherrii_DSM19213(Prediction)
Adherence	MOMP	omp28	Q775_RS0109225; Q775_RS0114630	Legionella_cherrii_DSM19213(Prediction)
Adherence	Type IV pili	pilB	Q775_RS0104615	Legionella_cherrii_DSM19213(Prediction)
Adherence	Type IV pili	pilC	Q775_RS0104620	Legionella_cherrii_DSM19213(Prediction)
Adherence	Type IV pili	pilD	Q775_RS0104625	Legionella_cherrii_DSM19213(Prediction)
Adherence	Type IV pili	pilE	Q775_RS0102675	Legionella_cherrii_DSM19213(Prediction)
Adherence	Type IV pili	pilM	Q775_RS0113600	Legionella_cherrii_DSM19213(Prediction)
Adherence	Type IV pili	pilN	Q775_RS0113595	Legionella_cherrii_DSM19213(Prediction)
Adherence	Type IV pili	pilO	Q775_RS0113590	Legionella_cherrii_DSM19213(Prediction)
Adherence	Type IV pili	pilP	Q775_RS0113585	Legionella_cherrii_DSM19213(Prediction)
Adherence	Type IV pili	pilQ	Q775_RS0113580	Legionella_cherrii_DSM19213(Prediction)
Adherence	LPS O-antigen (P. aeruginosa)(Pseudomonas)	-	Q775_RS0115285; Q775_RS0115290	Legionella_cherrii_DSM19213(Prediction)
Adherence	Type IV pili biosynthesis(Pseudomonas)	pilZ	Q775_RS0103695	Legionella_cherrii_DSM19213(Prediction)
Intracellular survival	LigA	ligA	-	Legionella_cherrii_DSM19213(Prediction)
Intracellular survival	Mip	mip	Q775_RS0101955	Legionella_cherrii_DSM19213(Prediction)
Invasion	Enhanced entry proteins	Undetermined	Q775_RS0111955	Legionella_cherrii_DSM19213(Prediction)
Invasion	Enhanced entry proteins	Undetermined	Q775_RS0103625	Legionella_cherrii_DSM19213(Prediction)
Invasion	Enhanced entry proteins	Undetermined	Q775_RS0103550; Q775_RS0113730	Legionella_cherrii_DSM19213(Prediction)
Invasion	Enhanced entry proteins	Undetermined	Q775_RS0113980	Legionella_cherrii_DSM19213(Prediction)
Invasion	Enhanced entry proteins	Undetermined	Q775_RS0103490	Legionella_cherrii_DSM19213(Prediction)
Invasion	Enhanced entry proteins	Undetermined	Q775_RS0111870	Legionella_cherrii_DSM19213(Prediction)
Invasion	Enhanced entry proteins	Undetermined	-	Legionella_cherrii_DSM19213(Prediction)
Invasion	Enhanced entry proteins	enhA	Q775_RS0107300	Legionella_cherrii_DSM19213(Prediction)
Invasion	Enhanced entry proteins	enhB	Q775_RS0107305	Legionella_cherrii_DSM19213(Prediction)
Invasion	Enhanced entry proteins	enhC	Q775_RS0107310	Legionella_cherrii_DSM19213(Prediction)
Invasion	Enhanced entry proteins	lidL	-	Legionella_cherrii_DSM19213(Prediction)
Invasion	Flagella(Burkholderia)	motA	Q775_RS0110530	Legionella_cherrii_DSM19213(Prediction)
Iron uptake	Cytochrome c maturation (ccm) locus	ccmA	Q775_RS0102250	Legionella_cherrii_DSM19213(Prediction)
Iron uptake	Cytochrome c maturation (ccm) locus	ccmB	Q775_RS0102255	Legionella_cherrii_DSM19213(Prediction)
Iron uptake	Cytochrome c maturation (ccm) locus	ccmC	Q775_RS0102265	Legionella_cherrii_DSM19213(Prediction)
Iron uptake	Cytochrome c maturation (ccm) locus	ccmD	Q775_RS0102270	Legionella_cherrii_DSM19213(Prediction)
Iron uptake	Cytochrome c maturation (ccm) locus	ccmE	Q775_RS0102275	Legionella_cherrii_DSM19213(Prediction)
Iron uptake	Cytochrome c maturation (ccm) locus	ccmF	Q775_RS0102280	Legionella_cherrii_DSM19213(Prediction)
Iron uptake	Ferrous iron transport	feoA	Q775_RS0105660	Legionella_cherrii_DSM19213(Prediction)
Iron uptake	Ferrous iron transport	feoB	Q775_RS0105665	Legionella_cherrii_DSM19213(Prediction)
Iron uptake	Fur-regulated gene	frgA	-	Legionella_cherrii_DSM19213(Prediction)
Iron uptake	Iron acquisition/assimilation locus	iraA	Q775_RS0101910	Legionella_cherrii_DSM19213(Prediction)
Iron uptake	Iron acquisition/assimilation locus	iraB	Q775_RS0101905	Legionella_cherrii_DSM19213(Prediction)
Iron uptake	Legiobactin	lbtA	-	Legionella_cherrii_DSM19213(Prediction)
Iron uptake	Legiobactin	lbtB	-	Legionella_cherrii_DSM19213(Prediction)
Regulation	Alternative sigma factor RpoS	rpoS	Q775_RS0112180	Legionella_cherrii_DSM19213(Prediction)
Regulation	Carbon storage regulator A	csrA	Q775_RS0101915	Legionella_cherrii_DSM19213(Prediction)
Regulation	LetA/LetS two component	letA	Q775_RS0107290	Legionella_cherrii_DSM19213(Prediction)
Regulation	LetA/LetS two component	letS	Q775_RS0102685	Legionella_cherrii_DSM19213(Prediction)
Regulation	RelA	relA	Q775_RS0104030	Legionella_cherrii_DSM19213(Prediction)
Secretion system	Dot/Icm type IVB secretion system	dotA	Q775_RS0105550	Legionella_cherrii_DSM19213(Prediction)
Secretion system	Dot/Icm type IVB secretion system	dotB	Q775_RS0105565	Legionella_cherrii_DSM19213(Prediction)
Secretion system	Dot/Icm type IVB secretion system	dotC	Q775_RS0105570	Legionella_cherrii_DSM19213(Prediction)
Secretion system	Dot/Icm type IVB secretion system	dotD	Q775_RS0105575	Legionella_cherrii_DSM19213(Prediction)
Secretion system	Dot/Icm type IVB secretion system	icmB/dotO	Q775_RS0106650	Legionella_cherrii_DSM19213(Prediction)
Secretion system	Dot/Icm type IVB secretion system	icmC/dotE	Q775_RS0106635	Legionella_cherrii_DSM19213(Prediction)
Secretion system	Dot/Icm type IVB secretion system	icmD/dotP	Q775_RS0106640; Q775_RS0113300	Legionella_cherrii_DSM19213(Prediction)
Secretion system	Dot/Icm type IVB secretion system	icmE/dotG	Q775_RS0106625	Legionella_cherrii_DSM19213(Prediction)
Secretion system	Dot/Icm type IVB secretion system	icmF	Q775_RS0105885	Legionella_cherrii_DSM19213(Prediction)
Secretion system	Dot/Icm type IVB secretion system	icmG/dotF	Q775_RS0106630	Legionella_cherrii_DSM19213(Prediction)
Secretion system	Dot/Icm type IVB secretion system	icmH/dotU	Q775_RS0105890	Legionella_cherrii_DSM19213(Prediction)
Secretion system	Dot/Icm type IVB secretion system	icmJ/dotN	Q775_RS0106645	Legionella_cherrii_DSM19213(Prediction)
Secretion system	Dot/Icm type IVB secretion system	icmK/dotH	Q775_RS0106620	Legionella_cherrii_DSM19213(Prediction)
Secretion system	Dot/Icm type IVB secretion system	icmL/dotI	Q775_RS0106615	Legionella_cherrii_DSM19213(Prediction)
Secretion system	Dot/Icm type IVB secretion system	icmM/dotJ	Q775_RS0106610	Legionella_cherrii_DSM19213(Prediction)
Secretion system	Dot/Icm type IVB secretion system	icmN/dotK	Q775_RS0106605	Legionella_cherrii_DSM19213(Prediction)
Secretion system	Dot/Icm type IVB secretion system	icmO/dotL	Q775_RS0106600	Legionella_cherrii_DSM19213(Prediction)
Secretion system	Dot/Icm type IVB secretion system	icmP/dotM	Q775_RS0106595	Legionella_cherrii_DSM19213(Prediction)
Secretion system	Dot/Icm type IVB secretion system	icmQ	Q775_RS0106590	Legionella_cherrii_DSM19213(Prediction)
Secretion system	Dot/Icm type IVB secretion system	icmR	-	Legionella_cherrii_DSM19213(Prediction)
Secretion system	Dot/Icm type IVB secretion system	icmS	Q775_RS0106580	Legionella_cherrii_DSM19213(Prediction)
Secretion system	Dot/Icm type IVB secretion system	icmT	Q775_RS17540	Legionella_cherrii_DSM19213(Prediction)
Secretion system	Dot/Icm type IVB secretion system	icmV	Q775_RS0105545	Legionella_cherrii_DSM19213(Prediction)
Secretion system	Dot/Icm type IVB secretion system	icmW	Q775_RS0105540	Legionella_cherrii_DSM19213(Prediction)
Secretion system	Dot/Icm type IVB secretion system	icmX	Q775_RS0105535	Legionella_cherrii_DSM19213(Prediction)
Secretion system	Dot/Icm type IVB secretion system	lvgA	Q775_RS0105675	Legionella_cherrii_DSM19213(Prediction)
Secretion system	Lsp type II secretion system	lspC	Q775_RS0113800	Legionella_cherrii_DSM19213(Prediction)
Secretion system	Lsp type II secretion system	lspD	Q775_RS0112030	Legionella_cherrii_DSM19213(Prediction)
Secretion system	Lsp type II secretion system	lspE	Q775_RS0112035	Legionella_cherrii_DSM19213(Prediction)
Secretion system	Lsp type II secretion system	lspF	Q775_RS0103520	Legionella_cherrii_DSM19213(Prediction)
Secretion system	Lsp type II secretion system	lspG	Q775_RS0103515	Legionella_cherrii_DSM19213(Prediction)
Secretion system	Lsp type II secretion system	lspH	Q775_RS0103510	Legionella_cherrii_DSM19213(Prediction)
Secretion system	Lsp type II secretion system	lspI	Q775_RS0103505	Legionella_cherrii_DSM19213(Prediction)
Secretion system	Lsp type II secretion system	lspJ	Q775_RS0103500	Legionella_cherrii_DSM19213(Prediction)
Secretion system	Lsp type II secretion system	lspK	Q775_RS0103495	Legionella_cherrii_DSM19213(Prediction)
Secretion system	Lsp type II secretion system	lspL	Q775_RS0102915	Legionella_cherrii_DSM19213(Prediction)
Secretion system	Lsp type II secretion system	lspM	Q775_RS0102910	Legionella_cherrii_DSM19213(Prediction)
Secretion system	Lvh (Legionella vir homologs) type IVA secretion system	lvhB10	-	Legionella_cherrii_DSM19213(Prediction)
Secretion system	Lvh (Legionella vir homologs) type IVA secretion system	lvhB11	Q775_RS0110480	Legionella_cherrii_DSM19213(Prediction)
Secretion system	Lvh (Legionella vir homologs) type IVA secretion system	lvhB2	-	Legionella_cherrii_DSM19213(Prediction)
Secretion system	Lvh (Legionella vir homologs) type IVA secretion system	lvhB3	-	Legionella_cherrii_DSM19213(Prediction)
Secretion system	Lvh (Legionella vir homologs) type IVA secretion system	lvhB4	Q775_RS0110465	Legionella_cherrii_DSM19213(Prediction)
Secretion system	Lvh (Legionella vir homologs) type IVA secretion system	lvhB5	-	Legionella_cherrii_DSM19213(Prediction)
Secretion system	Lvh (Legionella vir homologs) type IVA secretion system	lvhB6	-	Legionella_cherrii_DSM19213(Prediction)
Secretion system	Lvh (Legionella vir homologs) type IVA secretion system	lvhB7	-	Legionella_cherrii_DSM19213(Prediction)
Secretion system	Lvh (Legionella vir homologs) type IVA secretion system	lvhB8	-	Legionella_cherrii_DSM19213(Prediction)
Secretion system	Lvh (Legionella vir homologs) type IVA secretion system	lvhB9	-	Legionella_cherrii_DSM19213(Prediction)
Secretion system	Lvh (Legionella vir homologs) type IVA secretion system	lvhD4	Q775_RS0110425	Legionella_cherrii_DSM19213(Prediction)
Secretion system	Type IVB secretion effectors	drrA/sidM	-	Legionella_cherrii_DSM19213(Prediction)
Secretion system	Type IVB secretion effectors	laiE	-	Legionella_cherrii_DSM19213(Prediction)
Secretion system	Type IVB secretion effectors	lepA	-	Legionella_cherrii_DSM19213(Prediction)
Secretion system	Type IVB secretion effectors	lepB	-	Legionella_cherrii_DSM19213(Prediction)
Secretion system	Type IVB secretion effectors	lidA	-	Legionella_cherrii_DSM19213(Prediction)
Secretion system	Type IVB secretion effectors	ralF	-	Legionella_cherrii_DSM19213(Prediction)
Secretion system	Type IVB secretion effectors	sdbA	-	Legionella_cherrii_DSM19213(Prediction)
Secretion system	Type IVB secretion effectors	sdbB-like	-	Legionella_cherrii_DSM19213(Prediction)
Secretion system	Type IVB secretion effectors	sdbB	-	Legionella_cherrii_DSM19213(Prediction)
Secretion system	Type IVB secretion effectors	sdbC	-	Legionella_cherrii_DSM19213(Prediction)
Secretion system	Type IVB secretion effectors	sdcA	-	Legionella_cherrii_DSM19213(Prediction)
Secretion system	Type IVB secretion effectors	sdcB	-	Legionella_cherrii_DSM19213(Prediction)
Secretion system	Type IVB secretion effectors	sdeA/laiA	-	Legionella_cherrii_DSM19213(Prediction)
Secretion system	Type IVB secretion effectors	sdeB/laiB	-	Legionella_cherrii_DSM19213(Prediction)
Secretion system	Type IVB secretion effectors	sdeC/laiC	-	Legionella_cherrii_DSM19213(Prediction)
Secretion system	Type IVB secretion effectors	sdeD/laiF	-	Legionella_cherrii_DSM19213(Prediction)
Secretion system	Type IVB secretion effectors	sdhA	-	Legionella_cherrii_DSM19213(Prediction)
Secretion system	Type IVB secretion effectors	sdhB	-	Legionella_cherrii_DSM19213(Prediction)
Secretion system	Type IVB secretion effectors	sidA	-	Legionella_cherrii_DSM19213(Prediction)
Secretion system	Type IVB secretion effectors	sidB	-	Legionella_cherrii_DSM19213(Prediction)
Secretion system	Type IVB secretion effectors	sidC	-	Legionella_cherrii_DSM19213(Prediction)
Secretion system	Type IVB secretion effectors	sidD	-	Legionella_cherrii_DSM19213(Prediction)
Secretion system	Type IVB secretion effectors	sidE-like	-	Legionella_cherrii_DSM19213(Prediction)
Secretion system	Type IVB secretion effectors	sidE/laiD	-	Legionella_cherrii_DSM19213(Prediction)
Secretion system	Type IVB secretion effectors	sidF	-	Legionella_cherrii_DSM19213(Prediction)
Secretion system	Type IVB secretion effectors	sidG	-	Legionella_cherrii_DSM19213(Prediction)
Secretion system	Type IVB secretion effectors	sidH	-	Legionella_cherrii_DSM19213(Prediction)
Secretion system	Type IVB secretion effectors	vipA	-	Legionella_cherrii_DSM19213(Prediction)
Secretion system	Type IVB secretion effectors	vipD1	-	Legionella_cherrii_DSM19213(Prediction)
Secretion system	Type IVB secretion effectors	vipD2	-	Legionella_cherrii_DSM19213(Prediction)
Secretion system	Type IVB secretion effectors	vipD3	-	Legionella_cherrii_DSM19213(Prediction)
Secretion system	Type IVB secretion effectors	vipE	-	Legionella_cherrii_DSM19213(Prediction)
Secretion system	Type IVB secretion effectors	vipF	Q775_RS0110095	Legionella_cherrii_DSM19213(Prediction)
Secretion system	Type IVB secretion effectors	wipA	Q775_RS17275	Legionella_cherrii_DSM19213(Prediction)
Secretion system	Type IVB secretion effectors	wipB	-	Legionella_cherrii_DSM19213(Prediction)
Secretion system	Type IVB secretion effectors	wipC	-	Legionella_cherrii_DSM19213(Prediction)
Secretion system	Type IVB secretion effectors	ylfA	Q775_RS0104220	Legionella_cherrii_DSM19213(Prediction)
Secretion system	Type IVB secretion effectors	ylfB	-	Legionella_cherrii_DSM19213(Prediction)
Secretion system	T6SS-1(Burkholderia)	-	Q775_RS0115830	Legionella_cherrii_DSM19213(Prediction)
Toxin	RtxA	rtxA	-	Legionella_cherrii_DSM19213(Prediction)
Antiphagocytosis	Capsular polysaccharide(Vibrio)	wcaJ	Q775_RS0115330	Legionella_cherrii_DSM19213(Prediction)
Antiphagocytosis	Capsule(Klebsiella)	uge	Q775_RS0115280	Legionella_cherrii_DSM19213(Prediction)
Endotoxin	LOS(Haemophilus)	orfM	Q775_RS0106015	Legionella_cherrii_DSM19213(Prediction)
Immune evasion	Capsule(Acinetobacter)	-	Q775_RS0115295; Q775_RS0115320	Legionella_cherrii_DSM19213(Prediction)
Lipid and fatty acid metabolism	Pantothenate synthesis(Mycobacterium)	panD	Q775_RS0108645	Legionella_cherrii_DSM19213(Prediction)
Stress adaptation	AhpC(Mycobacterium)	ahpC	Q775_RS0106695	Legionella_cherrii_DSM19213(Prediction)
Stress adaptation	Catalase(Neisseria)	katA	Q775_RS0101680	Legionella_cherrii_DSM19213(Prediction)
Adherence	Hsp60	htpB	DYH34_RS03165	Legionella_cincinnatiensis_NCTC12438(Prediction)
Adherence	MOMP	omp28	DYH34_RS00295; DYH34_RS00300	Legionella_cincinnatiensis_NCTC12438(Prediction)
Adherence	Type IV pili	pilB	DYH34_RS08535	Legionella_cincinnatiensis_NCTC12438(Prediction)
Adherence	Type IV pili	pilC	DYH34_RS08530	Legionella_cincinnatiensis_NCTC12438(Prediction)
Adherence	Type IV pili	pilD	DYH34_RS08525	Legionella_cincinnatiensis_NCTC12438(Prediction)
Adherence	Type IV pili	pilE	DYH34_RS11600	Legionella_cincinnatiensis_NCTC12438(Prediction)
Adherence	Type IV pili	pilM	DYH34_RS13220	Legionella_cincinnatiensis_NCTC12438(Prediction)
Adherence	Type IV pili	pilN	DYH34_RS13215	Legionella_cincinnatiensis_NCTC12438(Prediction)
Adherence	Type IV pili	pilO	DYH34_RS13210	Legionella_cincinnatiensis_NCTC12438(Prediction)
Adherence	Type IV pili	pilP	DYH34_RS13205	Legionella_cincinnatiensis_NCTC12438(Prediction)
Adherence	Type IV pili	pilQ	DYH34_RS13200	Legionella_cincinnatiensis_NCTC12438(Prediction)
Intracellular survival	LigA	ligA	-	Legionella_cincinnatiensis_NCTC12438(Prediction)
Intracellular survival	Mip	mip	DYH34_RS07120	Legionella_cincinnatiensis_NCTC12438(Prediction)
Invasion	Enhanced entry proteins	Undetermined	DYH34_RS05945	Legionella_cincinnatiensis_NCTC12438(Prediction)
Invasion	Enhanced entry proteins	Undetermined	DYH34_RS07960	Legionella_cincinnatiensis_NCTC12438(Prediction)
Invasion	Enhanced entry proteins	Undetermined	DYH34_RS07880; DYH34_RS13330	Legionella_cincinnatiensis_NCTC12438(Prediction)
Invasion	Enhanced entry proteins	Undetermined	DYH34_RS13535	Legionella_cincinnatiensis_NCTC12438(Prediction)
Invasion	Enhanced entry proteins	Undetermined	DYH34_RS07815	Legionella_cincinnatiensis_NCTC12438(Prediction)
Invasion	Enhanced entry proteins	Undetermined	DYH34_RS05995	Legionella_cincinnatiensis_NCTC12438(Prediction)
Invasion	Enhanced entry proteins	Undetermined	-	Legionella_cincinnatiensis_NCTC12438(Prediction)
Invasion	Enhanced entry proteins	enhA	DYH34_RS04370	Legionella_cincinnatiensis_NCTC12438(Prediction)
Invasion	Enhanced entry proteins	enhB	DYH34_RS04375	Legionella_cincinnatiensis_NCTC12438(Prediction)
Invasion	Enhanced entry proteins	enhC	DYH34_RS04380	Legionella_cincinnatiensis_NCTC12438(Prediction)
Invasion	Enhanced entry proteins	lidL	-	Legionella_cincinnatiensis_NCTC12438(Prediction)
Iron uptake	Cytochrome c maturation (ccm) locus	ccmA	DYH34_RS10495	Legionella_cincinnatiensis_NCTC12438(Prediction)
Iron uptake	Cytochrome c maturation (ccm) locus	ccmB	DYH34_RS10490	Legionella_cincinnatiensis_NCTC12438(Prediction)
Iron uptake	Cytochrome c maturation (ccm) locus	ccmC	DYH34_RS10485	Legionella_cincinnatiensis_NCTC12438(Prediction)
Iron uptake	Cytochrome c maturation (ccm) locus	ccmD	DYH34_RS10480	Legionella_cincinnatiensis_NCTC12438(Prediction)
Iron uptake	Cytochrome c maturation (ccm) locus	ccmE	DYH34_RS10475	Legionella_cincinnatiensis_NCTC12438(Prediction)
Iron uptake	Cytochrome c maturation (ccm) locus	ccmF	DYH34_RS10470	Legionella_cincinnatiensis_NCTC12438(Prediction)
Iron uptake	Ferrous iron transport	feoA	DYH34_RS01890	Legionella_cincinnatiensis_NCTC12438(Prediction)
Iron uptake	Ferrous iron transport	feoB	DYH34_RS01895	Legionella_cincinnatiensis_NCTC12438(Prediction)
Iron uptake	Fur-regulated gene	frgA	DYH34_RS15670	Legionella_cincinnatiensis_NCTC12438(Prediction)
Iron uptake	Iron acquisition/assimilation locus	iraA	DYH34_RS07070	Legionella_cincinnatiensis_NCTC12438(Prediction)
Iron uptake	Iron acquisition/assimilation locus	iraB	DYH34_RS07065	Legionella_cincinnatiensis_NCTC12438(Prediction)
Iron uptake	Legiobactin	lbtA	-	Legionella_cincinnatiensis_NCTC12438(Prediction)
Iron uptake	Legiobactin	lbtB	-	Legionella_cincinnatiensis_NCTC12438(Prediction)
Regulation	Alternative sigma factor RpoS	rpoS	DYH34_RS12010	Legionella_cincinnatiensis_NCTC12438(Prediction)
Regulation	Carbon storage regulator A	csrA	DYH34_RS07085	Legionella_cincinnatiensis_NCTC12438(Prediction)
Regulation	LetA/LetS two component	letA	DYH34_RS04360	Legionella_cincinnatiensis_NCTC12438(Prediction)
Regulation	LetA/LetS two component	letS	DYH34_RS11590	Legionella_cincinnatiensis_NCTC12438(Prediction)
Regulation	RelA	relA	DYH34_RS09240	Legionella_cincinnatiensis_NCTC12438(Prediction)
Secretion system	Dot/Icm type IVB secretion system	dotA	DYH34_RS01790; DYH34_RS18285	Legionella_cincinnatiensis_NCTC12438(Prediction)
Secretion system	Dot/Icm type IVB secretion system	dotB	DYH34_RS01805	Legionella_cincinnatiensis_NCTC12438(Prediction)
Secretion system	Dot/Icm type IVB secretion system	dotC	DYH34_RS01810	Legionella_cincinnatiensis_NCTC12438(Prediction)
Secretion system	Dot/Icm type IVB secretion system	dotD	DYH34_RS01815	Legionella_cincinnatiensis_NCTC12438(Prediction)
Secretion system	Dot/Icm type IVB secretion system	icmB/dotO	DYH34_RS14280	Legionella_cincinnatiensis_NCTC12438(Prediction)
Secretion system	Dot/Icm type IVB secretion system	icmC/dotE	DYH34_RS14295	Legionella_cincinnatiensis_NCTC12438(Prediction)
Secretion system	Dot/Icm type IVB secretion system	icmD/dotP	DYH34_RS00050; DYH34_RS12415; DYH34_RS14290; DYH34_RS14865; DYH34_RS15565	Legionella_cincinnatiensis_NCTC12438(Prediction)
Secretion system	Dot/Icm type IVB secretion system	icmE/dotG	DYH34_RS14305	Legionella_cincinnatiensis_NCTC12438(Prediction)
Secretion system	Dot/Icm type IVB secretion system	icmF	DYH34_RS15385	Legionella_cincinnatiensis_NCTC12438(Prediction)
Secretion system	Dot/Icm type IVB secretion system	icmG/dotF	DYH34_RS14300	Legionella_cincinnatiensis_NCTC12438(Prediction)
Secretion system	Dot/Icm type IVB secretion system	icmH/dotU	DYH34_RS15380	Legionella_cincinnatiensis_NCTC12438(Prediction)
Secretion system	Dot/Icm type IVB secretion system	icmJ/dotN	DYH34_RS14285	Legionella_cincinnatiensis_NCTC12438(Prediction)
Secretion system	Dot/Icm type IVB secretion system	icmK/dotH	DYH34_RS14310	Legionella_cincinnatiensis_NCTC12438(Prediction)
Secretion system	Dot/Icm type IVB secretion system	icmL/dotI	DYH34_RS14315	Legionella_cincinnatiensis_NCTC12438(Prediction)
Secretion system	Dot/Icm type IVB secretion system	icmM/dotJ	DYH34_RS14320	Legionella_cincinnatiensis_NCTC12438(Prediction)
Secretion system	Dot/Icm type IVB secretion system	icmN/dotK	DYH34_RS14325	Legionella_cincinnatiensis_NCTC12438(Prediction)
Secretion system	Dot/Icm type IVB secretion system	icmO/dotL	DYH34_RS14330	Legionella_cincinnatiensis_NCTC12438(Prediction)
Secretion system	Dot/Icm type IVB secretion system	icmP/dotM	DYH34_RS14335	Legionella_cincinnatiensis_NCTC12438(Prediction)
Secretion system	Dot/Icm type IVB secretion system	icmQ	DYH34_RS14340	Legionella_cincinnatiensis_NCTC12438(Prediction)
Secretion system	Dot/Icm type IVB secretion system	icmR	-	Legionella_cincinnatiensis_NCTC12438(Prediction)
Secretion system	Dot/Icm type IVB secretion system	icmS	DYH34_RS14350	Legionella_cincinnatiensis_NCTC12438(Prediction)
Secretion system	Dot/Icm type IVB secretion system	icmT	DYH34_RS14355	Legionella_cincinnatiensis_NCTC12438(Prediction)
Secretion system	Dot/Icm type IVB secretion system	icmV	DYH34_RS01785	Legionella_cincinnatiensis_NCTC12438(Prediction)
Secretion system	Dot/Icm type IVB secretion system	icmW	DYH34_RS01780	Legionella_cincinnatiensis_NCTC12438(Prediction)
Secretion system	Dot/Icm type IVB secretion system	icmX	DYH34_RS01775	Legionella_cincinnatiensis_NCTC12438(Prediction)
Secretion system	Dot/Icm type IVB secretion system	lvgA	DYH34_RS01905	Legionella_cincinnatiensis_NCTC12438(Prediction)
Secretion system	Lsp type II secretion system	lspC	DYH34_RS13375	Legionella_cincinnatiensis_NCTC12438(Prediction)
Secretion system	Lsp type II secretion system	lspD	DYH34_RS11820	Legionella_cincinnatiensis_NCTC12438(Prediction)
Secretion system	Lsp type II secretion system	lspE	DYH34_RS11825	Legionella_cincinnatiensis_NCTC12438(Prediction)
Secretion system	Lsp type II secretion system	lspF	DYH34_RS07845	Legionella_cincinnatiensis_NCTC12438(Prediction)
Secretion system	Lsp type II secretion system	lspG	DYH34_RS07840	Legionella_cincinnatiensis_NCTC12438(Prediction)
Secretion system	Lsp type II secretion system	lspH	DYH34_RS07835	Legionella_cincinnatiensis_NCTC12438(Prediction)
Secretion system	Lsp type II secretion system	lspI	DYH34_RS07830	Legionella_cincinnatiensis_NCTC12438(Prediction)
Secretion system	Lsp type II secretion system	lspJ	DYH34_RS07825	Legionella_cincinnatiensis_NCTC12438(Prediction)
Secretion system	Lsp type II secretion system	lspK	DYH34_RS07820	Legionella_cincinnatiensis_NCTC12438(Prediction)
Secretion system	Lsp type II secretion system	lspL	DYH34_RS11345	Legionella_cincinnatiensis_NCTC12438(Prediction)
Secretion system	Lsp type II secretion system	lspM	DYH34_RS11350	Legionella_cincinnatiensis_NCTC12438(Prediction)
Secretion system	Lvh (Legionella vir homologs) type IVA secretion system	lvhB10	-	Legionella_cincinnatiensis_NCTC12438(Prediction)
Secretion system	Lvh (Legionella vir homologs) type IVA secretion system	lvhB11	-	Legionella_cincinnatiensis_NCTC12438(Prediction)
Secretion system	Lvh (Legionella vir homologs) type IVA secretion system	lvhB2	-	Legionella_cincinnatiensis_NCTC12438(Prediction)
Secretion system	Lvh (Legionella vir homologs) type IVA secretion system	lvhB3	-	Legionella_cincinnatiensis_NCTC12438(Prediction)
Secretion system	Lvh (Legionella vir homologs) type IVA secretion system	lvhB4	-	Legionella_cincinnatiensis_NCTC12438(Prediction)
Secretion system	Lvh (Legionella vir homologs) type IVA secretion system	lvhB5	-	Legionella_cincinnatiensis_NCTC12438(Prediction)
Secretion system	Lvh (Legionella vir homologs) type IVA secretion system	lvhB6	-	Legionella_cincinnatiensis_NCTC12438(Prediction)
Secretion system	Lvh (Legionella vir homologs) type IVA secretion system	lvhB7	-	Legionella_cincinnatiensis_NCTC12438(Prediction)
Secretion system	Lvh (Legionella vir homologs) type IVA secretion system	lvhB8	-	Legionella_cincinnatiensis_NCTC12438(Prediction)
Secretion system	Lvh (Legionella vir homologs) type IVA secretion system	lvhB9	-	Legionella_cincinnatiensis_NCTC12438(Prediction)
Secretion system	Lvh (Legionella vir homologs) type IVA secretion system	lvhD4	-	Legionella_cincinnatiensis_NCTC12438(Prediction)
Secretion system	Type IVB secretion effectors	drrA/sidM	-	Legionella_cincinnatiensis_NCTC12438(Prediction)
Secretion system	Type IVB secretion effectors	laiE	DYH34_RS15515	Legionella_cincinnatiensis_NCTC12438(Prediction)
Secretion system	Type IVB secretion effectors	lepA	-	Legionella_cincinnatiensis_NCTC12438(Prediction)
Secretion system	Type IVB secretion effectors	lepB	DYH34_RS13610	Legionella_cincinnatiensis_NCTC12438(Prediction)
Secretion system	Type IVB secretion effectors	lidA	-	Legionella_cincinnatiensis_NCTC12438(Prediction)
Secretion system	Type IVB secretion effectors	ralF	-	Legionella_cincinnatiensis_NCTC12438(Prediction)
Secretion system	Type IVB secretion effectors	sdbA	-	Legionella_cincinnatiensis_NCTC12438(Prediction)
Secretion system	Type IVB secretion effectors	sdbB-like	-	Legionella_cincinnatiensis_NCTC12438(Prediction)
Secretion system	Type IVB secretion effectors	sdbB	-	Legionella_cincinnatiensis_NCTC12438(Prediction)
Secretion system	Type IVB secretion effectors	sdbC	-	Legionella_cincinnatiensis_NCTC12438(Prediction)
Secretion system	Type IVB secretion effectors	sdcA	DYH34_RS15520	Legionella_cincinnatiensis_NCTC12438(Prediction)
Secretion system	Type IVB secretion effectors	sdcB	-	Legionella_cincinnatiensis_NCTC12438(Prediction)
Secretion system	Type IVB secretion effectors	sdeA/laiA	DYH34_RS02070	Legionella_cincinnatiensis_NCTC12438(Prediction)
Secretion system	Type IVB secretion effectors	sdeB/laiB	DYH34_RS15505	Legionella_cincinnatiensis_NCTC12438(Prediction)
Secretion system	Type IVB secretion effectors	sdeC/laiC	DYH34_RS02060; DYH34_RS15495	Legionella_cincinnatiensis_NCTC12438(Prediction)
Secretion system	Type IVB secretion effectors	sdeD/laiF	-	Legionella_cincinnatiensis_NCTC12438(Prediction)
Secretion system	Type IVB secretion effectors	sdhA	-	Legionella_cincinnatiensis_NCTC12438(Prediction)
Secretion system	Type IVB secretion effectors	sdhB	DYH34_RS05470	Legionella_cincinnatiensis_NCTC12438(Prediction)
Secretion system	Type IVB secretion effectors	sidA	-	Legionella_cincinnatiensis_NCTC12438(Prediction)
Secretion system	Type IVB secretion effectors	sidB	-	Legionella_cincinnatiensis_NCTC12438(Prediction)
Secretion system	Type IVB secretion effectors	sidC	-	Legionella_cincinnatiensis_NCTC12438(Prediction)
Secretion system	Type IVB secretion effectors	sidD	-	Legionella_cincinnatiensis_NCTC12438(Prediction)
Secretion system	Type IVB secretion effectors	sidE-like	-	Legionella_cincinnatiensis_NCTC12438(Prediction)
Secretion system	Type IVB secretion effectors	sidE/laiD	DYH34_RS02065	Legionella_cincinnatiensis_NCTC12438(Prediction)
Secretion system	Type IVB secretion effectors	sidF	-	Legionella_cincinnatiensis_NCTC12438(Prediction)
Secretion system	Type IVB secretion effectors	sidG	-	Legionella_cincinnatiensis_NCTC12438(Prediction)
Secretion system	Type IVB secretion effectors	sidH	-	Legionella_cincinnatiensis_NCTC12438(Prediction)
Secretion system	Type IVB secretion effectors	vipA	-	Legionella_cincinnatiensis_NCTC12438(Prediction)
Secretion system	Type IVB secretion effectors	vipD1	-	Legionella_cincinnatiensis_NCTC12438(Prediction)
Secretion system	Type IVB secretion effectors	vipD2	-	Legionella_cincinnatiensis_NCTC12438(Prediction)
Secretion system	Type IVB secretion effectors	vipD3	-	Legionella_cincinnatiensis_NCTC12438(Prediction)
Secretion system	Type IVB secretion effectors	vipE	-	Legionella_cincinnatiensis_NCTC12438(Prediction)
Secretion system	Type IVB secretion effectors	vipF	DYH34_RS16705	Legionella_cincinnatiensis_NCTC12438(Prediction)
Secretion system	Type IVB secretion effectors	wipA	-	Legionella_cincinnatiensis_NCTC12438(Prediction)
Secretion system	Type IVB secretion effectors	wipB	-	Legionella_cincinnatiensis_NCTC12438(Prediction)
Secretion system	Type IVB secretion effectors	wipC	-	Legionella_cincinnatiensis_NCTC12438(Prediction)
Secretion system	Type IVB secretion effectors	ylfA	DYH34_RS09005	Legionella_cincinnatiensis_NCTC12438(Prediction)
Secretion system	Type IVB secretion effectors	ylfB	-	Legionella_cincinnatiensis_NCTC12438(Prediction)
Toxin	RtxA	rtxA	-	Legionella_cincinnatiensis_NCTC12438(Prediction)
Toxin	Phytotoxin phaseolotoxin(Pseudomonas)	-	DYH34_RS14795	Legionella_cincinnatiensis_NCTC12438(Prediction)
Antiphagocytosis	Capsular polysaccharide(Vibrio)	rmlB	DYH34_RS15760	Legionella_cincinnatiensis_NCTC12438(Prediction)
Antiphagocytosis	Capsule I(Burkholderia)	-	DYH34_RS15820	Legionella_cincinnatiensis_NCTC12438(Prediction)
Endotoxin	LOS(Haemophilus)	orfM	DYH34_RS15285	Legionella_cincinnatiensis_NCTC12438(Prediction)
Immune evasion	Capsule(Acinetobacter)	-	DYH34_RS01055; DYH34_RS05430; DYH34_RS15765	Legionella_cincinnatiensis_NCTC12438(Prediction)
Immune evasion	Polysaccharide capsule(Bacillus)	-	DYH34_RS01160	Legionella_cincinnatiensis_NCTC12438(Prediction)
Others	O-antigen(Yersinia)	ddhA	DYH34_RS01070	Legionella_cincinnatiensis_NCTC12438(Prediction)
Others	O-antigen(Yersinia)	ddhB	DYH34_RS01065	Legionella_cincinnatiensis_NCTC12438(Prediction)
Stress adaptation	AhpC(Mycobacterium)	ahpC	DYH34_RS14250	Legionella_cincinnatiensis_NCTC12438(Prediction)
Stress adaptation	Catalase(Neisseria)	katA	DYH34_RS10905	Legionella_cincinnatiensis_NCTC12438(Prediction)
Stress adaptation	SodCI(Salmonella)	sodCI	DYH34_RS05190	Legionella_cincinnatiensis_NCTC12438(Prediction)
Adherence	Hsp60	htpB	clem_RS03785	Legionella_clemsonensis_CDC-D5610(Prediction)
Adherence	MOMP	omp28	clem_RS00585	Legionella_clemsonensis_CDC-D5610(Prediction)
Adherence	Type IV pili	pilB	clem_RS06495	Legionella_clemsonensis_CDC-D5610(Prediction)
Adherence	Type IV pili	pilC	clem_RS06490	Legionella_clemsonensis_CDC-D5610(Prediction)
Adherence	Type IV pili	pilD	clem_RS06485	Legionella_clemsonensis_CDC-D5610(Prediction)
Adherence	Type IV pili	pilE	clem_RS10210	Legionella_clemsonensis_CDC-D5610(Prediction)
Adherence	Type IV pili	pilM	-	Legionella_clemsonensis_CDC-D5610(Prediction)
Adherence	Type IV pili	pilN	-	Legionella_clemsonensis_CDC-D5610(Prediction)
Adherence	Type IV pili	pilO	-	Legionella_clemsonensis_CDC-D5610(Prediction)
Adherence	Type IV pili	pilP	-	Legionella_clemsonensis_CDC-D5610(Prediction)
Adherence	Type IV pili	pilQ	clem_RS04465	Legionella_clemsonensis_CDC-D5610(Prediction)
Adherence	Flagella(Pseudomonas)	fleQ	clem_RS08765	Legionella_clemsonensis_CDC-D5610(Prediction)
Intracellular survival	LigA	ligA	-	Legionella_clemsonensis_CDC-D5610(Prediction)
Intracellular survival	Mip	mip	clem_RS09050	Legionella_clemsonensis_CDC-D5610(Prediction)
Invasion	Enhanced entry proteins	Undetermined	clem_RS05890	Legionella_clemsonensis_CDC-D5610(Prediction)
Invasion	Enhanced entry proteins	Undetermined	clem_RS06165	Legionella_clemsonensis_CDC-D5610(Prediction)
Invasion	Enhanced entry proteins	Undetermined	clem_RS07685	Legionella_clemsonensis_CDC-D5610(Prediction)
Invasion	Enhanced entry proteins	Undetermined	clem_RS10680	Legionella_clemsonensis_CDC-D5610(Prediction)
Invasion	Enhanced entry proteins	Undetermined	clem_RS05995	Legionella_clemsonensis_CDC-D5610(Prediction)
Invasion	Enhanced entry proteins	Undetermined	clem_RS04625; clem_RS05965	Legionella_clemsonensis_CDC-D5610(Prediction)
Invasion	Enhanced entry proteins	Undetermined	clem_RS08155	Legionella_clemsonensis_CDC-D5610(Prediction)
Invasion	Enhanced entry proteins	enhA	clem_RS05345; clem_RS10570	Legionella_clemsonensis_CDC-D5610(Prediction)
Invasion	Enhanced entry proteins	enhB	clem_RS10565	Legionella_clemsonensis_CDC-D5610(Prediction)
Invasion	Enhanced entry proteins	enhC	clem_RS10560	Legionella_clemsonensis_CDC-D5610(Prediction)
Invasion	Enhanced entry proteins	lidL	-	Legionella_clemsonensis_CDC-D5610(Prediction)
Iron uptake	Cytochrome c maturation (ccm) locus	ccmA	clem_RS08710	Legionella_clemsonensis_CDC-D5610(Prediction)
Iron uptake	Cytochrome c maturation (ccm) locus	ccmB	clem_RS08705	Legionella_clemsonensis_CDC-D5610(Prediction)
Iron uptake	Cytochrome c maturation (ccm) locus	ccmC	clem_RS08700	Legionella_clemsonensis_CDC-D5610(Prediction)
Iron uptake	Cytochrome c maturation (ccm) locus	ccmD	clem_RS08695	Legionella_clemsonensis_CDC-D5610(Prediction)
Iron uptake	Cytochrome c maturation (ccm) locus	ccmE	clem_RS08690	Legionella_clemsonensis_CDC-D5610(Prediction)
Iron uptake	Cytochrome c maturation (ccm) locus	ccmF	clem_RS08685	Legionella_clemsonensis_CDC-D5610(Prediction)
Iron uptake	Ferrous iron transport	feoA	clem_RS01605	Legionella_clemsonensis_CDC-D5610(Prediction)
Iron uptake	Ferrous iron transport	feoB	clem_RS01610	Legionella_clemsonensis_CDC-D5610(Prediction)
Iron uptake	Fur-regulated gene	frgA	clem_RS01340	Legionella_clemsonensis_CDC-D5610(Prediction)
Iron uptake	Iron acquisition/assimilation locus	iraA	clem_RS09320	Legionella_clemsonensis_CDC-D5610(Prediction)
Iron uptake	Iron acquisition/assimilation locus	iraB	-	Legionella_clemsonensis_CDC-D5610(Prediction)
Iron uptake	Legiobactin	lbtA	-	Legionella_clemsonensis_CDC-D5610(Prediction)
Iron uptake	Legiobactin	lbtB	-	Legionella_clemsonensis_CDC-D5610(Prediction)
Iron uptake	Heme biosynthesis(Haemophilus)	hemE	clem_RS11510	Legionella_clemsonensis_CDC-D5610(Prediction)
Regulation	Alternative sigma factor RpoS	rpoS	clem_RS05390	Legionella_clemsonensis_CDC-D5610(Prediction)
Regulation	Carbon storage regulator A	csrA	clem_RS09335	Legionella_clemsonensis_CDC-D5610(Prediction)
Regulation	LetA/LetS two component	letA	clem_RS10580	Legionella_clemsonensis_CDC-D5610(Prediction)
Regulation	LetA/LetS two component	letS	-	Legionella_clemsonensis_CDC-D5610(Prediction)
Regulation	RelA	relA	clem_RS06565	Legionella_clemsonensis_CDC-D5610(Prediction)
Secretion system	Dot/Icm type IVB secretion system	dotA	clem_RS02620	Legionella_clemsonensis_CDC-D5610(Prediction)
Secretion system	Dot/Icm type IVB secretion system	dotB	clem_RS02630	Legionella_clemsonensis_CDC-D5610(Prediction)
Secretion system	Dot/Icm type IVB secretion system	dotC	clem_RS02635	Legionella_clemsonensis_CDC-D5610(Prediction)
Secretion system	Dot/Icm type IVB secretion system	dotD	clem_RS02640	Legionella_clemsonensis_CDC-D5610(Prediction)
Secretion system	Dot/Icm type IVB secretion system	icmB/dotO	clem_RS03500	Legionella_clemsonensis_CDC-D5610(Prediction)
Secretion system	Dot/Icm type IVB secretion system	icmC/dotE	clem_RS03485	Legionella_clemsonensis_CDC-D5610(Prediction)
Secretion system	Dot/Icm type IVB secretion system	icmD/dotP	clem_RS03490; clem_RS11330	Legionella_clemsonensis_CDC-D5610(Prediction)
Secretion system	Dot/Icm type IVB secretion system	icmE/dotG	clem_RS03475	Legionella_clemsonensis_CDC-D5610(Prediction)
Secretion system	Dot/Icm type IVB secretion system	icmF	clem_RS03525	Legionella_clemsonensis_CDC-D5610(Prediction)
Secretion system	Dot/Icm type IVB secretion system	icmG/dotF	-	Legionella_clemsonensis_CDC-D5610(Prediction)
Secretion system	Dot/Icm type IVB secretion system	icmH/dotU	clem_RS03530	Legionella_clemsonensis_CDC-D5610(Prediction)
Secretion system	Dot/Icm type IVB secretion system	icmJ/dotN	-	Legionella_clemsonensis_CDC-D5610(Prediction)
Secretion system	Dot/Icm type IVB secretion system	icmK/dotH	clem_RS03470	Legionella_clemsonensis_CDC-D5610(Prediction)
Secretion system	Dot/Icm type IVB secretion system	icmL/dotI	clem_RS03465	Legionella_clemsonensis_CDC-D5610(Prediction)
Secretion system	Dot/Icm type IVB secretion system	icmM/dotJ	-	Legionella_clemsonensis_CDC-D5610(Prediction)
Secretion system	Dot/Icm type IVB secretion system	icmN/dotK	clem_RS03455	Legionella_clemsonensis_CDC-D5610(Prediction)
Secretion system	Dot/Icm type IVB secretion system	icmO/dotL	clem_RS03450	Legionella_clemsonensis_CDC-D5610(Prediction)
Secretion system	Dot/Icm type IVB secretion system	icmP/dotM	clem_RS03445	Legionella_clemsonensis_CDC-D5610(Prediction)
Secretion system	Dot/Icm type IVB secretion system	icmQ	clem_RS03440	Legionella_clemsonensis_CDC-D5610(Prediction)
Secretion system	Dot/Icm type IVB secretion system	icmR	-	Legionella_clemsonensis_CDC-D5610(Prediction)
Secretion system	Dot/Icm type IVB secretion system	icmS	clem_RS03430	Legionella_clemsonensis_CDC-D5610(Prediction)
Secretion system	Dot/Icm type IVB secretion system	icmT	clem_RS03425	Legionella_clemsonensis_CDC-D5610(Prediction)
Secretion system	Dot/Icm type IVB secretion system	icmV	clem_RS02615	Legionella_clemsonensis_CDC-D5610(Prediction)
Secretion system	Dot/Icm type IVB secretion system	icmW	clem_RS02610	Legionella_clemsonensis_CDC-D5610(Prediction)
Secretion system	Dot/Icm type IVB secretion system	icmX	clem_RS02605	Legionella_clemsonensis_CDC-D5610(Prediction)
Secretion system	Dot/Icm type IVB secretion system	lvgA	clem_RS01620	Legionella_clemsonensis_CDC-D5610(Prediction)
Secretion system	Lsp type II secretion system	lspC	-	Legionella_clemsonensis_CDC-D5610(Prediction)
Secretion system	Lsp type II secretion system	lspD	clem_RS05535	Legionella_clemsonensis_CDC-D5610(Prediction)
Secretion system	Lsp type II secretion system	lspE	clem_RS05530	Legionella_clemsonensis_CDC-D5610(Prediction)
Secretion system	Lsp type II secretion system	lspF	clem_RS06035	Legionella_clemsonensis_CDC-D5610(Prediction)
Secretion system	Lsp type II secretion system	lspG	clem_RS06030	Legionella_clemsonensis_CDC-D5610(Prediction)
Secretion system	Lsp type II secretion system	lspH	-	Legionella_clemsonensis_CDC-D5610(Prediction)
Secretion system	Lsp type II secretion system	lspI	clem_RS06020	Legionella_clemsonensis_CDC-D5610(Prediction)
Secretion system	Lsp type II secretion system	lspJ	clem_RS06015	Legionella_clemsonensis_CDC-D5610(Prediction)
Secretion system	Lsp type II secretion system	lspK	clem_RS06010	Legionella_clemsonensis_CDC-D5610(Prediction)
Secretion system	Lsp type II secretion system	lspL	clem_RS10070	Legionella_clemsonensis_CDC-D5610(Prediction)
Secretion system	Lsp type II secretion system	lspM	-	Legionella_clemsonensis_CDC-D5610(Prediction)
Secretion system	Lvh (Legionella vir homologs) type IVA secretion system	lvhB10	-	Legionella_clemsonensis_CDC-D5610(Prediction)
Secretion system	Lvh (Legionella vir homologs) type IVA secretion system	lvhB11	-	Legionella_clemsonensis_CDC-D5610(Prediction)
Secretion system	Lvh (Legionella vir homologs) type IVA secretion system	lvhB2	-	Legionella_clemsonensis_CDC-D5610(Prediction)
Secretion system	Lvh (Legionella vir homologs) type IVA secretion system	lvhB3	-	Legionella_clemsonensis_CDC-D5610(Prediction)
Secretion system	Lvh (Legionella vir homologs) type IVA secretion system	lvhB4	-	Legionella_clemsonensis_CDC-D5610(Prediction)
Secretion system	Lvh (Legionella vir homologs) type IVA secretion system	lvhB5	-	Legionella_clemsonensis_CDC-D5610(Prediction)
Secretion system	Lvh (Legionella vir homologs) type IVA secretion system	lvhB6	-	Legionella_clemsonensis_CDC-D5610(Prediction)
Secretion system	Lvh (Legionella vir homologs) type IVA secretion system	lvhB7	-	Legionella_clemsonensis_CDC-D5610(Prediction)
Secretion system	Lvh (Legionella vir homologs) type IVA secretion system	lvhB8	-	Legionella_clemsonensis_CDC-D5610(Prediction)
Secretion system	Lvh (Legionella vir homologs) type IVA secretion system	lvhB9	-	Legionella_clemsonensis_CDC-D5610(Prediction)
Secretion system	Lvh (Legionella vir homologs) type IVA secretion system	lvhD4	-	Legionella_clemsonensis_CDC-D5610(Prediction)
Secretion system	Type IVB secretion effectors	drrA/sidM	-	Legionella_clemsonensis_CDC-D5610(Prediction)
Secretion system	Type IVB secretion effectors	laiE	-	Legionella_clemsonensis_CDC-D5610(Prediction)
Secretion system	Type IVB secretion effectors	lepA	-	Legionella_clemsonensis_CDC-D5610(Prediction)
Secretion system	Type IVB secretion effectors	lepB	clem_RS11670; clem_RS13905	Legionella_clemsonensis_CDC-D5610(Prediction)
Secretion system	Type IVB secretion effectors	lidA	-	Legionella_clemsonensis_CDC-D5610(Prediction)
Secretion system	Type IVB secretion effectors	ralF	clem_RS01815	Legionella_clemsonensis_CDC-D5610(Prediction)
Secretion system	Type IVB secretion effectors	sdbA	-	Legionella_clemsonensis_CDC-D5610(Prediction)
Secretion system	Type IVB secretion effectors	sdbB-like	-	Legionella_clemsonensis_CDC-D5610(Prediction)
Secretion system	Type IVB secretion effectors	sdbB	-	Legionella_clemsonensis_CDC-D5610(Prediction)
Secretion system	Type IVB secretion effectors	sdbC	-	Legionella_clemsonensis_CDC-D5610(Prediction)
Secretion system	Type IVB secretion effectors	sdcA	-	Legionella_clemsonensis_CDC-D5610(Prediction)
Secretion system	Type IVB secretion effectors	sdcB	-	Legionella_clemsonensis_CDC-D5610(Prediction)
Secretion system	Type IVB secretion effectors	sdeA/laiA	-	Legionella_clemsonensis_CDC-D5610(Prediction)
Secretion system	Type IVB secretion effectors	sdeB/laiB	-	Legionella_clemsonensis_CDC-D5610(Prediction)
Secretion system	Type IVB secretion effectors	sdeC/laiC	-	Legionella_clemsonensis_CDC-D5610(Prediction)
Secretion system	Type IVB secretion effectors	sdeD/laiF	-	Legionella_clemsonensis_CDC-D5610(Prediction)
Secretion system	Type IVB secretion effectors	sdhA	clem_RS01690	Legionella_clemsonensis_CDC-D5610(Prediction)
Secretion system	Type IVB secretion effectors	sdhB	-	Legionella_clemsonensis_CDC-D5610(Prediction)
Secretion system	Type IVB secretion effectors	sidA	-	Legionella_clemsonensis_CDC-D5610(Prediction)
Secretion system	Type IVB secretion effectors	sidB	-	Legionella_clemsonensis_CDC-D5610(Prediction)
Secretion system	Type IVB secretion effectors	sidC	-	Legionella_clemsonensis_CDC-D5610(Prediction)
Secretion system	Type IVB secretion effectors	sidD	-	Legionella_clemsonensis_CDC-D5610(Prediction)
Secretion system	Type IVB secretion effectors	sidE-like	-	Legionella_clemsonensis_CDC-D5610(Prediction)
Secretion system	Type IVB secretion effectors	sidE/laiD	-	Legionella_clemsonensis_CDC-D5610(Prediction)
Secretion system	Type IVB secretion effectors	sidF	-	Legionella_clemsonensis_CDC-D5610(Prediction)
Secretion system	Type IVB secretion effectors	sidG	-	Legionella_clemsonensis_CDC-D5610(Prediction)
Secretion system	Type IVB secretion effectors	sidH	-	Legionella_clemsonensis_CDC-D5610(Prediction)
Secretion system	Type IVB secretion effectors	vipA	-	Legionella_clemsonensis_CDC-D5610(Prediction)
Secretion system	Type IVB secretion effectors	vipD1	-	Legionella_clemsonensis_CDC-D5610(Prediction)
Secretion system	Type IVB secretion effectors	vipD2	-	Legionella_clemsonensis_CDC-D5610(Prediction)
Secretion system	Type IVB secretion effectors	vipD3	-	Legionella_clemsonensis_CDC-D5610(Prediction)
Secretion system	Type IVB secretion effectors	vipE	-	Legionella_clemsonensis_CDC-D5610(Prediction)
Secretion system	Type IVB secretion effectors	vipF	-	Legionella_clemsonensis_CDC-D5610(Prediction)
Secretion system	Type IVB secretion effectors	wipA	clem_RS07115	Legionella_clemsonensis_CDC-D5610(Prediction)
Secretion system	Type IVB secretion effectors	wipB	-	Legionella_clemsonensis_CDC-D5610(Prediction)
Secretion system	Type IVB secretion effectors	wipC	-	Legionella_clemsonensis_CDC-D5610(Prediction)
Secretion system	Type IVB secretion effectors	ylfA	clem_RS03200	Legionella_clemsonensis_CDC-D5610(Prediction)
Secretion system	Type IVB secretion effectors	ylfB	-	Legionella_clemsonensis_CDC-D5610(Prediction)
Secretion system	T4SS effectors(Coxiella)	phnB	clem_RS06120	Legionella_clemsonensis_CDC-D5610(Prediction)
Toxin	RtxA	rtxA	-	Legionella_clemsonensis_CDC-D5610(Prediction)
Antiphagocytosis	Alginate biosynthesis(Pseudomonas)	algC	clem_RS12615	Legionella_clemsonensis_CDC-D5610(Prediction)
Antiphagocytosis	Capsule(Klebsiella)	uge	clem_RS04885	Legionella_clemsonensis_CDC-D5610(Prediction)
Colonization and Immune evasion	Capsule biosynthesis and transport(Campylobacter)	-	clem_RS01000	Legionella_clemsonensis_CDC-D5610(Prediction)
Efflux pump	AcrAB(Klebsiella)	-	clem_RS04500	Legionella_clemsonensis_CDC-D5610(Prediction)
Efflux pump	AcrAB(Klebsiella)	-	clem_RS04505	Legionella_clemsonensis_CDC-D5610(Prediction)
Endotoxin	LOS(Haemophilus)	orfM	clem_RS12600	Legionella_clemsonensis_CDC-D5610(Prediction)
Endotoxin	LPS-modifying enzyme(Bordetella)	pagP	clem_RS14530	Legionella_clemsonensis_CDC-D5610(Prediction)
Immune evasion	Capsule(Acinetobacter)	-	clem_RS09110; clem_RS09365	Legionella_clemsonensis_CDC-D5610(Prediction)
Immune evasion	LPS(Brucella)	manCcore	clem_RS09380	Legionella_clemsonensis_CDC-D5610(Prediction)
Immune evasion	Polysaccharide capsule(Bacillus)	gtaB	clem_RS04405	Legionella_clemsonensis_CDC-D5610(Prediction)
Serum resistance and immune evastion	LPS(Francisella)	-	clem_RS14035	Legionella_clemsonensis_CDC-D5610(Prediction)
Stress adaptation	SodCI(Salmonella)	sodCI	clem_RS03555	Legionella_clemsonensis_CDC-D5610(Prediction)
Adherence	Hsp60	htpB	DYC89_RS10585	Legionella_donaldsonii_NCTC13292(Prediction)
Adherence	MOMP	omp28	DYC89_RS10380; DYC89_RS15095	Legionella_donaldsonii_NCTC13292(Prediction)
Adherence	Type IV pili	pilB	DYC89_RS07610	Legionella_donaldsonii_NCTC13292(Prediction)
Adherence	Type IV pili	pilC	DYC89_RS07605	Legionella_donaldsonii_NCTC13292(Prediction)
Adherence	Type IV pili	pilD	DYC89_RS07600	Legionella_donaldsonii_NCTC13292(Prediction)
Adherence	Type IV pili	pilE	DYC89_RS04455	Legionella_donaldsonii_NCTC13292(Prediction)
Adherence	Type IV pili	pilM	-	Legionella_donaldsonii_NCTC13292(Prediction)
Adherence	Type IV pili	pilN	-	Legionella_donaldsonii_NCTC13292(Prediction)
Adherence	Type IV pili	pilO	-	Legionella_donaldsonii_NCTC13292(Prediction)
Adherence	Type IV pili	pilP	-	Legionella_donaldsonii_NCTC13292(Prediction)
Adherence	Type IV pili	pilQ	DYC89_RS09720	Legionella_donaldsonii_NCTC13292(Prediction)
Adherence	LPS O-antigen (P. aeruginosa)(Pseudomonas)	-	DYC89_RS05325; DYC89_RS05335	Legionella_donaldsonii_NCTC13292(Prediction)
Adherence	LPS O-antigen (P. aeruginosa)(Pseudomonas)	wbpL	DYC89_RS05425	Legionella_donaldsonii_NCTC13292(Prediction)
Adherence	Tap type IV pili(Aeromonas)	tapT	DYC89_RS11370	Legionella_donaldsonii_NCTC13292(Prediction)
Intracellular survival	LigA	ligA	-	Legionella_donaldsonii_NCTC13292(Prediction)
Intracellular survival	Mip	mip	DYC89_RS05475	Legionella_donaldsonii_NCTC13292(Prediction)
Invasion	Enhanced entry proteins	Undetermined	DYC89_RS07700	Legionella_donaldsonii_NCTC13292(Prediction)
Invasion	Enhanced entry proteins	Undetermined	DYC89_RS07990	Legionella_donaldsonii_NCTC13292(Prediction)
Invasion	Enhanced entry proteins	Undetermined	DYC89_RS06650	Legionella_donaldsonii_NCTC13292(Prediction)
Invasion	Enhanced entry proteins	Undetermined	DYC89_RS10795	Legionella_donaldsonii_NCTC13292(Prediction)
Invasion	Enhanced entry proteins	Undetermined	DYC89_RS07825	Legionella_donaldsonii_NCTC13292(Prediction)
Invasion	Enhanced entry proteins	Undetermined	DYC89_RS04525; DYC89_RS07775	Legionella_donaldsonii_NCTC13292(Prediction)
Invasion	Enhanced entry proteins	Undetermined	-	Legionella_donaldsonii_NCTC13292(Prediction)
Invasion	Enhanced entry proteins	enhA	DYC89_RS04175; DYC89_RS08910	Legionella_donaldsonii_NCTC13292(Prediction)
Invasion	Enhanced entry proteins	enhB	DYC89_RS04180	Legionella_donaldsonii_NCTC13292(Prediction)
Invasion	Enhanced entry proteins	enhC	DYC89_RS04185	Legionella_donaldsonii_NCTC13292(Prediction)
Invasion	Enhanced entry proteins	lidL	-	Legionella_donaldsonii_NCTC13292(Prediction)
Iron uptake	Cytochrome c maturation (ccm) locus	ccmA	DYC89_RS05865	Legionella_donaldsonii_NCTC13292(Prediction)
Iron uptake	Cytochrome c maturation (ccm) locus	ccmB	DYC89_RS05870	Legionella_donaldsonii_NCTC13292(Prediction)
Iron uptake	Cytochrome c maturation (ccm) locus	ccmC	DYC89_RS05875	Legionella_donaldsonii_NCTC13292(Prediction)
Iron uptake	Cytochrome c maturation (ccm) locus	ccmD	DYC89_RS05880	Legionella_donaldsonii_NCTC13292(Prediction)
Iron uptake	Cytochrome c maturation (ccm) locus	ccmE	DYC89_RS05885	Legionella_donaldsonii_NCTC13292(Prediction)
Iron uptake	Cytochrome c maturation (ccm) locus	ccmF	DYC89_RS05890	Legionella_donaldsonii_NCTC13292(Prediction)
Iron uptake	Ferrous iron transport	feoA	DYC89_RS13570	Legionella_donaldsonii_NCTC13292(Prediction)
Iron uptake	Ferrous iron transport	feoB	DYC89_RS13565	Legionella_donaldsonii_NCTC13292(Prediction)
Iron uptake	Fur-regulated gene	frgA	DYC89_RS01185	Legionella_donaldsonii_NCTC13292(Prediction)
Iron uptake	Iron acquisition/assimilation locus	iraA	DYC89_RS05420	Legionella_donaldsonii_NCTC13292(Prediction)
Iron uptake	Iron acquisition/assimilation locus	iraB	DYC89_RS05415	Legionella_donaldsonii_NCTC13292(Prediction)
Iron uptake	Legiobactin	lbtA	-	Legionella_donaldsonii_NCTC13292(Prediction)
Iron uptake	Legiobactin	lbtB	-	Legionella_donaldsonii_NCTC13292(Prediction)
Iron uptake	Heme biosynthesis(Haemophilus)	hemC	DYC89_RS02720	Legionella_donaldsonii_NCTC13292(Prediction)
Regulation	Alternative sigma factor RpoS	rpoS	DYC89_RS08835	Legionella_donaldsonii_NCTC13292(Prediction)
Regulation	Carbon storage regulator A	csrA	DYC89_RS05430	Legionella_donaldsonii_NCTC13292(Prediction)
Regulation	LetA/LetS two component	letA	DYC89_RS04165	Legionella_donaldsonii_NCTC13292(Prediction)
Regulation	LetA/LetS two component	letS	DYC89_RS04470	Legionella_donaldsonii_NCTC13292(Prediction)
Regulation	RelA	relA	DYC89_RS08435	Legionella_donaldsonii_NCTC13292(Prediction)
Secretion system	Dot/Icm type IVB secretion system	dotA	DYC89_RS03060	Legionella_donaldsonii_NCTC13292(Prediction)
Secretion system	Dot/Icm type IVB secretion system	dotB	DYC89_RS03070	Legionella_donaldsonii_NCTC13292(Prediction)
Secretion system	Dot/Icm type IVB secretion system	dotC	DYC89_RS03075	Legionella_donaldsonii_NCTC13292(Prediction)
Secretion system	Dot/Icm type IVB secretion system	dotD	DYC89_RS03080	Legionella_donaldsonii_NCTC13292(Prediction)
Secretion system	Dot/Icm type IVB secretion system	icmB/dotO	DYC89_RS11425	Legionella_donaldsonii_NCTC13292(Prediction)
Secretion system	Dot/Icm type IVB secretion system	icmC/dotE	DYC89_RS11440	Legionella_donaldsonii_NCTC13292(Prediction)
Secretion system	Dot/Icm type IVB secretion system	icmD/dotP	DYC89_RS11435	Legionella_donaldsonii_NCTC13292(Prediction)
Secretion system	Dot/Icm type IVB secretion system	icmE/dotG	DYC89_RS11450	Legionella_donaldsonii_NCTC13292(Prediction)
Secretion system	Dot/Icm type IVB secretion system	icmF	DYC89_RS03995	Legionella_donaldsonii_NCTC13292(Prediction)
Secretion system	Dot/Icm type IVB secretion system	icmG/dotF	-	Legionella_donaldsonii_NCTC13292(Prediction)
Secretion system	Dot/Icm type IVB secretion system	icmH/dotU	DYC89_RS04000	Legionella_donaldsonii_NCTC13292(Prediction)
Secretion system	Dot/Icm type IVB secretion system	icmJ/dotN	DYC89_RS11430	Legionella_donaldsonii_NCTC13292(Prediction)
Secretion system	Dot/Icm type IVB secretion system	icmK/dotH	DYC89_RS11455	Legionella_donaldsonii_NCTC13292(Prediction)
Secretion system	Dot/Icm type IVB secretion system	icmL/dotI	DYC89_RS11460	Legionella_donaldsonii_NCTC13292(Prediction)
Secretion system	Dot/Icm type IVB secretion system	icmM/dotJ	DYC89_RS16625	Legionella_donaldsonii_NCTC13292(Prediction)
Secretion system	Dot/Icm type IVB secretion system	icmN/dotK	DYC89_RS11470	Legionella_donaldsonii_NCTC13292(Prediction)
Secretion system	Dot/Icm type IVB secretion system	icmO/dotL	DYC89_RS11475	Legionella_donaldsonii_NCTC13292(Prediction)
Secretion system	Dot/Icm type IVB secretion system	icmP/dotM	DYC89_RS11480	Legionella_donaldsonii_NCTC13292(Prediction)
Secretion system	Dot/Icm type IVB secretion system	icmQ	DYC89_RS11485	Legionella_donaldsonii_NCTC13292(Prediction)
Secretion system	Dot/Icm type IVB secretion system	icmR	-	Legionella_donaldsonii_NCTC13292(Prediction)
Secretion system	Dot/Icm type IVB secretion system	icmS	DYC89_RS11495	Legionella_donaldsonii_NCTC13292(Prediction)
Secretion system	Dot/Icm type IVB secretion system	icmT	DYC89_RS11500	Legionella_donaldsonii_NCTC13292(Prediction)
Secretion system	Dot/Icm type IVB secretion system	icmV	DYC89_RS03055	Legionella_donaldsonii_NCTC13292(Prediction)
Secretion system	Dot/Icm type IVB secretion system	icmW	DYC89_RS03050	Legionella_donaldsonii_NCTC13292(Prediction)
Secretion system	Dot/Icm type IVB secretion system	icmX	DYC89_RS03045	Legionella_donaldsonii_NCTC13292(Prediction)
Secretion system	Dot/Icm type IVB secretion system	lvgA	DYC89_RS13555	Legionella_donaldsonii_NCTC13292(Prediction)
Secretion system	Lsp type II secretion system	lspC	-	Legionella_donaldsonii_NCTC13292(Prediction)
Secretion system	Lsp type II secretion system	lspD	DYC89_RS08715	Legionella_donaldsonii_NCTC13292(Prediction)
Secretion system	Lsp type II secretion system	lspE	DYC89_RS08720	Legionella_donaldsonii_NCTC13292(Prediction)
Secretion system	Lsp type II secretion system	lspF	DYC89_RS07855	Legionella_donaldsonii_NCTC13292(Prediction)
Secretion system	Lsp type II secretion system	lspG	DYC89_RS07850	Legionella_donaldsonii_NCTC13292(Prediction)
Secretion system	Lsp type II secretion system	lspH	-	Legionella_donaldsonii_NCTC13292(Prediction)
Secretion system	Lsp type II secretion system	lspI	DYC89_RS07840	Legionella_donaldsonii_NCTC13292(Prediction)
Secretion system	Lsp type II secretion system	lspJ	DYC89_RS07835	Legionella_donaldsonii_NCTC13292(Prediction)
Secretion system	Lsp type II secretion system	lspK	DYC89_RS07830	Legionella_donaldsonii_NCTC13292(Prediction)
Secretion system	Lsp type II secretion system	lspL	DYC89_RS04550	Legionella_donaldsonii_NCTC13292(Prediction)
Secretion system	Lsp type II secretion system	lspM	-	Legionella_donaldsonii_NCTC13292(Prediction)
Secretion system	Lvh (Legionella vir homologs) type IVA secretion system	lvhB10	-	Legionella_donaldsonii_NCTC13292(Prediction)
Secretion system	Lvh (Legionella vir homologs) type IVA secretion system	lvhB11	-	Legionella_donaldsonii_NCTC13292(Prediction)
Secretion system	Lvh (Legionella vir homologs) type IVA secretion system	lvhB2	-	Legionella_donaldsonii_NCTC13292(Prediction)
Secretion system	Lvh (Legionella vir homologs) type IVA secretion system	lvhB3	-	Legionella_donaldsonii_NCTC13292(Prediction)
Secretion system	Lvh (Legionella vir homologs) type IVA secretion system	lvhB4	-	Legionella_donaldsonii_NCTC13292(Prediction)
Secretion system	Lvh (Legionella vir homologs) type IVA secretion system	lvhB5	-	Legionella_donaldsonii_NCTC13292(Prediction)
Secretion system	Lvh (Legionella vir homologs) type IVA secretion system	lvhB6	-	Legionella_donaldsonii_NCTC13292(Prediction)
Secretion system	Lvh (Legionella vir homologs) type IVA secretion system	lvhB7	-	Legionella_donaldsonii_NCTC13292(Prediction)
Secretion system	Lvh (Legionella vir homologs) type IVA secretion system	lvhB8	-	Legionella_donaldsonii_NCTC13292(Prediction)
Secretion system	Lvh (Legionella vir homologs) type IVA secretion system	lvhB9	-	Legionella_donaldsonii_NCTC13292(Prediction)
Secretion system	Lvh (Legionella vir homologs) type IVA secretion system	lvhD4	-	Legionella_donaldsonii_NCTC13292(Prediction)
Secretion system	Type IVB secretion effectors	drrA/sidM	-	Legionella_donaldsonii_NCTC13292(Prediction)
Secretion system	Type IVB secretion effectors	laiE	-	Legionella_donaldsonii_NCTC13292(Prediction)
Secretion system	Type IVB secretion effectors	lepA	-	Legionella_donaldsonii_NCTC13292(Prediction)
Secretion system	Type IVB secretion effectors	lepB	DYC89_RS06895	Legionella_donaldsonii_NCTC13292(Prediction)
Secretion system	Type IVB secretion effectors	lidA	-	Legionella_donaldsonii_NCTC13292(Prediction)
Secretion system	Type IVB secretion effectors	ralF	DYC89_RS14900	Legionella_donaldsonii_NCTC13292(Prediction)
Secretion system	Type IVB secretion effectors	sdbA	-	Legionella_donaldsonii_NCTC13292(Prediction)
Secretion system	Type IVB secretion effectors	sdbB-like	-	Legionella_donaldsonii_NCTC13292(Prediction)
Secretion system	Type IVB secretion effectors	sdbB	-	Legionella_donaldsonii_NCTC13292(Prediction)
Secretion system	Type IVB secretion effectors	sdbC	-	Legionella_donaldsonii_NCTC13292(Prediction)
Secretion system	Type IVB secretion effectors	sdcA	-	Legionella_donaldsonii_NCTC13292(Prediction)
Secretion system	Type IVB secretion effectors	sdcB	-	Legionella_donaldsonii_NCTC13292(Prediction)
Secretion system	Type IVB secretion effectors	sdeA/laiA	-	Legionella_donaldsonii_NCTC13292(Prediction)
Secretion system	Type IVB secretion effectors	sdeB/laiB	-	Legionella_donaldsonii_NCTC13292(Prediction)
Secretion system	Type IVB secretion effectors	sdeC/laiC	-	Legionella_donaldsonii_NCTC13292(Prediction)
Secretion system	Type IVB secretion effectors	sdeD/laiF	-	Legionella_donaldsonii_NCTC13292(Prediction)
Secretion system	Type IVB secretion effectors	sdhA	-	Legionella_donaldsonii_NCTC13292(Prediction)
Secretion system	Type IVB secretion effectors	sdhB	-	Legionella_donaldsonii_NCTC13292(Prediction)
Secretion system	Type IVB secretion effectors	sidA	-	Legionella_donaldsonii_NCTC13292(Prediction)
Secretion system	Type IVB secretion effectors	sidB	-	Legionella_donaldsonii_NCTC13292(Prediction)
Secretion system	Type IVB secretion effectors	sidC	-	Legionella_donaldsonii_NCTC13292(Prediction)
Secretion system	Type IVB secretion effectors	sidD	-	Legionella_donaldsonii_NCTC13292(Prediction)
Secretion system	Type IVB secretion effectors	sidE-like	-	Legionella_donaldsonii_NCTC13292(Prediction)
Secretion system	Type IVB secretion effectors	sidE/laiD	-	Legionella_donaldsonii_NCTC13292(Prediction)
Secretion system	Type IVB secretion effectors	sidF	-	Legionella_donaldsonii_NCTC13292(Prediction)
Secretion system	Type IVB secretion effectors	sidG	-	Legionella_donaldsonii_NCTC13292(Prediction)
Secretion system	Type IVB secretion effectors	sidH	-	Legionella_donaldsonii_NCTC13292(Prediction)
Secretion system	Type IVB secretion effectors	vipA	-	Legionella_donaldsonii_NCTC13292(Prediction)
Secretion system	Type IVB secretion effectors	vipD1	-	Legionella_donaldsonii_NCTC13292(Prediction)
Secretion system	Type IVB secretion effectors	vipD2	-	Legionella_donaldsonii_NCTC13292(Prediction)
Secretion system	Type IVB secretion effectors	vipD3	-	Legionella_donaldsonii_NCTC13292(Prediction)
Secretion system	Type IVB secretion effectors	vipE	-	Legionella_donaldsonii_NCTC13292(Prediction)
Secretion system	Type IVB secretion effectors	vipF	-	Legionella_donaldsonii_NCTC13292(Prediction)
Secretion system	Type IVB secretion effectors	wipA	-	Legionella_donaldsonii_NCTC13292(Prediction)
Secretion system	Type IVB secretion effectors	wipB	-	Legionella_donaldsonii_NCTC13292(Prediction)
Secretion system	Type IVB secretion effectors	wipC	-	Legionella_donaldsonii_NCTC13292(Prediction)
Secretion system	Type IVB secretion effectors	ylfA	-	Legionella_donaldsonii_NCTC13292(Prediction)
Secretion system	Type IVB secretion effectors	ylfB	-	Legionella_donaldsonii_NCTC13292(Prediction)
Secretion system	T4SS effectors(Coxiella)	phnB	DYC89_RS07945	Legionella_donaldsonii_NCTC13292(Prediction)
Toxin	RtxA	rtxA	DYC89_RS09555	Legionella_donaldsonii_NCTC13292(Prediction)
Efflux pump	AcrAB(Klebsiella)	-	DYC89_RS09675	Legionella_donaldsonii_NCTC13292(Prediction)
Efflux pump	AcrAB(Klebsiella)	-	DYC89_RS09670	Legionella_donaldsonii_NCTC13292(Prediction)
Endotoxin	LOS(Haemophilus)	orfM	DYC89_RS12575	Legionella_donaldsonii_NCTC13292(Prediction)
Endotoxin	LPS-modifying enzyme(Bordetella)	pagP	DYC89_RS00160	Legionella_donaldsonii_NCTC13292(Prediction)
Immune evasion	Capsule(Acinetobacter)	-	DYC89_RS05330	Legionella_donaldsonii_NCTC13292(Prediction)
Immune evasion	LPS(Brucella)	gmd	DYC89_RS05395	Legionella_donaldsonii_NCTC13292(Prediction)
[truncated: 7,366 more rows]
