# Supplementary material for: Comparative analysis of Legionella lytica genome identifies specific metabolic traits and virulence factors
Source: Sci Rep. 2025 Feb 14;15:5554. doi: 10.1038/s41598-025-90154-5 (PMC11828895; doi:10.1038/s41598-025-90154-5)
Supplement: Supplementary file 6 — Supplementary Information 6. [file 41598_2025_90154_MOESM6_ESM.xlsx]

## Sheet: Predicted effector proteins
locus_tag	Accession	feature_type	gene	product	note	start	end	strand	is_legionella_effector_most_likely	translation
J2N86_RS00170	NZ_CP071527.1	CDS		beta-ketoacyl synthase N-terminal-like domain-containing protein	Derived by automated computational analysis using gene prediction method: Protein Homology.	39706	43576	-1	most_likely	MTDTTTLKNALLMIKKLKKKLQEQQEKLFDPIAIIGMSCRLPQAQNLSQFWELLNQGKNIITPIPQERWELLKETQEEAKRNPHLAYWGGYLADIDAFDAYFFGISPREALRMDPQQRLLLEVAYESLEDAGLTLDGLSGSNTGVFSSLYASQFSHLQQLDSDMDALLIPTGSAISMGANRLSYILDLHGPSMVLDTACSSSLIAVQLACLNLQAKLCDQALVSAVNINLLPSIHAILAKATMLSPTGQCHTFDAQADGYVQGEGAGSIVLKPLSRALQDKDKIYAVITGCAVNQDGKTNGLTAPNGLQQEQLLRAAYRNAQTDPAHISYIECHGTGTFLGDPIEAQALGEVIGKRHEEQKPCWISSVKTNVGHLEPAAGIISMIKTALILKNGVIPPH…
J2N86_RS00345	NZ_CP071527.1	CDS		LbtU family siderophore porin	Derived by automated computational analysis using gene prediction method: Protein Homology.	108510	110124	1	most_likely	MKIKKLVLALVCFSSPLYAENDQQLQREIERLQKQTQQLQSQLIALQKKLVTHKTKHSAAPARLQRATTTSRPTTAVAQQGEKKQQGRHKNSRLIKYHSSPITVHAPEAKPASIGFYPTALVADNRVVTYIAGTPVVTSPYLGSRPAFDGSDYIVNISSINRDIRLMQQRRRLYDAYKKIGYPIPERPIIAISGKAEPIGMVNSSYMGETNTDLTLGSSELAVAAALNQNVEAYMSIAYDESPPEIGPRINNSAFSLNLGFVNIGNLDKTPFYFTAGQLYAPFGRYSSAMVSAPLTMNLARTKTRPFILGYKSQTDRGSFASMYIYRSDTQSGKSGVGGANLGYSFAVNDITGEVGASYISSIADSSGMQNTAANPGTFGGFGSLLHGSEIVRKTQAVD…
J2N86_RS00445	NZ_CP071527.1	CDS		hypothetical protein	Derived by automated computational analysis using gene prediction method: GeneMarkS-2+.	126987	127491	-1	most_likely	MSEGKLNEKISRLEQQVRSAYDYYETLAEEHRLLKAIIDKAPRKIVAMERLINLYDQKIKEARNRNTHVEEVILEQNRLSIINQRKDLARHLAACEKHLPEVGSKLISARSKHSTLSQELATAKNILQQKQASSPTLFATEKHQPAQKNKDHSLGEGAERRPHNRLG
J2N86_RS00585	NZ_CP071527.1	CDS		DUF1841 family protein	Derived by automated computational analysis using gene prediction method: Protein Homology.	155269	155695	-1	most_likely	MFYGDTIQETRQMFFSSWEKYQQKKPLTPLENEVVQVILAHPEYHKAVENQNKFQQQTYYPELGETNPFLHMGLHLGIREQIATDRPVGISAIYQLLLKKYADPLAVEHLMMEQLAECLWRSQRDNLPPDEQYYLTTLSNL
J2N86_RS00625	NZ_CP071527.1	CDS		type IV fimbriae assembly protein	Derived by automated computational analysis using gene prediction method: Protein Homology.HHpred PDB manual curation	164188	164461	-1	most_likely	MLIQPVEPIFVVVKFDQEDHLCQMLSLSDSELELKCSHYFEKETYVSFHGKYFRGHANIQQVTFSKHHFIYQMNIEEIQFQPGLLINTRL
J2N86_RS01045	NZ_CP071527.1	CDS		FRG domain-containing protein	Derived by automated computational analysis using gene prediction method: Protein Homology.	264557	265481	1	most_likely	MEGYVFRGHEDFRYQLTPSAFREHSIAQMKIDFNIPPTILGEWFNSKEIKKTIASWYSSNPIHSQHPAIHLLKEWCLYIMCYNHSLHLFVKNNPNNVSEQDAASFLLRDAEYWRKETTFQQMFERYLPTIIDRHSLKDGGLIQQANPYEDLAAVDETLPQHYGIPTAALDWSYNFHVAIHFALGNESEQNSKFLALYAFRILDPQSPIKMLDRNIHTENIRAERQEGTFSYFSHPCSFFLQNGAFPSLNYFSQRCKNQLDICSFELKEFLIERTESNLCYLKGLLKEKGINKMYLFPDVIEHAELTS
J2N86_RS01090	NZ_CP071527.1	CDS		kinase domain-containing protein	HHpred PDB manual curation	274712	275762	1	most_likely	MNKLTQRIKKYESVSTHMACLSNETLGQILNQAKPVHAGIGGKSVFAYINNIPVFVKKIPITDREQLPQNLMSTANIFDLPLFYQYGVGSAGFGVWRELATHIMTTNWVILAECVNFPLMYHWRILPGTPEDLNIDHWGNIDEYTQYWENSSSVRMRVQDINNASTYAAVFLEYVPQNLEHWLGNEIKQGDERAERAIQFVERSLNSTNRYMNAHGLIHFDAHFRNILTDGDTLFFTDFGLALSEKFALSSAEAAFLKQHRNYDEACAAVNLLHCLITSIFGKEHWERKLHELIQSEATQLMPILAACIKRYGLTALMMDEFFQQLQKDSKLTPYPASRINELLMKNEC
J2N86_RS02220	NZ_CP071527.1	CDS		human ribonuclease inhibitor	HHpred SCOPe manual curation	504840	506163	1	most_likely	MPTYAMSAYVDAQANAKLPENITLVLTTWDDYRNFLSIKIEKKVIALDFSNIKLSKDDVSNLVMALNELPSISKLTLSNCQLTDLHEELLGQLKYITDLDLNNNLLQQPGLKVQKLKSLCLNNNSQLDVSVVLLNLSKGIGTLEKLDLANCNVTDSELISLVSMSFGMLTILDLSNNFLSDEGQEFLLQRQNHNTSLQEINLLGNMGITSLQIIPFASEDNSHLIAESFLPRLEQQIKTAREKLDKLSPQPEPEASSSQASSSKASSPKLVPVNLFKGATKNASEQLKVLEKLMDMQAIVIKKLTLSRESLSLDKIERMQKQIETYLQQFMDAKKAKVVQHQNSPRSASPDFSKSRPRSPSSPRSPSSPRTGSMRNMSKFFDTQQTSMGIAESDLALKL…
J2N86_RS02330	NZ_CP071527.1	CDS		accessory factor UbiK family protein	Derived by automated computational analysis using gene prediction method: Protein Homology.	526574	526838	-1	most_likely	MFDPKQFDDLAKKLFAALPPSLQNIEKDIQQKFKEVLHAAFTHMDLVTREEFDVQTKVLARTREKLDHLQEQVNELMSHQEKKKKEK
J2N86_RS03290	NZ_CP071527.1	CDS		transmission trait enhancer LetE	Derived by automated computational analysis using gene prediction method: Protein Homology.	743013	743388	1	most_likely	MNDITALLPHIKLRFNIDHPSHEESYALGYECALAYAAEEDNPFPKGSKEAEHWLEGWWDALSGDEPLFDISAYSQEEDSLEPEIAANDQQYCQKHGFLSLVIEISGAIAASAFVGYQLFELVA
J2N86_RS03595	NZ_CP071527.1	CDS		outer membrane beta-barrel protein	Derived by automated computational analysis using gene prediction method: Protein Homology.	813830	814625	-1	most_likely	MKHFIKFGFIVGLTLSSQAFSSDPVQGIYLGLLGQISRTISNPNVNFNIGNSQFSLADSSPVTLSPVGGGAGFSLGYRINTVRLEGQFLFNINNYGELKVGSCTLISPNVMGPEGTCPAAISNDQGIGLGFNGNTTGIYGMFNVFYDFLSSDPNTKMFPYIGVGLGGAIIKNKANFASNQYNALGSTFSTTVSTSNNGFAAQGIIGVGSYLDDFATIGIDIRYTSAFNPSNNNNTTTSSNGSSRQLGIVTLNFTGTYALDKGSE
J2N86_RS03620	NZ_CP071527.1	CDS		protein kinase	Derived by automated computational analysis using gene prediction method: Protein Homology.	817148	818939	1	most_likely	MPFIDLSSLTRLQPTPFLLDKKVAKFLHECKKNKLLPPLSMPIKIAKDDFVFSHQMVKSAENQWHILESEPVGEGQFGVSYKSKFKITITKVKHDYQAEVTATNDIAKIQRVGTRQISHQELVRSTVYEAHLQRQQHVRVSSVIDTKQEVITVVEDCGPSFDKLLPFKPGDVLFPFLKRVEVALHIANEMFILQQREMVHCDIKPSNICYKEIPDDPRRGIPPGQFQIIFIDFGLARKQAYQSESVVGSIGYMAPEVLTGAEYSYASDMYALAGVFAELFGCTNILRNKEVYSLAPLLVNAPYCLDGIFTDYDVSDVDPFLLEDIKTLINQMQAKKPELRPNISVVSKFFTSLRARMDAYNKFCADWFLLTEEFKRLESHYLNWHLLKERHHLESNMPN…
J2N86_RS03725	NZ_CP071527.1	CDS		ribonuclease inhibitor type leucine-rich repeat proteins	HHpred COG manual curation	843141	843471	-1	most_likely	MSIPDAIKVQIPQLNLSFNQFSEIGFQQLLDFFSKIQLPISHLDFSNNRLYDYSLEQNFELLTALPKSLQAINMTNSIKEAPSMLGALQEKLRLAGSKLNIHFHSRVNE
J2N86_RS03800	NZ_CP071527.1	CDS		GNAT family N-acetyltransferase	Derived by automated computational analysis using gene prediction method: Protein Homology.	856227	856722	-1	most_likely	MSKLPITLRKLKEADLIECISLFQNTIHNINARDYSAAQLEAWAPKTTLEVTDRWKTLLKNVAYVAEYNQDIVGFGDLTHEGYLDRLFVHHEYQGHGIAAAIVKKLEACAYEMNIQEIAVEASITAKPFFERYGFTTVKEQQVEIRGVELTNFLMGKSLHKELE
J2N86_RS03900	NZ_CP071527.1	CDS		Microtubule-binding protein MIP-T3	HHpred PDB manual curation	875515	876139	1	most_likely	MNNNKFIKSKIIKIIDNLYRLSGRSEIPDVKQICLETKVDRQTAMKLLCTWWDKCYIKEHQGTEHKDSISPNELKENLSKIITLIECLSKEVALYSELLNNAPSTFPLGNHILNTLQVIEDQILLDFNQLESNKNLIQSELKNALEENNHLSLAYLELENKSSKELRELQEKLDANKREVLAATQKIKSLKRDKRKISFKNVVGEIY
J2N86_RS04255	NZ_CP071527.1	CDS		debrominase/peroxidase	HHpred ECOD manual curation	950873	951302	1	most_likely	MSYVRLSNNGTTPFERLLGHAPHILAEWNDLEMAFFKSPTLGADFLEQVRRALAFTNQCQYCMAKAGPPDKNVEEARLLVALRFANKFAIDHNSVSEQDVNYLKDYFSEAEVIELIAFCSFISASQRFGAVLGLQEAAKYNN
J2N86_RS04360	NZ_CP071527.1	CDS		hypothetical protein	Derived by automated computational analysis using gene prediction method: GeneMarkS-2+.	976155	977451	-1	most_likely	MKRKQDYLEASNSINKRPKQMEENFETGLSFFSSIAVPFSSQEENQVVITEEQMSNYPGEQNYSYQDLEGYILTEDDVKTHSQNKVTSVHLDYDGCIGIRYNRVTQTNQALIDELIKKAAGTNLLLLFVSSARQTSNVDMFNAVRNKNGSAFHYLLDFAKQIKSSESCSADLEVKIVPLSLYDLVKKLPVGTTYEEIMRCYNGSYDEGQVAACNALRRIPNYESKFPIIYMQLSLVATLFKEAQSYFFDDSEDVLNKLLNSFQKAPWGMFANICYHQQQCVRGKLHPNAQWIINPGKAPTNLDPYKIFQVLSTLISGQAIDGTSMEYDWLLPLGKMILQQIPASHDYFMRIQIFLNLIAHKPLEKYFIRDEPAAITFNDPKNPNSLLNIISIPNYDSDI…
J2N86_RS04415	NZ_CP071527.1	CDS		Outer membrane lipoprotein LpoB	HHpred COG manual curation	987019	987325	-1	most_likely	MRKTELTLGSLGLMLLLTNCATTDSNGFVIDPGKKTYVVADIPSYTDENPTTAYSSPYKNINYINPRDPLMRGTIRKNDPGTEQIREQNLESIPSDYSNEW
J2N86_RS04560	NZ_CP071527.1	CDS		Probable transcriptional activator protein traR	HHpred PDB manual curation	1014161	1014518	-1	most_likely	MSGINLEKHFSLSSSSLVKDICDPLLQSITYFNYIKICNNDCSRELLTNNADWINHFYKNGLYNSVGTIDIEHLLPTGYFLWSEMDEKDPIYLQGRDFFNIDNGISFVRTGNEKCRLY
J2N86_RS04930	NZ_CP071527.1	CDS		Fic family protein	Derived by automated computational analysis using gene prediction method: Protein Homology.	1094240	1095659	1	most_likely	MPKLLRTQLDEILLDYEQIAHQDPYQLRLKIPAKEIWRFFIDGWKQEKGRNLSEHPVFLLSPLYAFFQRNSLSCTIQHCLKQGHLLSSALGKLLDSRKWILSEKEKEQFKLRDLVNLDKAWIPFERNEPGYLKGSGQGFASIFALSTPLTLSFIKNLHALAVGNVLNTNYEHNEGINEFRTTSFVSYRLVNSNTSRAGLYEFINAIASDTTELNELSILCNGEKCSFKLNVKSLALIEQFSHELIAPPDDVLQNVFIFVDSLDGEADNFHEVLPLIKKLISAKNRKQLVQYLKDEILSGKATFSQASTQHKDPNEVLNERMQSLIDVYQIQISVTEDPIMKLMAIINFIQSCEQLHPFRDGNCRTFCMLLLNHLLMKNGFPPAILDDPNKFDLCGRNEL…
J2N86_RS05125	NZ_CP071527.1	CDS		hypothetical protein	Derived by automated computational analysis using gene prediction method: GeneMarkS-2+.	1145374	1145938	1	most_likely	MELTRLKQDVSVKDVVPFKPVIKEKTELHETAYPLLIAYLHALRKHNSVHHKIDELNESAYARHKYNYTCEHNLLFFLLTTEQFKKIRELFQNHKAELARAYMVLHYIKKRRHHKKRAANHHFFQHLNTANDELSRSEHKNGSSNLVTNPHLFFHKRSLGAAPRNQGLECLVDSALLDYIALPQAYN
J2N86_RS05485	NZ_CP071527.1	CDS	flgM	flagellar biosynthesis anti-sigma factor FlgM	Derived by automated computational analysis using gene prediction method: Protein Homology.	1237258	1237558	-1	most_likely	MFNQISDATHVKPIESDNRLKGKQLEINKILAEGSSSFDDNVSLSNTTKQLEAIKKSLETVPEVNDARVLYFKAEIELGNYQINSDKIAAKMLNNTEMA
J2N86_RS05510	NZ_CP071527.1	CDS		Tropomodulin and leiomodulin [Cytoskeleton]	HHpred COG manual curation	1240957	1242247	1	most_likely	MPIVKTLPVETHDNQLIRMHCAFAHAQMNLASFFHVHKLKPGDEIPQDKVIKLFGTVDSASDLAYEWTALMILGQLSGRHGFSAKNLVVRNLNDIMGEKNEKGFFDPKSQLKKKFFGYDYTSFNSGSLYEKVFKPLLTPYDKLYFEDEREKPFGYFLRLEEVDRLRELGKDQEVEKLNKHQIALRDVVKLHMIQYIIQVYFKQVEDQPWLKYQAVNDAMCRNLHNMGYVKLALMISCLNLDKITKLSLSHMQLGAFGEAGVSLIVSACEGIKEIVLDSNALHRLDPTGKANHSQLCNVLRQIPANVLIVSLCNNGLSSFNKTELMEIMQAIPSTVKEVLINFNGLDPELEQELLNSRGQKTTPLLKPTQPLKNQKPSLEKSKEAKPKEEKPVKVSSYGQ…
J2N86_RS05750	NZ_CP071527.1	CDS		Gcn1-like protein	HHpred PDB manual curation	1286542	1287343	-1	most_likely	MMTSEALLPVILVITLLTCSLIVFFIHKTLANRAKIKILSDAKTKAEEYIENNASELTPILINFYGDQSEHYLKNIKKQNQLILNQLILLMMECKSNIANRLTNTLELLDQAYVNTFYEASQHHHSLTNQPQHQPPAIHHQSIEQEIEAMILKMAHLCNLDVDEKTLEDPEAITKTISDCREKIELVFEENKTREEESTQYLDLIEQIRLEKKDMRQTINQALKILEQIYQQYKIELKLGENVTFKQFNYDELASAFKLTKSDKNK
J2N86_RS05805	NZ_CP071527.1	CDS		hypothetical protein	Derived by automated computational analysis using gene prediction method: GeneMarkS-2+.	1296759	1297722	1	most_likely	MNTPNSSPSLAPLRPDSPVPTLNIGPIPDIIEYFLPLPAFSPQKRPENSQEALELLFSENNINARFEERCSSHQYFNNQAFGKPAIEELVDEQIDNPLFPDFKRLSLTDLPNVRAEGRRSDFRFAVISQNDEVNILFSKWSGQLVKGDGMSHSQLACGKEKASTSIAAGEIEFIDEGGTWKIKRLSNETGHFQCPAETLITPLVLLMEQELFPFASQFTLVLEYGNDSREIEINFADLRKIYDAKILAKETNNTIENSEKLVQIESVTNQEKEVTETLLLTTTNGFFGSRARRPLISIDPQQDEEYKEESGSIFHPRSKH
J2N86_RS05840	NZ_CP071527.1	CDS		Fetal globin-inducing factor (contains ankyrin repeats)	HHpred COG manual curation	1302876	1303488	1	most_likely	MIVLTQRDKAYGRLSRLAKLKVDLDEATTIENKFRAAIVHGYLPLIQHFLQNELTPETSICRNLSAINLAINYCGQSLDTMHLFLKKGFLINHKDGDSNNSLHWILEKIQAHIYCFLSDLDMKIELFKILLASGCNLEQVNSHGKTPLQLVEENDFLEIENGQKEKILTQLHEAIKEVRVGQFQYTNPLSEIISISPEQLNLS
J2N86_RS05850	NZ_CP071527.1	CDS		Serine/threonine-protein kinase	HHpred PDB manual curation	1305124	1306963	1	most_likely	MLARLIGVVRGPELPAKRPMALIVPFNAGQLPADEMNQFTKSVNALINKYNKDIPDPEKKEILKQIQDKVQEVEYKYNPKDFARSPGYQEMHAALFSDIKYQYASLGIPSLIKEPRDSSPLSEVIANMAPDKADKLMGILIKGRNPNLAAELNRLYDAGDVSAEAKSFRKFLREHEISYLGGGNSKNFKVVNRDNGNEAVLKIDCRLDMPRNVEAHLRDKMPDRFAPIAAERQVCCRDTKGELISRTMLVTDFCKGGSVNEHRGTLLTQQDLLTNTGKIFEQMAGTLLNIQEAGCMFPDAKITNWLVDARGKVQLADTKSFLFTDANKQYTEGLPGNKYCSMLRTGGFTPPELHDSTMSADAVHAYILGKNLYYYASGKLGKGDDAANFTFDGVGFSGP…
J2N86_RS05935	NZ_CP071527.1	CDS		ankyrin repeat domain-containing protein	Derived by automated computational analysis using gene prediction method: Protein Homology.	1325460	1327425	1	most_likely	MKEISNRLYLLIREQLQIFKKEFQVQEKNSLGNGPYYILICPVPAKNNITTELGELIPIDTHISIYKEDKRELVHSAFHLTVNLTNKSGVKYCAHLFYDLCGDYLFYSFKDAGNNSYELESKEELLGFGKKNIQSFLAILSELRQNYYKQYSTLVNKANNFSKSLDNNEAQGLSKKTLLRYKHSLSELIAFIESGTGFNQKHLEGIKIHQSLLQDTEQKLELLQSASRSTEPVIVETTASEEPSLPAGNKSVEKESHSTKMDELNKKINALSRKKNRTPSLLLQEHELYLKKLALLKKKDSNSLKKSPKKTNNYSTDDEFIIVLNKELQLKEEIHSWILNILRDDSRYSTEQNSLLLLIQESSLNTNILLQATVEYNRLPMFEYLVAQRKDLDVNARMS…
J2N86_RS06070	NZ_CP071527.1	CDS		NLR family member X1	HHpred PDB manual curation	1354836	1356087	-1	most_likely	MNPIFDRITSLTANEQLLDLTESDLYQLSQEELLLLFAAIPEHISHLNLSWNYSTSKTNEELIQIFQAMPKTVTHLNLEGNSLHLKDFNKLTAFIAVFPYHVSITTGNDKLNQLLNVLQLIKTVKEDAKQNTLFPIPLQTKQLLSAFTKAQRQQLIKTIEEHLDQFDEITPFDEQSDRPWATLCCALLLRENTDCLTWETENLGEEEIKAEEEECHQMLDYFQQMRHIDYLNELCESFSFLIHAISPFPSIRERLEAMPRKAHAQFIPTGGKFTDDEIQPLGNFQSQWIKHKSFLRPGSFDTTRSTVSEQLVPLALRTQFHFKPLRAVKPKPQTITPPSIDAALTALQVPKPWYYETVSIANKSLFRLSNDEKRVASMPDYKPVGTPSIYKPYSITRFP…
J2N86_RS06085	NZ_CP071527.1	CDS		SidK; V-ATPase, mEAK-7	HHpred PDB manual curation	1358817	1359567	1	most_likely	MGKNTQKKAAAFNNVVENRENLITKINKCKTLSGLATLEKEYATQSRYSLAASYYKGLSMEKQQILANSDTRIKEALMQQKSKLMAIPEDEAVDSLVNESIVQESISSQFQSLRKLNISHIENELVNIDKKCMRMSKMGPSYEAATQATFRICSAIKKLTEKYVQDGDLQHFQDETRAIFDETTEDMKTINTHRGWAKNFFGNLGYFILGLGVGYAAVCAYRGKFFEFNTDTANVVGAVNEKIAALSMS
J2N86_RS06110	NZ_CP071527.1	CDS		methyltransferase domain-containing protein	Derived by automated computational analysis using gene prediction method: Protein Homology.	1363335	1364283	1	most_likely	MPTFFHNSKYSSEPNLRLRQAAAVGDLKEVQELLKSANLKIDDAQTGTNPKTNQPFSGSTALHQAVKNNHLQIAFKLIAAGWEPRKLNVAKESAYSLAKDDGFRAQMLMLQRITYLYKALNLHGRFENNNEPLRVLSLACGLSYEALALEAIFKDKEVTFTGIDVDESMCTASHGLCQNIPGADIIQQDATDLEKLKSNTENQRFDLVILRQPDIFNRRAVFEKILVNIIPEMIKSDGILMVSTYHKEELSEVNTLLLKNFDNVKKSYAFLDSKDVFIVENVALTPDKYSLLFTCNKELKLTIESSLNKVARFMT
J2N86_RS06750	NZ_CP071527.1	CDS		Ankyrin-1; Membrane protein, ankyrin complex	HHpred PDB manual curation	1509105	1513002	-1	most_likely	MPSQIRIINAVNLCLQQKENIEFALNRLGVCAGLAGLYVKYSVENKTHQFFSILERLANLPPSYRIGNDPLIDDFIIQIEKVYNPEDYSGHQLIQGDLDQILHVGTKALRNEFNFGLVAEEQEWTRILEQITYPDRAYYIGSHDHAIAVSFKDGKYFIYDPNYQQRMKEFVSAKEVIQELKNCFEYKDKVFGLTIRAFANPNASAVTYPTQTELHQIITPKPMSPTEQPACEFAAVARDITTMDYLTQKDATYWQNLTKAHLIPEIIELLLKQPKSDAVQKALLRSIGLNFYVGNIETAQKLIAHYQTHYTSTEEQALLKEQIQEILINRVTNHSRCLKTIANFSEFINLCEQLELTQEHPTYIEHLQFLTLVHHNDPIALERFLTSLSPEQLVKHIQY…
J2N86_RS07635	NZ_CP071527.1	CDS		GTPase domain-containing protein	Derived by automated computational analysis using gene prediction method: GeneMarkS-2+.	1720760	1721831	1	most_likely	MRKVYIFGASSTGKTELLRQLANQNVTLQPVYTPTKGPEFLIVNDLMIWDSTATNGNYKQFSLPFRRGAEFGIYCINLSQEIDGERIAQIELDIKEFQEENRDAKLILVGTFSDRALSQNTVELLRNQFQEVVFADVLTTTTIIKNGTQPLLTALNRLKLEEEQRLTFVSNSGDSELNKLEALRDNFSEDSDLYSALNKLNNQVICLGLNADEIGVLGDEVNNLLTEISNPLLLDKTKAYDKFLANCDAKFTEKYHGLKAAVKTFAAVVLVTALAAGIFFGAGIFFGAWTGASTFFAALAEGTTGATAFSAGTCATGIISLAHYGNSFFQKPVKNAANEFIENVKNADIEDVNITL
J2N86_RS07760	NZ_CP071527.1	CDS		DUF5638 domain-containing protein	Derived by automated computational analysis using gene prediction method: Protein Homology.	1747892	1748486	1	most_likely	MFKTRLSSCNTRLDGFFQGLILNEKLNLQIQAIKLHYHSMMLNAGEKKERVIHMYEFFIDTLYRVEANKITLSDAIQRIEQKATARENEIFWNNGFNGLSLAALVLLATAAYLSLYVIVASCFPIQPIVGFAMLVFASGLFVEQMNKLFSEYIDFEVSAPIKDECKREVSVMSFFKPTSVETPSTFNVESPQVDVSL
J2N86_RS07930	NZ_CP071527.1	CDS		Inositol-polyphosphate 4-phosphatase	HHpred COG manual curation	1780744	1783303	1	most_likely	MPLTTIDLIKAVKDRSLESIDTPKKVSGSISETRFYLDFVSNKMKEYEAKKYPTPLYKYNKMSLTVDEGRKETTHVTYSGAPVDEFRHLYTFEDNALVVRKLSVIAGILNALEFANLEDGFLGINNEGQLKSILELLGEQLNIGGLLFPDKTDMNVFINNLVTLISTKTNTDPKRIISDIRTAERYFVADYKRDQIFINEIKINSEKTIFQVDQYLGNQLTINQKREFVSIHVLPKENRPLWFRGLSSWEQTWLLKHVPATLDVSWAEFEGLSQSSAMSHIPGIQNARMNSLVTFDGKEYTLLSRSFKTSTMVPYELHVAKKDRGFYVKQTAEQVLGYLSREVTRDFEQIWAGLGANGRFRPLVFVQSLLSDTVIDRLVATADTRLTREQRRAIQEISL…
J2N86_RS08240	NZ_CP071527.1	CDS		hypothetical protein	Derived by automated computational analysis using gene prediction method: GeneMarkS-2+.	1848373	1849855	-1	most_likely	MYRLNGQYVVFDPNYPEGMKQFNNEEDLIEELRTNVFSFEGSDMALTVSQITSSEFKPDSSLSRAKPADYVREYLDVDSVAFYPPGKSVANDVYIAAGAEDKEIIKIYFELDHERDWTANELKEVGIQAILKNNANSLDAILDKLNACPAQTKTERKDKEGAINVLILLALRDGRNELFQKIITDDYGKKIFDTIDDSVLLNMVARGGNPELLNNILERVRNNAVAEEQLVDTEEVDHNEESKDLDELADVIQMNLSDFLGDDFLGEEEEIAPESQMTEMAVMLLEFDSRGENAIICAIKGNSPECLGILLKQLTKENYVPTTEEYQSYLSAAINKNDVRMVDKLINHIDPNMLSSVMSGLTLSSEQMKKTNLHILQTLEKNGFPLEKQGQLIVAEKEA…
J2N86_RS08245	NZ_CP071527.1	CDS		PfhB2; Cysteine Protease	HHpred PDB manual curation	1850069	1850324	-1	most_likely	MAISNISQAKTITVINNYLKWHNLPVHWNNTGVCNGLAVVHVHYALQGKEDVFFKMLHKISAMSQGDFSQSTVNDSPEEDLDHL
J2N86_RS08345	NZ_CP071527.1	CDS		patatin-like phospholipase family protein	Derived by automated computational analysis using gene prediction method: Protein Homology.	1873832	1875035	-1	most_likely	MAKKSKGQVQKQALGIINMPYKPIHEKQTYKRIACVFQGGGALGAYQVGAYRAIHERGYIPNYLSGVSIGAINSSIVAGNPPEKQIEKLMEFWNTIVPKLWSDQFSPWSSFDYFRHVNNSITALHVIMFGLDGFFKPRYIAPNELTTGTPDKLSYYDTSELRNTLEKVIDFDRINSKEVTLCLGAVNVESGEMSFFNNQLMTITPEHIMASCSLPPGFPAMKIGDNYYWDGGIYANTPLVTVLDALPEEDTLCFVVDCFSLAGQLPENMDQVDERQKDIRYASHSRRLTNVYSSRQNLQAAITILGQHLTPEAKNDPQIQQILQLGNQKRFSVVHIIYRGSPFAHSFKDYNFGKAVIERRMNTGYENAIEVLNEPKWEDKSTNPLACSIYGVTPDYFDQR
J2N86_RS08645	NZ_CP071527.1	CDS		NLR family member X1; Leucine rich repeat (LRR), antiviral signaling	HHpred PDB manual curation	1943539	1944106	-1	most_likely	MFTKSRKPKDIHLYTCEEMSAYALTLRKEKITHLDLWNSPFPSMSVEQMAALGKMVRDSKVTHLILRKNDFGLLSLPCLEAFATSLSGAEELVEFAIDVNQLHVSDFSSQHWQVLRSLFASLPLKKISLQYNDLDDLEEEQFSQLKQIIQEANHPCLIATNNWSSKRWIEVINMVDWQKQKSASSLTL
J2N86_RS08700	NZ_CP071527.1	CDS		hypothetical protein	Derived by automated computational analysis using gene prediction method: GeneMarkS-2+.	1954672	1954822	1	most_likely	MSKNTQPHRKRNQAHQPENTRKDKQKAREKELDETLKETFPASDATAKY
J2N86_RS08775	NZ_CP071527.1	CDS		hypothetical protein	Derived by automated computational analysis using gene prediction method: Protein Homology.	1973695	1975594	1	most_likely	MTDFSSDLQKIANNDPNFKNLEPSWLITDDRIQSLAAALINNTTLIGIDLYDHYIGDLNLGYLTKAIEAHKKLSSLNLDKNQITELGADYIGELIEKNDVLINLTLNNNAIGSRGAQAIARGLEVNSQLRSLHLKNTAIGDPGAQALFEALEVNTSLIFLDLSNNEINDLGASYIIQMLGHNSTISSLYLKGNPISNKNLVEIESLLSRNQKIYNIAQKAIDTIRRLPSSIPNWEEEGAFDNFNEVLKQKEQAQLEIETLFPGANLISRIEEVWAEKQIAIMLANPLYIQKSSIIGLFDSLNPKQKQSPKNQQWLESTILHYFSSIQPDSEYTHKKLLSYILQTSISADVERLMDLCLFHHFTPKVTRVMKPEPIQLVRLLINNREALKTLQKEMPGIN…
J2N86_RS08780	NZ_CP071527.1	CDS		SOCS box protein SSB-1, contains SPRY domain	manual curation	1976174	1979363	1	most_likely	MYDLINKLIKLKDEETTLDWHEMDFYNNPTQQILQTLPKIPETVVILDLAWNYSAFKSTDELKMIFAAIPRQIKHIDLTGQSLHLRDKTEWFALFSCFSPTTIISTGHAELDNFIRELQRPQSSILLPTLAPIEPPPAPETQSTNQQTEKAKQCDTLSLREIMENPDQEKLTPTQLIGLLIKLVARIDSAPKDQVIYPTLDRIYIKNSALIGEESSLLFEIDKSAQIPVHNLEPGVERHIVHWRMVAELFLLLGANTAQLNDPDLEFKINQSFKRSPAFLCAFVELWEATLPEKQHAPDTSMQNISPTIKALANIHMPKSQAWSIEHLPSLLSGLTCHHDKTMRTESIHALYNFIRDTPVSKNKQERDEALGMIEHCIELIIPNELTGLANIASETVQG…
J2N86_RS08820	NZ_CP071527.1	CDS		patatin-like phospholipase family protein	Derived by automated computational analysis using gene prediction method: Protein Homology.	1985634	1986672	-1	most_likely	MDKKSQGSKTRGKSVLIDLALQGGGAHGAYTWGVLDRLLEEPRVKIEGISGTSAGSMNAAVMASGFTRDGPEGARRALQAFWYRVSEAARYSPLQRGWLDIMSGKWTMDYSPSFLTFQMASHVFSPYDLNPIALNPLRDILAESIDFSLLNDSPIKLFITATNVRTGRGKVFKNKEINADVLLASACLPLMFQAIEIDGEAYWDGGYTGNPTITPLVQECESSDTVLVQINPVERPGTPKTARDILNRLNEVAFNATLMKELRMIALLRKTLNSDSGERDRWAKMRIHRITSAKMVKLGYSSKLNAEWDFLRMLFKEGRKTADAFLVSHGKALNKYSTFDLDSFL
J2N86_RS09580	NZ_CP071527.1	CDS		autoinducer binding domain-containing protein	Derived by automated computational analysis using gene prediction method: Protein Homology.	2177285	2177813	1	most_likely	MDVSKQQSSYLHSTFPEQFELQFYKNFHSLKRLGCDYFYFLGFNSGQSHRFCTDSNWIDFYYDEKFILDDPLKRIAEASSFIALPWSQITFSKKSEKKAIEGRLSFGLYNGITITRERNNKKYIFALSTEEMSHDLARYLLLEKSLILEDFLTNCMQLFDQYLFMISKDSSLTLN
J2N86_RS09765	NZ_CP071527.1	CDS		hypothetical protein	Derived by automated computational analysis using gene prediction method: GeneMarkS-2+.	2216424	2217396	-1	most_likely	MPRISPEGSTSDDEDFDDFNDDVDIYEEADVEDLDPYIDEGNKAEKKRHALINILIQGDEEALNRWLSDSNRAWQDENIISDVLFHALQLSSFEFISLLFAKAFRELGMAQMDDSPLFIKELDLLMFHYNARNFKTTFNEFIQKALLPLPNIGQLVIQQKEENAIDLSSEQSIASVFDTLFSWVDTVSLQGKRFSMLKDSALDEDASRRPYWSSYFFGATSRKEEIDGYFRNHDVVAALALTFCKGGLTSTASEHLFLKIIHEIKEDIKNDLTLAKEPGYALIALFNEEEHKKLYCRHFHDAAIVSRTKVEQELELLPQSSPY
J2N86_RS10060	NZ_CP071527.1	CDS		hypothetical protein	Derived by automated computational analysis using gene prediction method: GeneMarkS-2+.	2298207	2298372	1	most_likely	MYAQVVQLYSANKKRKPSTEAVEYAEEKRETIAHKQHKTDESDTSEENQRIMRL
J2N86_RS10605	NZ_CP071527.1	CDS		WD40 and TPR repeat-containing protein	HHpred COG manual curation	2410210	2411737	-1	most_likely	MPKFYFDSPQKKLGDAAKDEENYEQALFYYQQAFTHLNQIIARPNFVESLYSYNGLAGALSDIIFCSAHLSLNSLEQWSYQKIADFRQEIMAHLERMHSVDEALTKIVLNDLHARRRRAKIYGVLASVAEALSDRLVDIFEQDPAEDNLLMALSWLEKALEYRKAIELPIKMQLHLGYLNLLERAFRIEKDQDFLVQMKDYIRLNALENNIRPGSSNHLELLNYQLLIAIEQKSSNETAHFIRQYRILIKALPRLIQNRQVINDIGELIQKSIQLKAQPQNLNKKSSRRVIEEDEEELILLEQERAKRPKLQEANNEQLGQPMHILQAPISNSFFAQKDRAPKPGTTPSSQIFASAMKRVAQNYSEPEFLATLLSFVAHFYYYKKCPYEMNITKAHLIA…
J2N86_RS10710	NZ_CP071527.1	CDS		B-lymphocyte antigen CD20	HHpred PDB manual curation	2437630	2438164	1	most_likely	MITLYNYFQFAKTAMTIGLLVAAGLLFWPGALATVANFSLFGLSIAAYVGSNVLYQAGAVAALTFVGLHALGITMDVVGGFFSLLKSCCCSSRAQEEDYPTYRSHQARAPQAKQDSYQMFNQAMPPSYGQHVAQTQSPPSYQTIYQQPSQPSYQPIYPQLGGHGNQQETYSGYPKLQ
J2N86_RS11025	NZ_CP071527.1	CDS		hypothetical protein	Derived by automated computational analysis using gene prediction method: GeneMarkS-2+.	2500787	2500949	-1	most_likely	MKKQKKEHPEVTDIENICEITPKSPQTDKVCEQVKKHSGSKQKNKSDFEPGRH
J2N86_RS11355	NZ_CP071527.1	CDS		SMI1/KNR4 family protein	Derived by automated computational analysis using gene prediction method: Protein Homology.	2573534	2573975	1	most_likely	MNELSFNLNELKLEQSAAPANKAQIIELENYFDHPIPFNLKEIFRNYNGASLARHQMSHFYIVGKDKKNTLNIWFTINKYGEQLGAETLPFAEQNAHSIYFLKWEHEQAKVYSYTLTDTNHEIIHIADSFDKFLERLLAEKASQRD
J2N86_RS11620	NZ_CP071527.1	CDS		ankyrin repeat domain-containing protein	Derived by automated computational analysis using gene prediction method: GeneMarkS-2+.	2635930	2637505	-1	most_likely	MIFKNSPAIFKAIESNDIKQFHQELKALTAEKIVVLMSGLVRVGNVSRNYNLLEACCLTENDGALRELKQLALIWSEVQLTRAAELAAKSKTKSMVLMNELLSLKLPSQEALIAACDVGNNELSRMILASTNKLNKLDPSPIMSAASGGFTPVLQSLSEHGFDIHVGNDEALCLAIRHRQSQCVDYLIAEGADVSTQKSLPLKIAISIGDLNIVKKLLDKGADLKPVAEEEYISQAERHGHTALANILRQKMVTMNIAFPLSTKQSTHVSSVDRTVAESIVRLKNRYGGRFSPADKDQMACDLLAWGKRLEVADATTNAAQRALTSILEGATITHEETGVSLKELLLFCWMAIHDALQRKTSIDDGLVMLQEGLYELQRGYNLSNGGVDLGGEDEEVCE…
J2N86_RS11725	NZ_CP071527.1	CDS		hypothetical protein	Derived by automated computational analysis using gene prediction method: Protein Homology.	2659885	2660155	1	most_likely	MKENHFAYKVTRGSCGFLYPHFELQKEKMVDLLSEIEKQHYDGLFWVFKQFNNNPQEQLCIVDCTNNRIYYHFSGEVENLQETIKRLTH
J2N86_RS11755	NZ_CP071527.1	CDS		hypothetical protein	Derived by automated computational analysis using gene prediction method: GeneMarkS-2+.	2665162	2666422	-1	most_likely	MPIFSEIQNENELIEGINYYFYSRPMSVVNFKRLQIPLPQPLRELISDDKRYLFRIRSSHGLLHVLAAAELISQIDEIYIQYVQGYTVALDEIAQTYRIGQDYLLDLIRIAVLLHDSGREGDGIDLWDAKSADNCRNFIMQMNIRADLATLIADTIRHKDDPKEFQRKYQHIHSKIDFLRHLVNMADTLEVIRTRDVFKPEYMPLANLVNEKIMVQQIIPRLVVPHRQLVIEQGRLAKNGEIEFEGNKYQFDDSAYSAPSGTDSSLMFAAYLEKVQRFNLSVLEINQRNLPNVLQRAIRGIETYLEDHKNPGVQFFHNGSFSPRYHSPVELSRARFYRSILKSVEQPNTEKIKALCALFVSKEGSTLKEAVSRSFNQGNEETIRSELYDLIQPDRDEQD…
J2N86_RS12050	NZ_CP071527.1	CDS		Uncharacterized protein, PA2063/DUF2235 family [Function unknown]	manual curation	2734104	2735766	-1	most_likely	MHLIVYFCGTGDSGYSFSRDHATYSEELKENNTYTLVVNGCHHPEVCNDGTMPDLESFANRFISTVFKKNDEGEVVLSKSNSSELAQLGVGIQDPEGIWVADYQKQEYVQIPNGQELAPYQKYVQRVDSQFKKKPDNSFENLNEAIESITFVGYSRGAVTCFHAARAKEKLLSDTNVPVRIVADQPVPGTAYALPGTNAAAIADCSDLKQVTKVDLTIAAYTGVTSLGGIIGKLRQLFHNIFFSQVIPKLPSDNCKLNLAVLPRANHWEGELNGSQHLHMNLTQQLADENLLAQRIADQKRQVVANYYRRNKPLFPNAGEVQGAFGATVAELYDNIDPRYLAELNTNEYQEFLYKWWQAQETSASLFSTKLTKELDAMLKNTASLDVNERSLEIFKKAD…
J2N86_RS12185	NZ_CP071527.1	CDS		Uncharacterized conserved protein, contains DUF3084 domain [Function unknown]	HHpred COG manual curation	2765934	2767092	1	most_likely	MAFAKEIHVSKNTLNPKRLPLHRIEHACKQLGTLQQDLEAAIDSFIDNKSLLSRAAAYWGQSPLWIQISGGLLLTFSLLLFSMAISLVALVCYTAVTFLLNEHHSLFRHNTQKFKIIMQNLTTLLGTLIDLINNVHEQFSNVIENIQEKNQHYQQTIGTLNEKVSTLTEQINELTETQQKLQLIVNTHELTIDHLKEANQEQSDLFQTTQNQLTQVTEQSEEIQTQLSEKIVLLEKVRLQMESEHEQMIRTVSTLKNTVISLSNPILANEEHQELLKQKLQDFITSQEKDLSQFAVSISQINLDLDITQKQLHESLQQQVKLKKDLENQIREFEQLIAFYEQPENKTVRDDQSSLEAFKKLSFLMQHQTTSSLIPIVSNESNLKL
J2N86_RS12590	NZ_CP071527.1	CDS		patatin-like phospholipase family protein	Derived by automated computational analysis using gene prediction method: Protein Homology.	2852866	2854054	1	most_likely	MMLANQQRSQLYFLLEIINSSKNNMTAKKALYLAGGGARGAYQAGVLKAIGHILQVKKLPFSLVSGVSVGSINAVVLAENADDFPAALDKLEMLWSEIHCQQIYKASNYELGKSVMRNVSTLIIKQRETGHLLDTTPLKALIEETMDFPRIAKNISEGHLNTLEIISNCYQTNQTISFYAHNSPDFTDWHYPRHSSQRTEIKAEHILASSALPLFFPTVPLDGFHYGDGSVGLVSPLRGAIRFEVDKIMILGTRALPTFADADETPNHSDIPFAHILGSMLNGLFLDNLDRDIEMVNRMNEIAMLISMWRKRHSPWRPINTLHLRPSQDMASIAQAHFTSLPVLLRYLLNVLGAKNHSGDLLSFLLFEREFTRELLELGFQDTINNAKAVLDFFE
J2N86_RS12625	NZ_CP071527.1	CDS		DUF2892 domain-containing protein	Derived by automated computational analysis using gene prediction method: Protein Homology.	2863706	2865350	1	most_likely	MTKVRRLTGNYIDMLKVAYPILSAMYPTEEEFVKEYTSPSSELSVQLLKDLSRDQFFSTNDRTIEDYVAHWMSPSTSIAYNQGNGTGAFWMLMLQFYILQDPRFTEHKAAKGLPERDDRNAYYLKDNRKNVSLCYFDDEGISCGISIDYSALDPNLWSISIIRNTTAEPEDREVLLLSSAELLDQQENGLIDANRAQKDIITFMNSKALSQQLMSRALFTRDGKLNLTNANKLDAQFNAGSYPYSTDIVKKLVAQEQEIKAWQLTEEKLRIVKTALSEKRQENIEKLDSWKASWLYKPELDTAGKQSFLRRNSGSVFATVAAVITLVGFALVLSGVLAPFGIALIGAEFILGAVGAGLAFTAALGSIVKMGVNEQRLATYQSELTNMNPTRDKIYNERL…
J2N86_RS12635	NZ_CP071527.1	CDS		Uncharacterized membrane protein [Function unknown]	HHpred COG manual curation	2865894	2867517	1	most_likely	MPKVRKLTGNYIDMLKVLYPVMSSFYTSEEAFVTNYITASSAISETLLKDLGRDKFLSTNDRTYEEFVAAWMTPSTSAAYNQGNLTSSFFSLMLSLYINVDPRFETQPTAKGAPNRIEERIEYSHKNNNRYISLGYFDDEGIPCGICINYSTRDPNLWTISLIRNTNAEPKDREVLLISSAEILALNEDSLVNANNAEKAILDFLKSKMLSQQIKDCGLFTKNGTLNIAHANKLHAQHYTGSHLYSRHMVHKLEKQVVRMKQWQLTAQKFSLIKTALAEKREKNIQQLNSWKASWLYRPELETAGKQSFLRRNSGNVFATVAALVLLVGFALVLSGILAPLGITLIGTDFIVGAVSAGFAFTAALGSIVKIGANEQRLAEYQSELMRLEPTREIIYNQK…
J2N86_RS12945	NZ_CP071527.1	CDS		hypothetical protein	Derived by automated computational analysis using gene prediction method: Protein Homology.	2940878	2941151	1	most_likely	MNSKVFSQRFNRELATLGFPEELSEKIKAVSKVFEISRHLANSLIFGHILPERDQLDKIASILEVCPQWLSGATDRKKAYSSRETADSES
J2N86_RS13230	NZ_CP071527.1	CDS		iron-containing redox enzyme family protein	Derived by automated computational analysis using gene prediction method: Protein Homology.	3003215	3004142	-1	most_likely	MNRLKNEYYIAAPKEKNFQYYNGNELKKIHLFMNEIYHQILFGKKPIDNKLFHEFKKCESSWIASEKNHFLTHYDCNVDVKNESLVRDMLQKHEVFNHPIFDYLMHDASLEKLKQFAYSESIMNLEFFDYLALAVIGVSDQAKVEIMSNLWDEAGQGRIEKFHTVLFQNFLNDLGITYDRKQILENMSWEGVAGINLFNYFSIYPFNKTKYFGMLAATEMLDPPHYNKLIKGIKRIFSSHNIDHSYYTEHELVDVEHASGWLNHVVIPELARKPYKTPDFWLGFYMRLDSTKKYYDQLLNSLLMKKAA
J2N86_RS13325	NZ_CP071527.1	CDS		GNAT family N-acetyltransferase	Derived by automated computational analysis using gene prediction method: Protein Homology.	3019050	3019488	-1	most_likely	MNVSVKKTSEATELQTCLEIRYQVFVEGQNVPAHEEVDGLDPQSEHFLLFLDQQPAGTARVRYIDDFAKIERVAILDAHQGKGLGHALMNFIIEAIRKDPRVKKAKLGAQSYAIPFYEKLGFVVCSDEYLDANIPHKDMQLSFNI
J2N86_RS13350	NZ_CP071527.1	CDS		Putative serine/threonine protein kinase [General function prediction only]	HHpred COG manual curation	3023497	3025399	1	most_likely	MPSVKKHHGQLAQNEYVESETISLTTVSPTLQRRTSFSFLVDTPLSYNRPSSHALESKLLKRSSSAPPIESDDLDLPENQESTFLPPMFSSSSQYSPQDSSITMIRNTGEVKKFYLRSTLSPEEQIALHDAHPLVAKRILGPIMDTGMAQISLLGQGTFSSVSLATDEQGAFFAVRAILSKEELIQSMPNKSLPRGKVLFDTMTELEAHALLKTQNLHDSVLLTEDVAILKTLKGIQLYQFLPLADLGNGNSIINKMGFLNDTEKKQLFDYIAQQLLQALEKIHAQNIAINDIKPANILFTSAGLVFFSDLGAVSYLDAQHKLKNASPLKDQRYLAPYPPLAENTSDYEQLKKNQRADLWSLALTLLEFWDQSMVTVFIDRVLTRRYFEPAPWIISAST…
J2N86_RS13585	NZ_CP071527.1	CDS		Ankyrin repeat family protein	HHpred PDB manual curation	3087941	3088310	-1	most_likely	MYLLNANASLSVRNKKNYLPEHYAKKSGNNILICLFECLRYRKDTETEHRDKKAEAARALESVLLGRASYEAIEPYMNLFSSKVSPSLARFYKAFLPIIAPYTEANDEPQVMAIASSSNFKL
J2N86_RS13615	NZ_CP071527.1	CDS		Phosphocholine transferase AnkX	HHpred PDB manual curation	3098895	3099642	-1	most_likely	MAPQNTQPKLGLGNLQQGLTFLRNIPTEQLYRLYVDGCKLKDEQGPLQYDRRYENDNGKIHNENEILKALQGLLASIQHGICPGQEPLRIPNDLLKKIHFRTMHKNDGFYDVTYAGCMVGSAGFSISRNNFSHDGLKQLLQRSADPKETAYRSSLDLNSGILCFSNKEDCINQSYTEQEIELFYTTVYTYGGFFETSGDWEIEENDYAQIMAEYTKNFIERFETVKNKGDIDEVNFFLMCLLRVRYLR
J2N86_RS13650	NZ_CP071527.1	CDS		hypothetical protein	Derived by automated computational analysis using gene prediction method: Protein Homology.	3112091	3112280	1	most_likely	MSIVTLFEQMASTVHHKVNLNELLKEKNSDLQQIIENSDPSKLKALFNEKAILADRTTIFEL
J2N86_RS13725	NZ_CP071527.1	CDS		Ribonuclease VapC26	manual curation	3123567	3124068	-1	most_likely	MRIFLDTHDLIRLFEKYSVINRLKIKEFFLEKKHVLVYSLNTILEISDPLNFPHQSRVMKTLNEMEDFPHIFVSESEISKLELLELINSYNKQEEFNKNNINPFRRRFDSVVAPYGGYTHLFLKYDLGSVVFDLWSVGALKGIDIFIFFASTFNSNKRNIFFINFY
J2N86_RS13795	NZ_CP071527.1	CDS		hypothetical protein	Derived by automated computational analysis using gene prediction method: GeneMarkS-2+.	3147715	3148039	1	most_likely	MAALAEENENRQLKDIIIQLRVKLEANHMKMQRRIEKERSDYNQIIIQLQTSIVELRNELENIKHRHLKNIEELKKDKNNEIYQLQETIRELRSVLEKVNVIDGQTK
J2N86_RS00045	NZ_CP071527.1	CDS		hypothetical protein	Derived by automated computational analysis using gene prediction method: GeneMarkS-2+.	11422	12337	-1	most_likely	MTYSRLDLLQHETPYELFNDDEAGDTFAEHQKILDQELSEEEQRAFAIKLVSDCPQAKLKDLKNAAQALYSPVQEDSCFYLVLNDALQVKIRLLNILDNENTQPHVFLLEEATPGLLHCFKSLACDVLEKNEIAIAERLALLTPERDRSKLAGTIHNIFKGSALATEVNAAFTLRRHLGQLLGETPEKFFISKDFNRDHCLKFSSMLSKLLDGHEAEIGSKLSKIDHEVRDKIKLKLELLTSFAHNSTDPFHLITDRMEALSAIKAKRISIGTNGNSLYGSVASPSTTAITSPSQDTPSINNSL
J2N86_RS00155	NZ_CP071527.1	CDS		hypothetical protein	Derived by automated computational analysis using gene prediction method: GeneMarkS-2+.	36805	37891	1	most_likely	MNHLKIWFPKKGTHPLGGLVNEFRLIEQSMFYQERGEALTLLTDFSSNAGRDVPYVTSFCAKYNISLITTDDIKKELVKGRWRDGKIQLKLFEMAMLELTHPAGHPVIASDIFRLLSPTLKLGAYSDLDKKISYKQEQGAMSSLPDLVLNLTLDMSVVPIELEYLNTDFIYAQNTEHGFLVDHRKAIYTNYLSFDFISNITLDYPVTIFGKSTGLDERALNEYRQFTQDYFAAHSEKTAHNILDFRQALKETYPQNFELYFYFYVVAISGPGALLGTLKRQILRVIKEIADCSVSKTSICLVNEASKGASDLSWMEVGLGTLREQADQITRATTTIQRFWRSHKKEPEVLDTKACTSYGLH
J2N86_RS00380	NZ_CP071527.1	CDS		hypothetical protein	Derived by automated computational analysis using gene prediction method: GeneMarkS-2+.	115115	116153	1	most_likely	MVARSNSGFFRAPVENVPNQGKEYEYINVGGEQFHAVAVALIDYLQNNSPINDAALKKVLGRFYQYFPQHAAANDAYLTTPKERMTRLLSNSRKSELVECMAYVLRQLTVDRLYEDHLNPIYRDVFANLPPDAAKSYLRDMKTALPPVALKALEDSLNIAINLSFKEPEHELRRHEGVADKDQPALSLQVQGNKYYPEVKRKADFTFVGQLAISTKPTIMANEQEGKMNDIMTAISAENRELLHAYEQQRNAFLSMVAAGELSATQLRDLYISFLPENEYNAGFITRLEQDAHPVITAAPVSSEKRMVQLLTNALASWMIAGAVDKDKLFEHIENTPAKAAARAH
J2N86_RS00510	NZ_CP071527.1	CDS		putative oxidoreductase	HHpred ECOD manual curation	140346	140922	1	most_likely	MHEPKETSDKTTAKKTEQEDEVFLSAPLETGETDIAKQIGTQLDDEENAKKKQVSIQSEQLDVLLKAYKDRFGEDDWYKKHPPKVEEDGSITMHFKSFDDLADFSKEQAEAGIPFVMVDSDTNKVMAYSNGDGKLYNGDGTEFKAGQKDFIDGDDFKNFKMPEPTSGPEPTPNEGPDEDAEQDEDNQVRPT
J2N86_RS00785	NZ_CP071527.1	CDS		hypothetical protein lpg2422	HHpred ECOD manual curation	196971	197826	-1	most_likely	MTIFVKAAKDLINRVLLKSIEDSIAEDKSTLYKWFRDTELSEKQRELTRGLQKEIDDFKNLDSDEKSLAALKKLVIDTDLIVQEQRKLKQWDRGHLNKTLTNINSTLDRFYNLISTQTFKLTDLADNTEPFNILCFYAAYYLGENIMCPVEEDIFTKTLDTIASKVSSSPIEIRAKKEECLIKNLIDCKKKLDGLDTERDEYKDLCLTFVNDAIKAIMRENTEICEESKPVASLPIVSFSGLGLNVKASPIKPSRGRLRTAMQNAEEDIKDLCVDSKAKISATM
J2N86_RS00800	NZ_CP071527.1	CDS		sulfate transporter CysZ; membrane protein	HHpred PDB manual curation	200977	202696	-1	most_likely	MGWWNTIVNGAQIAKDTVTDSVKWIWDWTYTPAVKVSTFAFNMMFSTLEQVQALKTSLPALGSEQSYKIVKAATKIAVYQIAPLILINMANASLQTTVRNGRDNEEDASLLYNAMVIPAATAIDWAVWGWTTQRSSHMLAQTMAIDTMGAAAFNTTKPKPKTKELTPCEREHCNFKRKVKGSLREFFVLFLNDLLTGGVSYLPYAGEIVALILKTGFAGDLITRGANLDRCERHRASAERSKIWSLGLAYVVTEMLLDKALQSTVGIPTYAVHRTMRHMLMLLFINNATQMKIDYVEPGKYDLLDPVVAYGKASGFLADVIISGSKAEIARLFQPQPNKQPFISVPDILRRLTEILNSDLERLNRPKPGPVKIVAKKIAPSIYYDSKAAVNDPVFRIFW…
J2N86_RS00820	NZ_CP071527.1	CDS		hypothetical protein	Derived by automated computational analysis using gene prediction method: GeneMarkS-2+.	205888	206587	-1	most_likely	MGRLKNFAIGAVELPGTILFGITKLVFGASEKYKDGNIKKDKEGKPIEFPGLLGLVLKGIGALGRGISSFIENHKAAISTAFWASLAVGGAVGLTLYLWPAALTFIADYAIYGYSIAGIVGADPLLQMGFAASLAFAATSVASYVGASVVNFISAIKKACNPQPEVPEESTQEEQQTLANGSPRLMTRLTANPTAPKQMSTVEPAHTPSLYQNAKVEAEDPGLDTGNTLQVV
J2N86_RS00830	NZ_CP071527.1	CDS		hypothetical protein	Derived by automated computational analysis using gene prediction method: GeneMarkS-2+.	207681	209541	1	most_likely	MITSSGILQSYLIDSLNAKNKLRHEELLKRHHEELLKNNLYSVDGGFLTPLSFYAGILADTDEILISYMSPEQKAQRTHDLQVAYLLLLTQKEYELRHQKTENRAEYIEQIKKCETMLDKLNPAWQERIDKAPEQAHFSDGKPVKYLGIMLGKEFAQQLVDSGKCKTIREYVGALNGKRLYWVWGSSFLKTMLSLVPEGFRNAVQAGEIVKIPDPYTGCLSWGLYYFRFSMNFFLLLKHTVQHPWMSQDEIDEGLFNRFSTQWTQRKFTLLNDSLWATANLLCFFWLTGKGVLGTAGDALTVVLLLFDTSVALWDFAEQQTLHKAQIQQYEHDIGLLDAEIKKLIGDDDESKAQMLQLEMQKNALERDKKECISNWALQKIGLYTNIAYAAGLMAAFVV…
J2N86_RS00905	NZ_CP071527.1	CDS		lpg2832 family Dot/Icm T4SS effector	manually curated	226586	228239	1	most_likely	MTNDSAELQRLLTEMATLIEQKADPDPQLYMLFFQQPELSFKLVDIINNLEENLEEGLAVYSACVFALDICVAQLQGAAEANNKLSAKVLFNLMDHLAELIYSQKHSLSFWLPILNSFYEAHVELSEELKNAYFDLANQEEDRIEDELLDGEELPSHLDAIRDLIHELSDLSVFEIAENFFAQSYAMPADFFTDLIIDLYSIEEGADIALFTLLHPKAEVRDIAITTLGQIIDQVTFSSASLSRLQNIMHWYPERYHPLFNSWIKIQRKKGVVFTPESEKAIASIKATEVDGTGAQGIFIHARKNRKNRLCGLLLKYNIGIKDAWMTPIVSAKEVKDYYGQAFDENVTLRDVDLPYFTMMVEHFLAETIAHGDIPHVHFLEIQELLGLRLRPHKLDLDG…
J2N86_RS00975	NZ_CP071527.1	CDS		pore forming toxin	HHpred PDB manual curation	247666	248980	1	most_likely	MNPVIRRLQNTLFANYPLGIDDPNPENWTFSESLRGLGVDFYREIIPSHLILNMEYSLLGQQIRINLLGEQLVSEQQLVEQLISAIFLAELLEEVYKHYLIVPREVERLRTQKMLYREILSELKHPPPEPVSDENNAIDVGKSFSQQVRLRTLDVNLYRLLLVRSKRALDVIAALDSSAEWYRHIMRDLGHCTDPFLPHLAFLFYAPRLAVNLGLLMKHLLPGSWMEQPEKDLGWQVRLQGQLLRRWFELGNDIAWVGLGYVNGYLLTGAYAPVAAYLSIAFFGYDVALAAIRAYIELNRVYEMRRQYQQMFDSAGSDAAREEISQQLRVLDQQINFELLRFSSHVATTTGIFLAMGCGAPFFATTPAIAVVGAICLVVICLINFALAPVLIQQRPADI…
J2N86_RS01170	NZ_CP071527.1	CDS		protein kinase family protein	Derived by automated computational analysis using gene prediction method: Protein Homology.	291834	293202	-1	most_likely	MTDEKTEKNNNNLGQRTDKKLSGKTHSSLHSTRGHSYTLMGTLLEDEYKHFAQQESIKKEGKSINKIILGKGSFGTVRLAQDEASGLFLVVKKIKPSKAKAKLTSADLDKLEIEQEIHEAIQQHQIKGTLSAIDMIRTVSSKNEETIYQIFPLASRGDGNNFIEKIAFNSGDTNKKLVPHLLLILAKTFADLHEHHIYHRDLKPENILITSQYEVVVADFGSAVIYNAQGKIQAYPNGDVMYNPPEFIKRLPTDTTYTPIPASYTEEDRIKLVDSWKLGFTIAPFIDPDLHELVQSLLQLPMKDSHPHATRLVAYQNFHLELDNKLHELGYTEEVIEALLGLLNPDYTKRLTPIEALTLLCSQELSQEIEAVVSHSAQQLSQLLAEAFTYVEMADSTPQ…
J2N86_RS01265	NZ_CP071527.1	CDS		dotY (Lpg0294); protein effector	HHpred PDB manual curation	311604	312348	1	most_likely	MAGNRFPTTQEVKSAMETAGTTIDGAEYLASRVRDLATKSKFLSKNPELKENIIAAVDKFADYVRFKLTVNGQPWSGQQLETSDLKNMQNNLADAAVREMAGKVSDIKVDYAVSAGGHYVRGYSSSDGAVPPETVGTLDKVFNAWLASKDHVIKGGFIYHIDDKVQNESTRISQDEIQKLMDEGGLKDYMANKGITIQTRERNYPGEEKAAEVAKDAEHAVEVVAKVNAEEGLEGPEADTGPGVSAH
J2N86_RS01610	NZ_CP071527.1	CDS		Gcn1-like protein	HHpred PDB manual curation	369502	371740	1	most_likely	MPGKIDLFKAALGNEAYIAEINSNASSQLKFIHTLEENEFTPQELIELINVMHEPKVRTLLIVRLLGQSDYLINLKGESVLSRIAFKESRTEPSRLNAWVHQLDVTILTTELINKLDPEAAVSLLCSIPHFHQLSTTQVQALLHKYLHRELIFYWVRHYAFLPNAHYVLAHLMKVIYSEIIDAIKEQESSKQVLLTSTIIEHLPLFHPLPKKLLLLINKESHLILAMKLYLNGHYYEAYTSFIKQVTNSLLHANHVFSAEAIELLLALENVSELKEIQVRTRELTSNYFCAYLKTNALAGSTYPLYHNGRLNIQKIIQHVVLDDAPNPSQLLNDEMETTVNEFLAKYQSINFFEYFLIHYRGDIKPIERLINDYLGHFTETRASRQSEASQRLIFLLHN…
J2N86_RS01765	NZ_CP071527.1	CDS		SdhA	Derived by automated computational analysis using gene prediction method: GeneMarkS-2+.	406648	412114	-1	most_likely	MIEEKLRVIESFKRNQLSKHVERVYAQIFDVLNSKHVSPQIRPYFAQERINTVGVPFTDFGLEPDNITQIKKLINALYYARLSFIDLENIDIRDLRKTNSNAQLLLSNTIETTYEASYLATHLDVDLKEMFREELDFILPHLAQVQQLAEKNAQATKDAIQPYPIAKTVGEATGKTIDQLRPLGGDVDYNFLTEFSALLPSYINQLTEKIESYSSQIRQNEPKLNQKKLDEIQNAALHLLNDIENLKGNKILVSIKFLNYIHILRNLITLVMSTLEQVGELSEFSQDVVCGKLSQIKYDVLPKLFGLVDKIEVNCMLNPGTLSTPLMANAQKLYEALVFLPKKAIDFKKRGEELLQIEDSRFIELRLELAYKRIDTANKTLYKTKQAQDAIDAFFDELE…
J2N86_RS01840	NZ_CP071527.1	CDS		helical bundle domain-containing protein	Derived by automated computational analysis using gene prediction method: Protein Homology.	427050	427917	1	most_likely	MLSSSSEYLMALRERDFLLFLEWPNFVAHKYGRPDAPLSGDGLMDCLVFEWLSYGFRDEDIEHMAILYAISELTTLLHSGVLMFQLMTTATALFSCMAFHTLNLDGTTFPIGLNEREINKFMDEKTRIGDRGPELFNESTSLVRHDFLKRTSLINESEVLISCKKIYDINFVLHAVSEYKDKLYCEEDKDKGNGLCYTRLGVVEAFLSYLKGQTELGDKALSEINNYVTLLRKAQPKKWEEKYLDKIAPPTFLMQVSKTFFTYCAFFFTKIIPGPVVEDTAEAMPRTK
J2N86_RS01880	NZ_CP071527.1	CDS		primosomal replication protein	Derived by automated computational analysis using gene prediction method: Protein Homology.	433943	434465	1	most_likely	MSIEKNKLLTTLTARLPELEWKVGELGYSFSSHKLPRGLFRSESQTGAACIAEIKTDIQSLTKQEGNSACYLATRIQQKVNVLVALCQIHNRHHKPDDNASFGIKSLSTRQQWIQTLETDIQTLEKQQQAMTKALEQMMRGQNANAILQLKAELGALERRLTLAKETLNRATS
J2N86_RS01975	NZ_CP071527.1	CDS		glycoside hydrolase family 15 protein	Derived by automated computational analysis using gene prediction method: Protein Homology.	450949	452284	-1	most_likely	MYYGENCTFKFIFIRRIRVKRIFILWFFIVTQAIGAVFSPEEISKLKTNFLANIHPNGAIVASPSQQNPNYYYDWVRDSAIAMNLIETWYEENHSSANKERLFHYVAWTRMIQHQNSPLPGRDILGEPKFYINGYPFDGAWGRPQNDGPAIRATALIRFAQQLLNQNEVEYVQTYLYNKSMNPHDMSVIKLDLEYIAHHWTDENFDLWEEVYGNHFFTTMVQQKALLDGATLARRMDDERAAIYYEQQARLMDYRLYQHLDQKNQLIQATLPPHLGPQKTMELDSAVILGILFNPQRGLLAPNSIYVEKTINALHTQFNQMFPINENNSGAILFGRYPGDTYDGYQTNSQGNPWFILTATMAEYYYTLADMLPAKPNQNGLMKKYIDTGDAYLELVKKY…
J2N86_RS02285	NZ_CP071527.1	CDS		ankyrin repeat domain-containing protein	Derived by automated computational analysis using gene prediction method: Protein Homology.	516915	519249	1	most_likely	MQEKRIQEVMGNVQKYLVHSGISHHFKEQGIFSHINLEAEIHRVIVQSTVDQLASEYPKSPKINAAECIEVLCSEDYESIAEKAFLDFFKLINFVGISQALIIDKVRKYQQLIGTAEEELLGAEGQCGGIVLAYIAGEINKRTPHTPAQLQDFEQCLSRIAQWDGESAVDGALKNDMEFFIKRVGALQAEQSNPFPVFNDMLGSNPILSNLSLAWVHNQHTLDFIFKEVYKTQPQLIYLGADYHASMIQPLSENEILYFNPNQQFGSMRLKVDHTFYSLFCGGLSTGHSNTYVERMPLALTCYSSQNCAMDLEKILDTLVNITIEHDLDSRLRSMSPVEASRIIVNRQASNGRTALMEAAIRGNTEEVRLLLNKYGADPRLMDIHHNDALRYAIRYGHE…
J2N86_RS02470	NZ_CP071527.1	CDS		ankyrin repeat domain-containing protein	Derived by automated computational analysis using gene prediction method: Protein Homology.	550741	552133	1	most_likely	MGFVTELNKAIESGTERFQEFITQKLEADEHYLKQSFWMPDSTQLTAVNYLIQQHQEPELDAERDSAPSNLTPYISFVLTRAQDKNVGEPVHYAISLGKYRLASNLLEQSFFDVNRRNKEGRTLLSLALATRKVQLLRAVLARNPNIHESNQLSDEPIEYQPLHQAILSNFGLGVRALVQAGAQLNNPAGPLMDTPLLLAARLGKIKALAALLASSEGELDLEAENSDRAESYEHGHNPIEALCQLLALEPKKTSLIDGVAMLLCHGAEPPRREEMRQLLASKRMELLKAIDLYLEKHSELVDPFVRRCHLIGTPLHSIIYVDHSWGYALRQLFGRPSSAGFIVESWVTRKYGDNAENSLGSVELSSKAGSTYTGKEDPIKLHAVFSERYRLAYNSQRI…
J2N86_RS02635	NZ_CP071527.1	CDS		SidE phosphodiesterase domain-containing protein	Derived by automated computational analysis using gene prediction method: Protein Homology.	590591	593600	1	most_likely	MGKKKSTVVLPIKSSTLGRRMEVDLEPLRDYKHFWQDGEGYKSHIWQVLADNYINKPYLDVPALFRGYVDITHDNFTVYHRNHDTTHAVRQRIYAQKYLDLIQNYGNEEYAPLATEINNNDELKACLELAIYLCRSGRTNEKSGKDDPSNAKRSAELFAVVATEMGFEPGLVNFLRFAIGTHAPKLENHHDLVDKLPGEHKLALAHLLKGVIDLSHHTDLVRCKVGPPKEPVREQIDEELGEFLDPKKIDAKRATTNFLVHATQLCKMTGTRVKFEAFSQQDKENNPKLKAQHARDVSTSMEQLRAVKLDPHRIIHEGPRGDFAELLRQVSLTGVLDLTNKQINTVQLEQIKKCIVENPIKKACLLGVKPIDAQRDLVAVLKEKSVKQSLPIEMNHTEF…
J2N86_RS02655	NZ_CP071527.1	CDS		Dot/Icm T4SS effector RavR	manual curation	599345	601358	1	most_likely	MGREKKQYTSYQAMPSSLRFWLYSEACYTDEELDLRAWVLDIRANSGIHADYLSNSGSWFSNDDEQALINVYDNSWFFSRAYKTRQVLKMGDFLVKPVDAQRLQWPQLYELMQRTGDYLRLRNKNLRVEHLNQPMNFIMLDINNILKGISQNPNIGQTQKQLEHLYYYILAIETNTSPLVGSDRLFLANLRTAINNEVKPHLTHLSESQLLKDRLIELAKATQQLYTECNRGAHFALNPNAINPHPRDLISGQLDDLKAYPTLAAKECAKKETQALAVPTSVLSLSSVELRDCANFNLINMEDEVLQLYAKAVVDLNELARFQKIIEQTIGLLGQAGEVYTVYQFKEQLTLLLKQLDHFVDFSAQTMDDLLFENTQAYHKAIQDEQKLSFFQRWFTSEQ…
J2N86_RS02670	NZ_CP071527.1	CDS		SEL1-like repeat protein	Derived by automated computational analysis using gene prediction method: Protein Homology.	603090	606693	1	most_likely	MKSLVPWVCLLAATTSQQVVADDFSAYRLGNYNTAIEPLLSQTGKNAVADYYLGRIYLYGYGQLKNTQLAMRYFTQSARKGYLPAIMLVAKYTLLHDKDPEQAVTWFKQAAAAGNVDAQMFVAAAYLYGIGVKKNYDTATRFYIDAAKNGNSVAQYTLAENFINSRNASNNKLGLIWLNKAVANGNPQAITKLGSLYLAGKLVDKDVEKGTELLNKAAAQGFAPAMVKLGEAELAQNQKDQALKWFEKVGQYQNNQAYLDLAEVYLDAKSPVHDPKTAFLWTLKAAQNDSTEAKRQLAEFYKKGIGIEADLNMAKQWQDQANQDEKASNQGKALAAAALWLSNGTTDKLVQTAYQMNGILSAWNNPTVLGDYAYNQAPKLKTISRHHIFKPRFELVQPN…
J2N86_RS02675	NZ_CP071527.1	CDS		lpg2160 family Dot/Icm T4SS effector	manual curation	607018	608413	1	most_likely	MTYLVTFCTFDHTVEGNPAWHGAFFLSKYNETKKQVEVVETWGFYGVPATGSPDDWFTKFKRKIGLDVDLWGNHGWLMHEEVRFMDMGHGLHGDSYELTEEDFKKLQEKCQTQVQEQQAPVRYVLGDEGLTAPSTRKVRCYPGEKHSKEIYEIELRKAKIEQRAPRLHPFDLKLSLGWKGPTLEGSHTCKTEALSILETVLPSQWLASYHKSTFPRLVSGGMENIILHSEGELDIHTRSSGEKVYYRDGEKAGVKLIWTIPPQKIKPLPGSTIDKLWAVDEEYCSKAKQVAGTLQKLEWMIRQADVPEECEAYRTQLLTRIVAFYQEFSFINPDIKTPKISGISGFFYSLANLPRNKEQYHLLKQIGQAENLFNSLYMALVHGMKINEKLPYEPAFFTA…
J2N86_RS02775	NZ_CP071527.1	CDS		gcn1-like protein	HHpred PDB manual curation	631296	633246	1	most_likely	MKVQRVSECLNELREEAIQAEGDAVLLDKINTYFFSKPTETLLDRSDIVFLLECFTMRWEAVRGKDHDYTLSNSPIELKWVSLAKELGKHAGIPYLKILMSTITNDKDPHDGSALTQTETMTNFYLANNGTVLCRKRSLCDYLLDHELKLVTSKNVEAAVVFTLDELSSLKRCKVNSIFSIVTDIEDSPTQTNERQTVTEYFTSFWDFLQRKVFARSAHDGEFPISFLAPLFDLVEHYICLKLEDKDFSAFQNEASKFFEQLYNNPVSNVNSLYGQRVFYKGREHYLLDVLIVIFDANQFNLEQEMLAISKLLFSIQPELESKNNVLRTFYLEEQKKVVHTPENEVEAYINCCRLLVSLFVTKFDLGIFVYKGQEIFTWDQENEIPNEFSGIYTKLLKV…
J2N86_RS02885	NZ_CP071527.1	CDS		RasGEF domain-containing protein	Derived by automated computational analysis using gene prediction method: Protein Homology.	651313	652531	-1	most_likely	MAINPISTIVNWFRGTNTTLRSFSNWYQENNSFLDTPLASQEWDKQISKVRVRKALATSTEKTVLCQQVETRLAQDYADLLDIQLRSAFQKLEVNDIANPVGFSDISHGSINMQNYFQCYNVMDKFIEADITGHAKRATKLHAFERWVEVANILLNQHQNYEAFTLVMLRLSVVETDLKNLVGLADSSRDTYDALRVYISPLGNFKQLRKHMEDNNDPKVLRPSFLLSKDILFLNETLGKHKNLKSSEIKTTHESYENIKKKEEILAQFVATQSTEVKKQPSHLQVTYKILEEQYLAQAELQQRNDRLANENAKPTTRPRRNSADAELPKKKTEPMVEEKGHKRQRSKSLDSGLAPKPEVTAPKETKKHSNSKVGLTFWQQPGGTELDRMTEIHREFIR…
J2N86_RS03480	NZ_CP071527.1	CDS		hemolysins-like membrane protein	HHpred ECOD manual curation	790872	791469	1	most_likely	MPGFFKRPDPEKNFFYNYFDHLNALGKGADALYHRFSELRTVDEQWDFLEKVLSDRNLILQPLRDGYDYMDEVIGATVLPTAGALTSLGLLVFAVWEVAQSLAINLGFARNDREAHADNALQYFLGAALVLAFSAMSFIKSCISLISRPIATAEHGFAKQDKDRFYNEDKEPAVEAAREGIKEAVDGAASVLNRMFNF
J2N86_RS03830	NZ_CP071527.1	CDS		hypothetical protein	Derived by automated computational analysis using gene prediction method: Protein Homology.	862316	863003	1	most_likely	MQSDELTNKIVNEETSNLSDEELHAQANQYIGEFNQLISQSLPSVISQIITREVWSKRAKAYENFGEYALDKSSDGLGITNNEMLWFLRSAMNVNTQHVAHWGEVLTRVDRSVRTYAKENKISIKDLNNDLREQDNANPDLYQENTITYLPSHSRSVDGQLLKLMKKDPDAYENVVQGKMNINETYVKAPRKQYQPIETIKNKFSSLSKSDREAFLEWLEQEKENLVD
J2N86_RS03905	NZ_CP071527.1	CDS		lpg2552 family Dot/Icm T4SS effector	manual curation	876220	877882	-1	most_likely	MKEIVTLLEQEQIDFSIHKRPEVLMVLRRKFRTQKDWIIASFDQYQFTEEESATVQKAILNGDLRVTDLLERSMSHHLWSFLTFKWGEILAGGKQLSKQQVLQIATYSSKGQEFKRTPAQDRDRLLKGVPLVIGKVVTSMALCMVFCLGLLSTLGAPFVLSLGLAIVLSCCNGVVCLLSRGQAMLDSAGFQPKKQKAVQNLDDNLKEKTLLDKGQKLFFGIVTLLACISAGISGYAGLVGLLNFLGLGALASTPLVLAATIGLSVVAAISFYSFQAIGIRENYAKFKNLFIDAYQKPYGFLHCVLLGAVSTVFLAVYATLTWFTTVSGVNRFFDAIGANSGTLLAHVLAIICTSTTMVINTFSQVYKVFNPKTYVDLKDKFESIYQPPEENLSKAQKIK…
J2N86_RS03960	NZ_CP071527.1	CDS		lpg2370 family Dot/Icm T4SS effector	Derived by automated computational analysis using gene prediction method: Protein Homology.	890087	891026	-1	most_likely	MKHCPITYEKISDQENYSQRGLHLLSPQLKNLSPLDLTAAEQRQEAIARVGKMSVQGVQKKLSAKLKIKEGGFEIVDQKGQYILKPQSDIYPELPENEAITMTIAKAIGLEVPVHGLVYSKDNSLTYFIKRFDRIGHNKKLALEDFAQLSGEDRHTKYNSSMEKVIAVIQQFCTFPKIEFVKLFKLTLFNFLVGNEDMHLKNFSLITKDRKTSISPAYDLLNSTIAQKNTKEELALPLKGKKNNLTKNDFLKYFAIEKLGLNQNVIDGIVQEFHQVIPKWQELIGFSFLSQPMQEKYLELLEQRCKRLNFFD
J2N86_RS04290	NZ_CP071527.1	CDS		sidF-like nucleoporin	manual curation	957542	959576	-1	most_likely	MQQRLSATEHLEGKTLSYTQGNFDAGVFSAIPSTNALKIMQEHIERLSEQQTLLQQKKSAATPEESLALDEQIEALDEQIYAVPIPDSKQLRISYTNDKNELMALCIYYIRDDSNLDIPLAERPLNTGVAIIQNPHFAPDERQVTYFAPETLLDRKAIALGQDIGDDEFGSELEQALGSTHLKQLVTNVFNGTQISLEYFNDLSKRLGSNRNIDYRDDKQNQLEYFFQFIAHNLSTDLVLQADVDEIKLRLANETNFFQKQQFENELKTLHERIAQAIAEFPEPKQTLLKTLNNLNLWASQLQAQALEQEKVGHEKQLTQVAKFNALKGSYQFAADNLSTAPTLAASIAQIQLPAPSESNYQDEQFIHVVNKLYEQIEHAINGVEGPRQPFLRVINQLN…
J2N86_RS04315	NZ_CP071527.1	CDS		Dot/Icm T4SS effector MavF	manual curation	964112	964979	-1	most_likely	MKDPFAALKDALQPVFHRAPMRNERFIYSEIQQLKQSLDNYHPIPQRKFIELLKFLRAVIPHLEKWHLDFGVIKAQIDCLTKTLNLPPMKWDNYLSHSSASLKFQFSALNHRPQEADLLTWLTHKSGTTIKHDSPNSIITMLLEYREHFGFSQKLSAQLKKEPQFLTNLIMESEDNFVQIVRTRLVLYLTDRQLAEAIIKHIPHFVQNNPDPITKAAQLVEKLNEILSNGRSISTILRNAEAKFILDSSELIQRYQTVELAKKSSKNTLPVSDNSPSLLEEGEFKLTF
J2N86_RS04335	NZ_CP071527.1	CDS		Dot/Icm T4SS effector MavE	manual curation	971117	971645	-1	most_likely	MTIFEQEFIEKSLNLLHQILSCETKLADAIHAFTQNDPHNHRYQLNSKIADANDWEQLELLQVSAAYSETLFRTICSYSQDTTISPQQIDAAITLFEKDYFSLITSNTTPKQRISSIINTLAQIKFDKIGTEDSNPVIEKPTAHPYKFFTPETTTAGLILTASLAAAATLYFAAK
J2N86_RS04440	NZ_CP071527.1	CDS		Dot/Icm T4SS effector AnkK/LegA5	manual curation	991355	993269	1	most_likely	MGAAFYNIKDIILGLPSHSGHEAYLSALHRLDNQKIIYKKNKYGIASFSRLEVSFSQLAKLFLSPDLTPSQRLVVDDENQVVGVAVQHLCYAVENKEGLEHAFYTLNNPHSNCKTTKHRISDLAKIPIYFLDKLPQGFYAQLLKAEKAGQLTIDYDSLASILATSYTMEEDDLHKGNFGFYLVEKEGKPQVEFFKIDHDLMFVDSIMGFHTRRPFHLFHGPSAFDIFAEDLLSFPNLKRSANSYWPTKFGYVANPFDNKEYHNFAEISAFSRLATTPAFIRSKWKTFFKHCSIPRTLIETTLNECANIQDSADRAHIALITQAMVTRLAHLRAVLFSIKEFRDFVISMSDEENDELLREIIPTNDALEPQITQTLARFHTLCAENGFAEGDTPLHAAIK…
J2N86_RS04450	NZ_CP071527.1	CDS		interaptin	HHpred PDB manual curation	993692	997280	1	most_likely	MAKNKELWNMLNNPQWASLDEPAKTKLLAAFDDLLAVDPKDTNKFMAAVAAHAETWDIFDDAEEWANSGFGLVHYDAWEYYESDDFLNPRDSFNFVKLHQEAAAQRVKLSLNTVDDRDVLLGIMQNNSDTLREYLAGIEPKIAVGAGWDPKKPSKDNVLTDEALVDIQQDAVARWVLLAIEDVDLDVLERLIAKTAFDFDDEIKALPGFPNEQAGLIERERIWGLVEERVRARQKELSVVAVFDDYTQYFNDLSDAEVLRMAPLLMADEANFRTDLPDDASPYSAHKGDLNSDDVNALREQLGERYLKLAVARRIQRGEALDQLFMADTDVAFRAELKKLFPAHAYIDQVATPQFMTECKKQMAAQMISVIAQEIRGHGEDFNELIALASQSDDAFKKV…
J2N86_RS04510	NZ_CP071527.1	CDS		Dot/Icm T4SS effector AnkH/LegA3	manual curation	1005418	1006819	1	most_likely	MTIANDIISHRMPDFDAYVRAGDSLDDIDEYGFTPLIECAITRQPKIAAQLLARKVDVNGLDVAGNTPLHWAVDNNDMDMVRLLLEHGANANAYTRSGLSILVYPVLRGQDPLKHLLYQYGARLDFALDFINGKLLGHRFELQGDVDIVNAQGEFIELDYEGFMLEFTVAVLKDSLRRFTSSYSTRHLRDYFPLLYVIIDAFNDAAELLQFQHIPMLQDQHFARMQQILQAPMLILPAASRGHAMGFIRFGQWWAKIDRGENSTKEGTVNIYQITRPEAINLNFLQNFMYKKQSRRYFHQQINQQLGLIPVARMPISPQIAGNCSWANIQAIVPVAYAIQGIITQNAFNPAPAMKLYDEWVEWDKDRALDECIQRFYLANPQRKASIAAMLGGVLFQAC…
J2N86_RS04695	NZ_CP071527.1	CDS		hypothetical protein	Derived by automated computational analysis using gene prediction method: GeneMarkS-2+.	1041992	1043768	1	most_likely	MNFKSRTEAYSYAILLLTQLSKRHVTSASDVTNTTFSLFNACIGHLKIAMENHEQDLNFIAELIEELITQDDIFLDEDVLLRKLSSDILNNAYQQTIKEKFDNPLARRWESELAIILFRKPTKAMMEAIQAVSEQILRVIEQLSLLQDKFDWSFYIDLFSRNYHVISFGAEENPTLEDIKKILVDNKPEQLAEIMHIHYKFAQGIIRKFPITGIERKPVGKMAEIVAKIWRGPMETFFSEGLKDPVLGTFCRGYIPDVLMYSSPLYKVLDNRGKMPNAFDEEGTQQLGLLGRGQEEYEIGLPTHHSIWTADCKAQGANLKSQYVLDLIENDAVYVSGPSGMTSVLLGQMEILANFPTEILKKNYLTAIMVYIVAAGFHSIHEVIAPAHYALDLVPGYEV…
J2N86_RS04730	NZ_CP071527.1	CDS		Lpg0364 family Dot/Icm type IV secretion system effector	manual curation	1050125	1050647	1	most_likely	MGNRKEDLKRLIELKKITEALTEEQEQELKRLKFRRIKDAELPVSELEATLIELDTTTVSVSAENIEELIADYNEAYAGEEHYEAPKVEDDGSVRFKFSSQDECSKFFMKQAEKGDSFIMFDPVTKNVTAYAKDGKLYHHDGKEFKAGEAFTQSEVKQEDFEIPGLSRGLDMH
J2N86_RS04815	NZ_CP071527.1	CDS		Dot/Icm T4SS effector Ceg33	manual curation	1068411	1068921	-1	most_likely	MANKYVSSGDFAALVSQLQQSPEDPYLKQKVVKYLPYMQELAKKNPLALYHLAHVFPEKSPQYRNMILKSAELGCTNAMLAACKFLAESKRPEDQQKATSFLAEIERSQDSFIMKHGKELIAEHPHLAATTTVQATVVTNAATANHRFFAKAENKALDTVLDSQNSFQP
J2N86_RS05055	NZ_CP071527.1	CDS		Dot/Icm T4SS effector Lem21	manual curation	1119761	1121819	1	most_likely	MTGGKTNTSDLILDSNQGSQRLQKTIESVDPNNLPKQVTAPVQKTVIKRIDNPGLGNCAFYAFSIGLIDIIKKERAANSNVRSPTFERWLALDPSLANDYYAICAFDFKNPNRQKPLLDRMQMGLRKITYQYKMNELRTTCARSRAEDGYKALVATSSFVNFSYIFFGLRKDNDPRYNEFADDKIKARIVGERYFHLMSELPENPNQFKNSYIFCKNELFYINVTGELKKLKINKLTSFQEELAKINEHGSSSLKLTTEQIKKLITSNGGHVPTAAFKRISIDEVLARKDTTKLELKKRISQSVLPSLLERVLNITEAEQQEVWQTIFDETSWNVKKPDILQLLATHRPDLTEEAYDYLRREISDGLYEAVSDGLKNHVLAALQEDNTLFVEGFENYTL…
J2N86_RS05110	NZ_CP071527.1	CDS		Dot/Icm T4SS effector RavZ	manual curation	1134185	1142594	1	most_likely	MKITVDTLSFDTVQEFTAHLEDTYGEAQPASKEVLIRLKCEALETEHVEQIVEFLLNPEHPHTYKLQIASLKNSSAQLAFDDAYLASKRRRLSIDFQQKIAELPQPVRSFQPLVFPLRKSKKNWLEGTQGASLNIQIPAGEPALTKQPSLPIVASLRKQREAVVGDVVQKQPVPMDTLGELVDRETINAKSKRFANKLFKDKAPDLQLLWDRLVGVSTEKGKKITHVQTGAMEQIIRYYPEFAYGVVLDNLPAGFSLQPTNEEGLVLCYSPDLEAQHLDTITPLTILPEWMNPTVNGSFQQFKLIGNESPNSVRYETEFAHLFAPKIATATRLNALNFFLSELEREPLKIRRIQNLLKFLPLTNSHYHGLAYVLANAGADGVVLVLQQFKTLHEQELFN…
J2N86_RS05130	NZ_CP071527.1	CDS		Dot/Icm T4SS effector CegC1	manual curation	1145940	1147554	-1	most_likely	METGEHIEVGNATRLRMELFKDNPYVKSAPDGTPLIDIQGFDVNGLPISTNLKDVPVGIILAMADYYGGKEVVYELPMLTDFKQSKAAFTSDSTCKTLGHFLNRLPITDEHSQKFIRAYKRFANENVTQKNIDTILTINSATYVPFSSTLNSYAQQGMFALRVNNYSEILTRNLSHFTPWSVRVYTISHHLALQYARLSYELKQLADNPAYQSDSEEFNIIRGILENTNGLTTENLQDLSYRYQARSLSMEYFGFHHFSDYFAAGHGAFVGDLRAILPERYGTFGNILVNNLHDELNRVGVYTTKPYDPTPNPQDPPIMAGGDGDFDAPHNHFNKLACIAGMQSSLEDLHKVFTGSEIPQQTQYGGLEHMPDVDDKYRQPQPLIILGEDNKVYRRTHLS…
J2N86_RS05300	NZ_CP071527.1	CDS		lpg1716 family Dot/Icm T4SS effector	manual curation	1199124	1199532	1	most_likely	MKLKSLLFVICLGLFSNLFAVTAHVHPKADAADKKSIAKETMFPGYCQIEIINDSFTDVYVYGTFDDGSTIDFSIYRYEAPHYINLFYYFYCHSGMYLTIQSPYGVVYSGWTNVDSTIHVVPFLKKGVKAEISHR
J2N86_RS05350	NZ_CP071527.1	CDS		Dot/Icm T4SS effector RavH	manual curation	1206718	1208416	1	most_likely	MTNNKKKDAAKPLLEIPTKFIEQLVDLISDTTLEGHKKIVELAEQAKVKYKYWLYYFTRTRDINSFIHDLTETKDPYLRWEAVKKLLSEGEWNNGSYNFYFLLELTCAIEGYESLGEQEQLSFVLKLKDPIMNRLNYLIGDHKKALEEAKRRSDELEQAGLAKQRLLGSALVEQDLEAAKHKAATDVDKIVFCLVKDTNSRWKLSLVDAVGKVHPLEITLELKLFLSSKKITDITKLSSEHLEHILTECLQAKSQLLERLQLVINPEQSNADIVSGINSSFVLRTDPPKTNLWWVSSLGALNFIELKDYPLLNECLTKNLGLLHDNNLNEATKKEIENSIKLHLLGVKTAKALNTTTVSQMNRQLGSIFKRQQGEPDLDEVKHDAHERALSLLQYKINP…
J2N86_RS05425	NZ_CP071527.1	CDS		Dot/Icm T4SS effector MavH	manual curation	1226611	1227967	-1	most_likely	MEVTFFPEEPSARVKYSMAVVNNLLNQMSTSPTREKPLIIRGLNAVQMRYIWTALMVWGKNHPTLTFSFNEIKILNDHVFHPGQEYQIGLLWSDFTPTSLYKTEFKHYLTPNMLIPVEYPQAFEDVPVSLYKTIEEQEQFKIEEAQNPEEAWLKKEAKIKKEALKHENDNLQEQTGILESGIKEISLQQEKGKQTKVSSLLFFEKANEIPSLNRLRTMVLCEAIESYLSWRNNKNGANKRGYNVTSITWLWHYTVFGENRAKQLMQQLLVSPDDCLNTLKKHFSDYFSINNHSLDTYLLEAIWETNVLFPIYVELPNLGTITARKQLLDAILTTDMLSAPENQDTLVPCIVTYLFSELHIAHKDAIPDYLALCHQYQRREDADNELCFDAFALIAEEGI…
J2N86_RS05560	NZ_CP071527.1	CDS		J domain-containing protein	Derived by automated computational analysis using gene prediction method: GeneMarkS-2+.	1251030	1252437	1	most_likely	MTMEANLKSLVEVYAKFDQEKGIYINKNESLTPLNELPSLDGLVIEHNSQNGIHIGPVDGEQPTYPSLIVEQESLPSNNNLSEEQLFNLERSFNLLLNQCLLHDGAETERIAENYNKLLLLFETPADLLPEVKWLEQQLSKGVNDGLCKRTLTDCYQRLVTPSNYKELTFGEITNQDDLKKWLENLSSKARTYNERSLYNSLLGLLNESVNYYDEIGKVKPTAIKALLSFIPVLLVSIGTLAFAEELLAIYALYFIVLKGGEYIGKTNISELQSFGGTVQQVTSVTAATTTALLVRLMELIFWSSRQCYMATLQVGCTVLEPLFSGTDSDAVENIEEALLKAGENKDAGLLFRNYQLKLIVAPIEIRCSSLKEQWFLRHRTGAEKDRVLTRFLTKMREL…
J2N86_RS05725	NZ_CP071527.1	CDS		protein kinase	Derived by automated computational analysis using gene prediction method: Protein Homology.	1281638	1283075	1	most_likely	MAKVSAKLDAQMKAKQMKQPPQEVVEQLSLKALEQFVTSDSINIVEDDEGQLKVVRLFDKDQNPIYFLVSQKLGAGAFGEVSYGIQLDIKNGTIIPDTEVAIKITDYSEGGTIGRKDLDSAREETEHEYDILSRIQQSKGFSLGERVKNVKLEFAHGLSVERVVTVHEAVVAMPLHPGKDIQHNAHKDKYSYGSITFAQLASTLCTNLELLHDNNIIHSDLKPANIIWDPETAQANIVDFNRAKLISDKDACVYTSNSSDKAYMAADCFTGRGYRFSKASDVYSLGKILSEKFDINFNDGKKETLSNKHYLSYDQLMTKHFLEKMTAADETQRPTVKECTQFFNQIENKMQLDLEQPNNKMRLELSKKIISLEVYANQLRGEIENQSQFGTLLTATGLI…
J2N86_RS05855	NZ_CP071527.1	CDS		Dot/Icm T4SS effector Lem11	manual curation	1306979	1308161	1	most_likely	MNFNTLCGELGINDHQPINEKLRLLKAWFQNTVSTDVQFSGDDSEQYQQYEDATEVYLTRILPKIGSDIEKPHPDLEGESLLAAVVIMGFDQVLRSLNPTKNMINTPNKNNITLLHSAASNGYLSMTQALLNLGADTCALNNQKQYPIFSALFMPIFDNDLEKLKANKIAIFNLLNDKGNQLLEHQDSNGETVLHRMALHGFSTLIDETLISNPRLAFMKNAHTHYPIHTAILNNQEAAVSSLLNENSADLADSNGWKPLHFAARQTNNMILEQCLQYPSHIDEPDMMGRTPLMLAAELGNIDAVATLIRHGAKTELVDHQGFTVLHHAVKAGNPELVRWLLENAKLDVNAKDEHNHTPLSLSETVVTETEHMKDISNLLLQHGATAESMRYH
J2N86_RS06290	NZ_CP071527.1	CDS		lpg0963 family Dot/Icm T4SS effector	manual curation	1405172	1406438	-1	most_likely	MQFILVAGSIEKFKYLRKDYEERRQINLDKAPSSWFTFFGATDVQTRNRQISFLEKTFSVLEHFLHKEEQFTTQHEFQANLMASRIIIAACLCVQEEIRNTYIQHQIGKCEEKSALYQLINEYLGVTTENFLDEEDKQSCYETAYKLIKTQDALTHLNQELKQLKQTEFTESEWKLFSDFLAGQEKKRTTPIPPPSYLPIGNTFAPVFGETFYYVGMTIGWVVAGAVSSSSAAITPRLEVTSWVSSALLFIGPTNIAGVALLAPTIASRLISTFCNFSFSSVSGKVGRFVGQYTGQVAGLPFDIAYNLLKATGSLLVSYSSQPPSLAPLDGICIAKGVLAVHGHPMQFNVVPQEFVPNPRLQITEKGEITVDGKPVDDPSLDDQMSLVIKELNEKLKPK…
J2N86_RS06410	NZ_CP071527.1	CDS		Dot/Icm T4SS effector phosphotyrosine phosphatase Ceg4	manual curation	1429917	1430733	-1	most_likely	MPKIIIFTDFDGTLSGREGGKTVFEPFYQSLLNGYAPGKILNYRQALLKDKDTVQSLFEEKFGPYNEKFNYEQDGADHLLSPEAVKFLHTMLSNDDVSVQIITKNRQDYIKALLTYQGFSEEELTKLGIFDSVRKDMAVKGFLSMQTDTISSIYILDDNLEDFNYMVNAAISFGLAESQIQKYYKMPGTFEWATYQQDIHHLLQQSQADNNKESEVIELAIDLLACEVATEEKAAITSKNKKEMPKPSFFSSAHVPQGTEQETPEKGNTPV
J2N86_RS06415	NZ_CP071527.1	CDS		Dot/Icm T4SS effector AnkF/LegA14/Ceg31	manual curation	1430897	1434386	-1	most_likely	MKDQLYSILSKYPFIHIDTVGELTMLVPLTGARTVTADFTAGTGKTTSLYLFGDNTCQSDIERQKFFKPNGSESHYSSFTSLFSSLIRELEGLKRTQQIEKDGAVIQSIIDTLNEQKKEAIKLKDTNPDTALMQNDFCHGTQGFTVKGEFIVSGSPDNVRHLNLPNILNLTINGADRHKFLPSGLDQDNIFTNLAYIPKKGKVEKKEDPLDANIRIAIRSKGIKTYQKGLTQNPAQLFQTVYSSLKNSSFKEAPDQSDEFFDGLANNLKMVYGDTEDYSTYTENELIEATVLILRQTGLFIPREEKEESKRFSTIYHPAIQEFSSLNGASNTTKIKTFKLFTLQTFLYVCALQLRLKNTDDAKTFLSELQKASSAEKLIAQLCKNESEFMHMLETQYGI…
J2N86_RS06480	NZ_CP071527.1	CDS		Dot/Icm type IV secretion system effector LegA2	manual curation	1446185	1448321	1	most_likely	MSYLGQDLLIENLNREFKKLRFPAQFHFNEGGVCNGLAMVYAQYVLQGPEKEAEFFKVLQIIADGELNEEEKYGLQPGSILLFASQVLLAYQPGQYNLSQTQSTGMQMLNIDGKPLVSSFDFALAASDKEWGSVIAKIGLQNDEVMIVQSINHAISVRKVDDKYRVYDPNYATGFKEFASEEALVRELHKKVFGYGKGNLGMEVHVVRNPEAASRQVPFPDIQELYKQHLPLPPKNTTAKLGSKTFDTLAVGAAVVTDPQVIKHLIIETNADSETIFTAAKQAVSHNNVAALGPLLDSINAESESTEKLKSLIEIAIGSGRLEAYDQVEKYFSECYAKENVSYLLILAAKGGNPKVLERFLVTMQPVQEAYIDELVTENMDNGVLTTEGMEREQAKEIY…
J2N86_RS06535	NZ_CP071527.1	CDS		lpg1124 family Dot/Icm T4SS effector	manual curation	1458973	1461265	-1	most_likely	MTDKKLDIVASTIDQDQQTVASQWANTFLHNKPTDVGTQIMQLLSACVAAGDFKTRSAFSSSDELQAPNDKLTIADYLSHASRIILDYQDLSEANRAELLSYFPAPDSSNSVFSRSATHNVYRNSEETIVEGKGLIIGLRGQLPSMLNTPRDFGVNIAMGGEGKKNFYGKTISSNGFSGHVYFHKNDSNNLLMVGLEQSAPAASILELFTGHPTYSEEEQQNNDQFGQGHSLTGASDVYTAAASLYFSDPVYQAKLVLEKGCFPPEKYGAMQVTLTNKNWPAIKSFLDQLKQAAAKKSEAELLQHLLKKPTTASSQEQECKSYVALDFKAYLQRVYSTFIKNSGLSQPQQLEFQILQDGLLELIKKLQKGDVDSYEEFRNLIEQIQDNESIPTQYKEAI…
J2N86_RS06565	NZ_CP071527.1	CDS		Dot/Icm T4SS effector Lem14	manual curation	1467115	1467955	1	most_likely	MAFTLVKYDLLKQNIISSIKSLARHYKYYDVTDFINAYLVDKTVDPETWGHKYSKISAIRRSQIAFLLTVIRCLDEQISAKPEALDSCEYILNAATCYVRDIINQSYDANASWNNYWASFVTSVDNSKFFTLLGTALGFNRSNLPTNNEASTMYTSLKHFILKQTYQDPHNPEHGYIVVDIPSEFQVSKTLTSSMVFSIERIEGFIVEDFVGELIARVAALEQKVMDSAKKECKSKAEVSKIGMFRSEVVSDESGQNAIVNANLNDPTKEHDLFIYCVQ
J2N86_RS06635	NZ_CP071527.1	CDS		Dot/Icm T4SS effector Ceg25	manual curation	1481021	1482602	-1	most_likely	MAGFLNRVANALRDKLTPSSPLIGGPDQNPVKPEERSLLNKIIGDRVGYPRFSPQSLQQISDEYLGYLPSIGLGTNAKLATDAVDKFVANRVNDVLSLKEAKTPDGALIHEKLSDTDPDKKDAIKAVKNEINQILDGKALEQGAQKEYKESMGAFQKLLAGDKKFHVQELNGLLEEITNNTRTTLEDRQKDEINQLEALFEDETFQANLTAALDLPEDEAENTEALAAVKESMRKDLENAHTKQLDDFNKEVDNAKVELHKAAEQQLKAFLFMADLSKNDPKMQAMIEQLAEKNRSGATNVSVHISEDRADISCVNLDQLTFIQRLGGGKITPKKDDEGNLVYSLDMGMKFTNPRYYFNDHHKKDMETMAQAIRASGSETITMSLTFKNEKVAEERARQ…
J2N86_RS07000	NZ_CP071527.1	CDS		hypothetical protein	Derived by automated computational analysis using gene prediction method: GeneMarkS-2+.	1571011	1572391	-1	most_likely	MFDKIYNAALEAQDVYELNKSLPDTHIDVLDHSPPYFTPAGKLAAGGHYKAAEMLRNIGALVDPIAMGYAFAGTHRMVEEYRITHRADPSSIAMGYALAGDHDSVDLYRVKCQANPSTIAMGYVHAHNDEKVEEYRLQYRANINAIAMAYAQACNHSKVEEYQTQHKADVKAIAMGYALAGEHKKVNDYRVQHKADVNTIVMGYALAGNHSKVEEYRITHEASPNAIAVGYAQASNDAKVEEYRLHHEADVSSIAMGYALANNHVRAEEYRLLYRADPGLIAIGYARTGNHGKVEEYRLRHLVNPDFIAMGYALAGNHNRVEYYRKHYNASLKTIAQGYARSSEPVPRLYFAVNILTRHGPAGHAIIDVMHRLRTGQDRRWNPFWMNSGTKLDHIIYAV…
J2N86_RS07420	NZ_CP071527.1	CDS		lpg1751 family Dot/Icm T4SS effector	manual curation	1670844	1672143	1	most_likely	MTLKTVGYEFLRINIQNLKREYSNYLERYTIEMTEAEKKDASEITDNPLLILLDRVNKYVVQCKTDRVSDRDVFPKLTDEIRRSAQTTAEDKKRDTLYLLGGLIHRYLRIETEYNEYNQSRLNLYSWFSRNTLWKPTDCRLYVAIKSALGLSEANKLDDYTIVNALEVFQENMEMDVEVEEQVGKEKKQVKKKRYQTYPHFSTVDPNFKSNLEKMIATHKESGKSMIRQFEAIDFLQSLMKKLDQENQPIEREINEWCASLAKTHKNFGLLSKELIEQHLNQYYQSKPEKTNDKEHIQYLLEGILNNPTFIANNDHSKFLNELVISNTDPSRSICCGAYILLLKQGNLDKKLVTQMTNAFGFSEKLTIEVQVACLKAFKAYADDVTDLSKASAPEDEVQ…
J2N86_RS07745	NZ_CP071527.1	CDS		lpg1578 family Dot/Icm T4SS effector	manual curation	1745147	1745321	1	most_likely	MILNNNEQQDYQDAQVLLHNVLFQLIQFTDLTQKKHVILFMDQISENQFRQLHLKLL
J2N86_RS07860	NZ_CP071527.1	CDS		Dot/Icm T4SS effector RavY	manual curation	1767485	1768274	1	most_likely	MAEDRSTQDEIAQKKKSMDDEARRLAEDNAKKAFQAAKNQADDLRKAAIVEEIEKIKRQAIERYDEKGNPITKQAIFEDKLKSVMSSEQSSIHDWKSAMMSLMSVLSAFVSAMNQEVNEKTSPYYVTLKHALKNGIVDMKDTLLDKLRGNPRVDLPTLVHNVQLGADNKLEVKLHAGAQELKNGEELPLGLRSLVALWLREQGYQPDQNNPEGFWTTEGHEPLTAQRFNELKNDPDNGLNAFLNRASEVQYREELDSSPNPP
J2N86_RS08210	NZ_CP071527.1	CDS		glycosyltransferase family 88 protein	Derived by automated computational analysis using gene prediction method: Protein Homology.	1842496	1844134	-1	most_likely	MNTYRYNPHHHIKIWLSNNRNLFMNLENQIRLIKMRETNLSDVIHLIYDSLLLNSNAIQDLMHYCREHRIIPVDIRMTRAEIISDNEQKLFHFYDDEITHLNQGGNLAVASDILRWLSPFYKLGTYSDFDYPIDTSMLPELIDVDAPLLLNIGSLKLGNKEFILANNDFIAVVDELAASHLINKVHHNLLSKLTHYDNDFNEQVEKQFSDNLLSRYVIRLMRNRSETLYIAKSKDLKQQPELIDSTPLNSSRSYRNYIQQIMTNNDLFLRFNKQGSESSAEIIQRLRNELEQNLNLVKFLFFNKEYAETKQLLQLNDNDFLTYCRKKEINLYLKSIIVCTTGPVEIANALFSKYVMDSHELIKEVQPLSFNHYQLQHAFKSPNSIPLHENPLGMMKFLG…
J2N86_RS08275	NZ_CP071527.1	CDS		hypothetical protein	Derived by automated computational analysis using gene prediction method: GeneMarkS-2+.	1856442	1857714	-1	most_likely	MATTEHKLAELVQVDKGVKLNPQSAEHVLSQLQFSDAAKKIILDPNSFEQNAKELESIAPSNELLIQVRKSLEAIIDSLEQNPSILTSITKFWGNLSLWEKIFGGILITGPTLVIGVAANVGFLVTLSGLSAGAYITSGVVFEDHFENTKRITEKLKQGVFEVADVLVLTIRSLDIIRQKLATEVEKFQQENSRLTLNITKLSDETYDLSVQIESYMITEKHLRQTKEQLEETATELKKDLSLNQEQYETAVREIGTLKQEHERCTLLLRQQVDELTVKRKQLEEELEKTRKLTSTLQVAVQTLSSTVINDSQQRDIFQKRLENLVKNEEQHFTQVVDRFCATESELVSVKKQLEDSLKLQQELMEKQNQLIKRLELIDQLVPESPMTRDNKINIDALC…
J2N86_RS08335	NZ_CP071527.1	CDS		Dot/Icm T4SS effector LegC2/YlfB	manual curation	1869816	1871520	-1	most_likely	MIYLAKKELEAANAAYQLGNYQNALTNYENAIAKLRELGAQKGFSPTKLYYDELAYAHSQIIKCITQTVQALIADSPDVLPDYELIKLHMRKARSNRKDFLALHSILDQYFGGISRNATERPEKVFYSLAVTAEKISDAISDFADRETDWVGRDKAYMKAVMWLQRAQKYLIKANSSLEIEGNRKKASGAVRTELHLGCLDLMERAYYCNHDETYLQEISKYISENKLHGLCLTSEEQLALLSYELLVAVEDNDEYAIYMLSQYFDEILINDPDFDENCQLIQHIKNLLAKENVIENAIEPEPTSEPNPKKRDRDEEEEYGEDELFLTKKSKLSEGTIAPDASHLLNEAPELENNVATTEQAPMSSLPQVAPTLSFFASVPEQKPSQITFTETMKELAG…
J2N86_RS08340	NZ_CP071527.1	CDS		Dot/Icm T4SS effector LegD2	manual curation	1871655	1873755	-1	most_likely	MPKPNVTEHFENGSVVDVIDSFKQLNNQVARDYNPALGPLPKTDYTFYYEELTRRLMDGEAFTYEKAADKSHLIRFKNRVYNLTEILAYSNLDHLTFNQSDLEQYVEYCKDTSIVRPENSDEEFPTEEYFEKQNKKAGGVFSEMHYGERLALNVYSTEYYEEMNPLLRGYYNFADKTPAQIRDVIVHSAMCGQALAHAPNKVIDGTFRYESVFNQDVLNNRIKIAQEGGAEIVRGFISTGEEPALPFKDKVAITYTGLVGKYLGPLSRFPTEKEFLIPPTQMTYEGYVKENGVHYFHAKPVVDLNLVHENAQEFAHKSRINGAKVHELYHYLKTIDKALKAHCSPAEYQIYKAQVDEIKAWAIVKLDELAKNPSPANIAADLSVMWSKLSDISLNALKN…
J2N86_RS08375	NZ_CP071527.1	CDS		Dot/Icm T4SS effector SetA	manual curation	1879900	1880053	1	most_likely	MKVQKKKLSPYDYSWIVLDNNHLPSKPITEFIRYLNSYHWVIPHINPNWQ
J2N86_RS08655	NZ_CP071527.1	CDS		lpg2828 family Dot/Icm T4SS effector	manual curation	1944745	1945852	1	most_likely	MNVAKLKELIEKIKAQLPIDNDSAQSMDLFAQLSRNLDELEPETELTYKTLDVSVLKITDSLYEELTSKQYMLTELLTLITMCGRQIGYAHAKTLDDYPQLTLMDKISKKRPQEQEKLENIIFFLRATFYLIHKHYTQEQLTILPFLIYFRSKTTDEERRSELAIFEWLYHQKANCLNFFRMHVDCVNMRSLQLIRFLPNILKLIPITYTAFIKNTQSYDLLWNAEQNNPISRNTLITDTCRLLETNFLTQAEQDYTASLEFAYSIKMQLPAQAHSESLVVYLALYSFCLHQYKELRHADPRDRHSLISPSKQTKEDAVDKKQIELRGVSVRYGFFESIALKDGRLGKLITSFEEQTSYVNLLAYSKL
J2N86_RS08695	NZ_CP071527.1	CDS		Dot/Icm T4SS effector LegC4	manual curation	1953101	1954652	1	most_likely	MGKSQISHIKQAFFNHTLSNDTQFSFTHADFDLGQLQNEFSSLYQILRSNKEYWAKHVEVVLYASYVCDLMIRYYEIDYHPAEIEKLKKQKKEIDSYAQGHSLSSENLSTSNTFFIFLLEQIKNNFDAPNASLDTLTTIRQKVGELNTNRSKFGYSRALAIQLLVYLEHSSLFELIQEMNEILGNQYGFVDGINLLNESREALAALGIVLFAFRFIINLIIGIKQIVQASIEKELSVSKVFKQELDKRGFTMASDLVWSLVGLLTTYPNFFHVPTSSISPTILAFLVFDALLLLTQWLYEATNYKKQIQELTEQKIGAQPIELLVIQRQMDLLKDEWESQCSYYAINILGAHILAISFAATLMYSGPLAIAGVALFSMLGNALYNTAGEYKKYKKAQIA…
J2N86_RS08705	NZ_CP071527.1	CDS		Dot/Icm T4SS effector Ceg30	manual curation	1955186	1958753	1	most_likely	MTPLFPEKGQYILIQQGQASDCYLLCSLDCILNGGTEHQDLIRSKFTQTSEGVFLRIKRTDQSQNLKLEQMKGKYIYSYDVQTDEDVIFIDNQKLEAIDKDPRSVKSNALAVKILERISSYYYIGSWDNDEQFGSIYAHNIPERHQQSSTIFVGKLLGLETTDTRDINAIVNLKAINPNQPIYISMDYANKDDFGKIHGRHALRIERISPMPNGDYEVVLVNPWDNTKQEFFTLSEIKTRHYRFAIFDTGPHKKNLINQEYNVAPSPLFIPYPSPVLRPQQPIRYDQQGYDYALTPANVAHQLPLMMPPPNRNEAIFPPQNLPPFPVLNLHANYGQHGYNRYQLPPRAPLPTPNVRYAQQEYNLVPKPIAIPPVLPPPDIHEQPTEPYIAKAQFFLRKG…
J2N86_RS08710	NZ_CP071527.1	CDS		ankyrin repeat domain-containing protein	Derived by automated computational analysis using gene prediction method: Protein Homology.	1958764	1959889	1	most_likely	MPQNYSQLATELNLSPVYENEAQLIAIKNWCADHFLDDFRKFREYAPTDEYQSLIKLAEEYLDLFPQHNSDINAPNSNLAGLSPIQWATLKGYKDFLEHHINNVDPINQRTPLHIAASYGKLSVVQFLLRHGAENTPDIRGEYPIHLVLTLNIIEERPTSKSKSIQTRTSIYRLLKENKPEALAMKDSEGRNVAHHMAIYGFNTLLSELIGTKSGLLIENDIKKLTPAHLAINTGQTSSLTLLLKDERIKNLFDEKGSLLHYAADVGSKDQIIACLNAGIDEQRLDPNNRTPAMRAVLMGNDKALPGFNIESLSQERIGENELTLLHLATKNNIGTSERWLSENTVLSNVRDKTGLLPEDYSSEDNLIISKISR
J2N86_RS08805	NZ_CP071527.1	CDS		lpg1670 family Dot/Icm T4SS effector	manual curation	1983908	1984865	1	most_likely	MIVPRWCYQLDESEKLLKNELYRTWQKSINDNQPELIETLIQEYDTELLFKLALTDPEFNTLCKSPNLEPHWVELWRLCGTNPREDAEKNHKPIQEYSPMLTVPSCFELLKGYYLYYTYTTLIESGGDLSAAEFEEAKELLVASADCGCFFSMNVLCREGLSALKESVDDEITEFVLKYATLAANLYLAPGYLLLGSVCQELMGYQDNAHWSSYPFVQMTFQAYTIAKHLEPISGPMLNNAYQGKTLKEASNGAFSTFFEGQLRAQEYLMLNPIEIHHWSILAKNEANIIEARYMEEKRKLNQQNNDEKSEPPSYFRM
J2N86_RS08875	NZ_CP071527.1	CDS		Dot/Icm type IV secretion system effector kinase LegK1	manual curation	2008885	2010433	-1	most_likely	MTYSKIITVNPLKMEPALFDFQCLEVLAEFFNNAQTGTLWTKKHCYEHTHQNVKYQFCFTHSLLRLGDTEGQFVIFDTTQEPLGRGFYGAVYPVLGTIQFKTHQPVISRNATEVIKIEDHMHHERKTLVEAEYQFLKRASYLQVKPPVFVFKADSKTSYLLMDKAEGCTLEKLLWDKGRHGKLTVKERLDITFAILHAVKAQVTDKRIVHRDLKPLNMLIDMKKSPPKIAIIDYGRAMLMDNQDARIVGTPAYRSPESFLVPVQYSEKSDAYAVGRILSYVWGDSYTNYYLNNKQAWSWPETKQMTKNNYLFTCPGAHLFKSDEAIVRTCLNGLMQEDPDTRFSLEKAIELFAKVARPMYQLATIQTFSKAKLHHYEHRLILINKLLRDLEQKEGDLVG…
J2N86_RS08880	NZ_CP071527.1	CDS		Dot/Icm type IV secretion system effector kinase LegK1	manual curation	2010614	2011427	1	most_likely	MSKVNAMGMDEIKKEREEHEANLQRFMSQPFNPSNKEQLDALKKRIDDFEFTLNQMYLFQGMNTGLQAWGIFTTVRMLLPLPEFANYFLSAFLYLGAAGFILQKFSTTDFYNELQEMKEIYNWALKDGKDLYDGKTNNAEKLNTTEIQRLITLLAPLCSLPFMLAWPKVTAEEEVKTGFSAVFAVGQSLYGRFFSSAPEVSDKLKPLQIQVETEALSINALAGFEQSLRYFATSPYCRDLLKAKIQQPVEYVKGIIPEVITSSFSHQKMA
J2N86_RS08920	NZ_CP071527.1	CDS		ankyrin repeat domain-containing protein	Derived by automated computational analysis using gene prediction method: Protein Homology.	2020255	2021965	-1	most_likely	MHPDLVDLFNQLGYAKTPGLCHGLAIRWIEACLLNEEHLFLARLEAILARGVAIKKDFARVKAKKGKNLTEEDLTCFEVMGFFDSLAFFQTPARYAKFSGQSVAQGNVDLFSSLASSRKIHERGGLSNVYSTSNLYYREEIKSYFDDLTNLIDVLDIPADETIGFLLSSLTHSIALTYSKNRGWSFMDSNQYPPKLVRTDELPQLLAQAFFLPIEENQLAFTTRVITTRNNPKLATLTDTFNQLEQRYLLTEEKVVGKSCSSILAQLLVLDNESQKFGQLMRFYFDLSELTDDSAALVYIAAECGNVDVLVELAKHGVDLNQPAFGGETPLYVAAFYGHAAIVAQLAQYGVDLNQLLLGGTPLYIAATLGHEEVVAELIRHNVDIDRPSTEGTTPLFIA…
J2N86_RS08960	NZ_CP071527.1	CDS		Dot/Icm T4SS effector SidH	manual curation	2030945	2036861	-1	most_likely	MNHRDLEKYIIQFKEDLKIAETCKNIRTSILDAITKGEYFSSELAAYFVRDNEKAPFKVSPTDPTQVAVLKKLLNALENVEKAISRIENLDINRDRYKIGIYRDLIKAGYNAVHEVAGALELINHSSSDIQEIVAPHIKELMPKIALATSALKKFTPSGSEASDEYVSPEERVGQFVGGAIQQLPHAKYTKDQSLENLSTFIFDLPRRFEALQKLVATGASGIATKSITSPEAYQQAMIQRANETKEYLEKLSTKDGLLGLPSYLGVIRKLVAHSTDLVNTAAPLTKQAYLDAADKLNEIKHDLLPQLLAELEKIEEGMSLKPGTLTDPVLKQMNTYYTQLATQVEAIAQTAGVLDTATEYMDSTLGTMVLYLAGSKGKLDVGEKIKPVEGLTVMMDDR…
J2N86_RS08965	NZ_CP071527.1	CDS		Dot/Icm T4SS effector E3 ubiquitin ligase LubX/LegU2	manual curation	2036999	2037716	-1	most_likely	MSDKDKYSLEAAQEAKVTHPEGAPTMLICPISGDFMKEPVITPEGKVYDKKFILTHLATKKEDPQTRNKLTPKDLKDFSELLTIISEFTRRKALYEEKKNDFIRKVRAIVNQKGELPERPSLFLCPLSNEFIKNPVITPKGKVYDRDSLANYLRKSHDIDETGQALSLNDVEKFDEFDQQLKLFHFRLEKQYQKTVEPKLSSSPFSFLGGIITTLFGNDLSSDDETLEESPTNKKSSK
J2N86_RS08990	NZ_CP071527.1	CDS	sidC	SidC, ubiquitin, ligase	HHpred PDB manual curation	2042241	2044485	1	most_likely	MYIPLSEPVSPRYIYINPDTNQVHLLVPIVGGEEISTDNTCKATTALREFFDGGALHELTTYKNALLFDLTLLGEGNPASILKKARLEQLEVYINAISAMQTHYGQTINALLRKTSNLYAIQLRPREPDPNSSVINPLFTIERRNDSTGIPLSPLYNAMHAAYPHVEIAQPSLYTTLTESVLKALSTTPSFSKIQETLKAQCLALFGLLIDFTQHTNSEPVTQATIDTLMGFNNNATPKEYIDALVGVCAPHLWNDIPLPPFYSVLTLKQEEQTERLSILTQFFLAILNIYCKSKGISNKNFGAILDTNPELSNDLVGIICNALIRREDIEQQICTFFNVYINKFNLSTYLDSNDLTAIKQKFARTYHTVTATKENPHMDDFMILDTESQGETAKFVAH…
J2N86_RS09055	NZ_CP071527.1	CDS		Dot/Icm T4SS effector AnkD/LegA15	manual curation	2058341	2059718	-1	most_likely	MPLNPLEVIDMLSKMYPQQESDTKKQQKMAEQQEIMTRMKIDNDNFFAQLNRLFLESLSADRLKASLEEAAQQSGFDNLQHALNFAQNKFGQSPLQQAFQQQDFSKANQLIDYGAEVGPIERAAFNVALDSEAATASGLQRPSAKGPEPLHPVKNFGLTLGVEMMSKDGTFSQLAEIGPSYNMVSQSVAKYAEREPKFKEISEAFDFSNKTAGFSSSTARNSPQAGEKMADRISQGKITTIPVSCEGHAMGLSVVPDGPGSKSGYMVFTNRGVGADNPGTQIYRIDDLSKVDSKFINSMMNGHSKGQSHDAIMMQIHNVAGNKAPIHEIDQKGQKCDNCTVANPRSNVHGILLCQKAVEKGGFDKLNEQDHQNVKTDYKKFSNGMRSDKVDELVSAMAK…
J2N86_RS09155	NZ_CP071527.1	CDS		protein kinase	Derived by automated computational analysis using gene prediction method: Protein Homology.	2076919	2078572	1	most_likely	MFQIINPKTLSAKNAEKLYAFFNAQYQQSIDTWSKDSTYVFADGSRFSFSSNVVMRLRKEGKVGVRYEFVSDRLLGKGQFGMVYQVEGTFAISKDSFRFKEHGSNGKTRAIKIQHHDYRRPQHQALHEYYLSKKALHLAIKQPTFEKKGNNSVSYTVMNKLKGVELRKIIQADQLGNRTLTLKERIELSKALLIALKEQVTDNGIIHRDIKPENILVDMSTNPITVNIIDFGLSTNADHADGIFPGTPLYQAPEMWDQVSQSCKADVFSMARLIAELWHDKTILELETVGTSEHARNNAHNVSLHTLFTGISELDEKDRFIIRATLAGMFLADSNQRYSIEQAIKLFSQVGLKPAQNIDEEAIEVLPPANLVPTIEQNIENNAILTRYHTQSILRIEAI…
J2N86_RS09170	NZ_CP071527.1	CDS		patatin-like phospholipase family protein	Derived by automated computational analysis using gene prediction method: Protein Homology.	2079610	2082253	-1	most_likely	MTPQHVISQLLESDTKYPKNLDLLKKIIITAQLGRLQINGLPPDNKISLASYLFDNENIMFDFTRLCEEKRKLFTQWLLGPHQKDKTRAHFRGATVNEYRGFTAEAFLNWWGIVKSWINKRYSEYWKITDLNISLNYQLIGVEMCHGKHGILIGFDQFLVPGSDTKYHDPNDLQKAPLGNTKRVFITEQLVDQLIHKDIQHLEFESICKNPHPHSVYVANLQERLAQMYDYRSTQRYLAHPPWYVRLWNWIIPGSSEANKTKSSVVKENHLISLYQDETVQIDYYSKTQEILVREKRPDIDNIVYCGGGAKIYGHVGFWKALNDAQIHPTKFAGSSAGAIMALLCYLGYTANEITEFFKSFKQEHLVHFDIDINGMSDPRSLKTALDYAITYKLNQIVS…
J2N86_RS09255	NZ_CP071527.1	CDS		phosphotransferase family protein	Derived by automated computational analysis using gene prediction method: Protein Homology.	2101792	2102944	-1	most_likely	MKWLFFTSNTGVQYKLKTGLAAYILSFLDAESLHNLSTVSKEWNELVKLAQKYMSLLPQINEIPLFSQLTLDVLSFKLMAGGMTNATYKLTVGANYESEKRQRWVVRFPGDVSLFSVDRKHEQNNAQQTSDLKLNVPVAYFNGNSGVQVTEFIADVKPLDKTRLERVEILKALAEKAKILHQSKQFLNDTDVFSRNAGLLAALEEKEFPLPERVNFIANKMNELQNLFSAYQINKVPCHNDSTPLNYMLTDSEQGEVIYQIDWEYSSNNDFLWDLAYFAIEGKLSKKQEFIYLEAYFGEGLVSESVLAWYQAYKPVIEWWITLWSWMQLAFEATAVDLNEYAKLGEERYARTLEHLDGSEFAQAVELIELERTMAELPKPRAF
J2N86_RS09360	NZ_CP071527.1	CDS		Dot/Icm T4SS effector LegG2	manual curation	2120114	2121242	1	most_likely	MGKYLNQLSSRIQLTDTAYRREQYQSFMTGPEWRNVEMAEEYAKLLRENKSMFQFPYFRQIFDLWKVVFNSYSSARKYDSISSILFSEYMIMDLFIATFTTMELLPKGIISLLLYPFLKKDNESEMQQHLATTFEQYAANLQTVPFYDHKYSEMRAELAERYRQCENKTWVDWFSWTVVSCELWARKWISKPLSYWYHQENNEVPPSTDILVKFDAQDVDNPEDAKRLFQQQLAQVEQAHAVQVVDSHIYAKDTPKTKDGHTYTSVYARLNAPRYAAFQPVVRALGEQNIHLREIAGEKRVQVKCTIDTDSADKLLAKEEALNQTKRAEALYSYGDHIHSNRKICLFDVPVRDLHKTLKRLEKQDDVEVNFIHNF
J2N86_RS09445	NZ_CP071527.1	CDS		Dot/Icm T4SS effector PieE	manual curation	2144598	2146383	1	most_likely	MLSDDKIIELIHVKTNAYLSMANYFTLRQHCLDQQALSVILEQIQNDIAQLVYDEKNEYLTTQIQIACTKQAQQDLDEDRRDIEEAEVEKHQCTILEKEFASINEKLVFARQEKSKQKEILSNLRPLIDSLERQICLQETLHEHTHSEDGRKKITHEHGQQHTSHEHSHLEHSSQNTHHAHSQHTSSYNELIALISPVPAEAQSQLIVQKEQMKVKYRAAQKKLEACLETIEKYAQRQCELRIKLTSEIPQKQQARRERANTRLLRALARSNHAPIHAQLSAQNYSLFAEMIRKFNALKDYQGKQAVTKAQKFSYREYIYCLINGLQAHRTTSLNFYEWTALTQIAKHMQESILVADKEQLTLSMLKNEQQVKRDLDNILSDKEEELLSLQRANPMLTN…
J2N86_RS09515	NZ_CP071527.1	CDS		Dot/Icm T4SS effector MavC	manual curation	2162093	2163260	1	most_likely	MMKTLYEPTGNGSARQPKLHSTICRCTLCMKSKIPDLIAQDHTQGLKATMVDRRDPDVEDSKPLMKATQAHAILKAGTTINMLEATGISEEQLPDRSGNIRITPPQELTIKAAWKNKSEETAKSGRNASVFGNLGVLLIPPSVKTIDIPKMNALAVPSSFLEKYGAELIPLGKPFTLDAVEDEELENLYLVQYDWDPDYIQNYVMKLQGGGGLFVETHPFPHVFTPLSPDCKGALILGVDRHDGTFDFASFEIPFGYTMKIGSNVIHGDSFFVGPYAIALTETELADSVILKQETPTRDVQHVIQTSTPLFSLPLLMEHRLSSEVNERMQKLNNELMVKKIRHEGATGKGLSFFQHLPGDVLSEVRDLSAEAQEAYDQRYGLVTYMPK
J2N86_RS09520	NZ_CP071527.1	CDS		SEL1-like repeat protein	Derived by automated computational analysis using gene prediction method: Protein Homology.	2163406	2164534	-1	most_likely	MRNLIFAILLMVNVAYADEIVGFTAFENGDYTTAYPHLMKAAREGNVEAMYLVGRMFQYGQGINKDPAEALTWYQKSADKNYALAQLSLGFMYDLGEGVKQNFDEAFKWYMKAAQQNNPVAQRNVGLMYSTGDGVKQNPKSALLWFKKSAQQGYVKAQVNLAYSYIMGIGTEKNVNQALYWYKKAGEQGDARAEYSLGLLYTGQQPGVAADDSSAFYWFSQAANQNHPKAADYLAYYYLNGLGVDADPQKAVYWYQIAAQAGEADAQAQLGQLLLTGTGTDKDYEQAAYWFTKAAAQGNPMGQAKLGYLYLAGLGVEKNWVTAYAWYKLAADGKYPPALKEVKGLKGKLSEQELKEADQLVKKLVPPPPKDEDEN
J2N86_RS09545	NZ_CP071527.1	CDS		lpg1776 family Dot/Icm T4SS effector	manual curation	2171601	2172186	1	most_likely	MGKPLRQQNETNNYFLLQLMAGIGAATLAAAAIAAFFVLKSGATVATAAGLAATNMMFASSLVAATPILPMLVMGGIGFVFLMALLNSCSSSNNNTTVRVVPNRPYGSFWGGSTYDTWGSSPTVHVHHTGNSGPVHHRGGHVEVHNGPIHGNGPTHVHPSSSGNVHNHFPSHGGGARVEVHNNHGHNTHGHRMM
J2N86_RS09570	NZ_CP071527.1	CDS		DUF4286 family protein	Derived by automated computational analysis using gene prediction method: Protein Homology.	2175710	2176025	-1	most_likely	MVVYEVNLLIDENIYNQFESWLKEHAREMLQFSGFINAHILKPENEDTVSQKKLTVQYQLDNKDSLTNYFNQFAAKMREDGLKRFKDQFSAERRIYEVKECILK
J2N86_RS09970	NZ_CP071527.1	CDS		SidE phosphodiesterase domain-containing protein	Derived by automated computational analysis using gene prediction method: Protein Homology.	2277308	2281139	1	most_likely	MNNEYIEIYQEHKYHEQKDTIDALIETLERLKSDTEKQQSSWLHSILRGTKNGLLGFFKDALPKSNSPETLVLIEQIIANLTALKHSDTYQEEGETANTQLEFLAILGPASNALPESKLQELLNNVMFNEGSNYFSMRESSIIEPSPIEILSGEEEPYEEEQQWAVPYIEELLARKNLPQDIFYTEEKNQPRLENGIEEHVRWAFNNIYNYYYPYGAQEEALARVYHGIEHVSRAAVYAKVFANLYRKHGDLEAENLSEEDLKLIQIALIFHDSAREDENVDRWDHESAIFLYYYLTRVLGVEPQKARFLAEATANKDPSPEKGYFELFEHEDGEISWQFTQNENHSFPEKNIFQKIIHDCDCLDIIRARNQFDARYLDFYKEIASKAGNEIALEEMAE…
J2N86_RS10075	NZ_CP071527.1	CDS		Dot/Icm T4SS effector SdbA	manual curation	2299835	2302013	1	most_likely	MSNQNKPHDNIKLTKDNQSQQIKKPLMIGCSGGGGHISAILGIEQSLKTTYFSDTLELPSYTPVLAEHRPATASIHTGANIMHAYGVGKPLQKIIELTPIPLLPHAEALDEEIRNLSKKEQLNGSRPYIDMLLDVYPEGYESAAVWNILQRNEKTKALKKLIALQYVSDTFNYQIVYDYFMKKLHEAEAIGAPYTEIISTQAMALPALCDVVKDYNASRHEENHIVINQYLTDIPTLGAVHFFNVLATLTPIQQRQMRLYGVGMADEVIQHFFPQGNHFNKIYNVPASRNPMVRVAFKDPSYDNSDKFDQQVTLNFQKEVLPYSIAPEEQIASIMLGSQASADTVKYITPLLKCGMERVFVFGGKNKSISDKIDELINTHPEYKDRIVRLDNQSDKEIS…
J2N86_RS10500	NZ_CP071527.1	CDS		lpg1907 family Dot/Icm T4SS effector	manual curation	2384629	2386321	-1	most_likely	MLNDNTFTAELDLKFFGHAGFESAAGLSVLEQAPIIARNVLRVLMMGWTESWRELLTPTVFHAVFIERNPGFLKEMRRAFQEGFLELFNQLEGQQFNKNQSEQIQLYLSNCLALLPYSDLTPYESISIPQYIGDEWVLVEYAVKPIELTTGKERDSDRVFAYGLEPLINRDAQPHLIFMGTTYPAGQGFLTQINSDARGFESVRTSLYKIGRQRLHEWLALQHNPTHVCGTSLGGSLSLLLAIDSGDYKLARVDALNPAGLHEAPSTNDLENGNNLSQKPRVVIQKQGNDPVSYFGFWKDDWEIVEVMPPKHKQGPTSVTDHALNYAGIKGTQFTYINAKDDNAKRSSRNFWIFSVARSAFYYSVMVPYTYVIRPTAYFLARNWPFLLLAPIVALAAYA…
J2N86_RS10545	NZ_CP071527.1	CDS		outer membrane beta-barrel protein	Derived by automated computational analysis using gene prediction method: Protein Homology.	2396538	2397276	-1	most_likely	MKKNLLVVAMLILSKASIAASFYAKFGADYLWSRSGNYSLQRTDPIAGSMSPEISAGSLHSSNGAGNVALGVSHLLNSNWRLSLEASYLQLSGYSKKFNPFMAGPYEVDDLINSFHSSMNGNVVAAIFNIDYLVKANYSIYAAPGLGVTNLRAHSQLNYQAYDYEEKLVMKAHKTQTNFSPQVTVGLKYAMTKHLMLDVGLSYILLGKVRFGELSRDSDDETKTEVIAKTTYLFGPKLNLIYYFS
J2N86_RS10560	NZ_CP071527.1	CDS		lpg1654 family Dot/Icm T4SS effector	manual curation	2400812	2401682	1	most_likely	MPSKKLDLLCKQIENQDTDDFGKFYMYASLLKSVAVRNTTFTSGLPKCNNGVVFWKKNSLVLGELPKDFPEEVAAYAREFINTEPNVSNLFYNIAMTYIRKGNIADLIYVIDKMLTHLLAINSTQTHNQEISNHIDFMKKKPEIVKFIEQISACNQQLLSTVDSTCNTALFTGSFFLLSFIFSLAPSLIVLGLMAWSGYNAYSYAIQAYEQGIETGKKISLLGEELASLPQKTSLLNNKNHNSFFTAIITPLPHAAITAGEQLVPNKSWLDTASKWHEQLDTTCRLIVK
J2N86_RS10585	NZ_CP071527.1	CDS		lpg1924 family Dot/Icm T4SS effector	manual curation	2405299	2408275	1	most_likely	MSQLNNLFDQTSHPEIQKLIEKFNETPNENYLERYFYLQKLNFLLKHTRADENLTRWINASSDEEGSWQALLVSLDINPLAVPLLQATQFADVVANSVGHRPAPRTEENAQRLTDSLNQLLKQNLPFERCQAQFVELNYRISQIFAKLPPYPQIGRGLLKACIEQFNALPQDDHIQRIFQLQRIQYHLNKVPLNQSLFNWRNGHPDHTGSWESLLNTYGIDPDGSFFLKSAQFAKAIKSRMRSYPPLPKDAAYNDIYKLMQQRDELLEKSVLDAKDRTLYIALCCRIDYLMENQSKNKATKERHLEDLAKAKDKLSAIKGHNKEVSERYQTAVLGDHQANNFNFTLDIKVFEEEFAKEESKKEASKRFILRIEDRPQLGIEQKLHSYQVTDYFADDVAF…
J2N86_RS10740	NZ_CP071527.1	CDS	vipD	Dot/Icm type IV secretion system effector VipD	manual curation	2446914	2448711	-1	most_likely	MSKNKQLKREKVSIICDENGQYVVQSEKHRGLVCSGGGAKGIAYMGMLKALQERGYLEQLTHVSGASAGAMTASLIAVGMSPEDMTKLVNELDIKKLLDVQGVGFRAKGDSFRNFLDVIYMMQIKKHLQDLPKPIPAHLEINYVQLSSKISLYEQALAEQGIEIKNVDDVIKLAQSVKSIQKMNVAMVSVPQQIIGQNSEELENPRITLGDLGVLRELLPDAEKHHIKNLSVAVTNQTKQELERYSEGTTPQQSIAQVVQWSGAHPVLFVPGKNAKGEFVADGGILDNMPEIEGLNREEVLCVKAEAAGAYEARVQKAERHLPEIVSAFKHALDSVITYAIGGQWLKATAALLNREKVFHHIDNMIYINTGDVTTTTTAPTEEQRKQAIKNGYEQTSAQ…
J2N86_RS10810	NZ_CP071527.1	CDS		Dot/Icm T4SS effector LidA	manual curation	2463743	2465504	1	most_likely	MSKYQSTTDRDYPLANNPEADHWLDEAIMSQPLYFAEPSDKDLDPDSPINLSRFGLHNATQVKAFLSSSAGETLKTEIKAQAALDEAIEEQHMFELREQEKQNQLIKAHLLLWLIEKKGHAASHLRELIEEQNAKAIHQSKPDEKETKTPKESPKVTPELQNTLNSYNAAIRACEDQHKLASAEESKLTDEFENLHKLKVRLESKHELFMNQMAAFDEQVENYEQLSDEELDEKMNEIEAEIHRQTEVILDILGSDEPGSEEKARELLDQQVALNFDLAQLKDIRSSREKQKTFYDANGVEVPSAKEATFIINNDKKVINKDGQYYLMKKEDNIEEMTKEQLAQASADFQKAEHEISTVSKAVTKNMKMEKEFHNLDQRLDNVSAKTQEKRDEKMNLEN…
J2N86_RS10840	NZ_CP071527.1	CDS		lpg2461 family Dot/Icm T4SS effector	manual curation	2471720	2472344	1	most_likely	MFFKIFTDKSSAKKNDFDVKLREVIEIIRDNQSIVARHVIKALDSQKITVNSFFNMSPRHYETMQEELLTEENTTIPPDYPPSEEAVKIIESKYSGIIYEDKHIYLSLERSVEEIASTLVHEVCHFLNSDIFRQEKKNSTTLLYRYKDEVRSFTAEKIFELDGRCMLRSYTRKIHAHVTRAYPEFVDPDMDTKKMGYVYSCFDTPMK
J2N86_RS10955	NZ_CP071527.1	CDS		serine/threonine protein kinase domain-containing protein	manual curation	2487831	2489013	1	most_likely	MPLSADTKDTPLLINLKQVEMQLAQLLIQFFSMQSQAGINLWVKDTPYTLQNGTIIKLKNTVFSRERKEGHSGLRYELISNKPSLGVGTFGQVYKIKSTMSLDEDSIKIKKQRKDGKRRVVKIQRHHPSNPLTALDNEYRLTKKTAHLAVKKPTIVTNSTGAQLSFTTMNQLPGDELFYILDEREKLSALQRIELSLALVNALEEQVCNQGIVHRDIKPENILVHLGPPIQIHFIDFGLSKDAIHLNTIINGTPPYLAPEVRQYSKLINFKADVFSLARVIALLWNVDYSTYDDLSVYFNATPVRMLCSIFSGIKVLDIKAKNLIKDTLLGMLNLNPETRYSINQARVGFESARAIIKLNDKSPLKAHSLFQTHNRKEHNASEETLVKKNSIP
J2N86_RS10960	NZ_CP071527.1	CDS		Dot/Icm T4SS effector LegLC4	manual curation	2489092	2490067	-1	most_likely	MTVIALIGEFNMLCFNETTGEAILSGLTNVNGDELIRSIFRINKNTKHLDMGWNNFGKRPSNELQAALTNLNDQIKFLTLRGNNLGKKAGEDTALVFSSLRHVTHVDLSFNDLNTQKELAVGLNGFASTPVNSLDLGSNNLGRYDNKQLNNAFAVLKWLKSLNISYNNLDMKSEQELENMCQAFSNSLEHLDISNNNLGSKIKVIRKLPKNITSLNISDNDIAQLAVEDVNNLKDSLTHLQTLYISVDEFNNMTPKQKKAWEPILRSINKVVFFNSSGKEVTPEQSHFSINRSVFFSHNYDKKEQDIVESLKGFAKSISDSLRK
J2N86_RS11365	NZ_CP071527.1	CDS		Dot/Icm type IV secretion system effector LegA6	manual curation	2575424	2577185	1	most_likely	MNTHDAIVDAYVSLGYSADDKGCCQGTSLRWLEASFLNEEPLFHKRLLKLVAYGAHLKNALEAVKAKQGKNLTREDNYLIEIQSFMDSLRIFQAPDEQQGLFNKRHVYQDNIDEVSTFASSEAIQRLGGLTKVYSQPLIYNEEEIANYLNDLATAIENHCPHPGKKVGILLSNYAHTMALTYTTGGGWCFMDINEYPPESLPRNNTRKLAKNIVDSLKEHDSPYIAFSTRAITVKNDPYLNSLTEQLTQLKAKHAVTPDLALREEQINLCFIAAYEGEAKIVEETARYGTNVEFTDKEGTTPVFIATLHGHDSVIEVLAKHNANLNVVDPNNGWTPMHYAVDDEHTKIITCLAQNHGNLNIQAHNGFTPLQLAVSRGNVEAIAELIKFGADVSISMICP…
J2N86_RS11505	NZ_CP071527.1	CDS		Dot/Icm T4SS effector RavI	manual curation	2606782	2607913	1	most_likely	MAHSLNDLITSLATILIRYHDSQGINVCIKESEPTAIKKASREYAMKLLQSTDFEQEFEKLNDECTKKYTERKDLLKFIKDEIVELKKISERTTPFSEGGSETDELSEYKDKVALLLFDFVNLLTTLKTAIYPVHVKVLNGPKETTLGLLGMKINTGFMYGFGMIKSSPLSPFCNSGDLLKEELLERFNLSEKSIRSEIKVVADLICEGHQHALMAAKHKELQTTTTSKPEAQDEQEISSLNTEIKLLEAKLSEKEEKLLQLQNTINELQQKIEVDAQESKVLESKLVEKEKALKEAEVTIEEQKLAMEKMQEELKSLKEAKARPSNSNNILPPFYTTSRFPYPLMYGITKAMRDEPKQGNTSSPLDEPHDATFDL
J2N86_RS11550	NZ_CP071527.1	CDS		type IV secretion protein Dot	Derived by automated computational analysis using gene prediction method: Protein Homology.	2618541	2619369	1	most_likely	MNYHDEWTELTKKGLLPNKDYLSPQQFTTPFSNSVEFWFHIGFSCGLPLVNGLATCYYATRAVWAVMRAVGNLLILKPHYTAEALNDVCSNLTLGFCVGVMAPVHLLTHSMELLTRLIASWIVGEEPRENLSQRGFIDKISKKIGDNPNTLPSSAYFKKDRFFAPYNEALDLISQFASPVTIALASGFESLTHAAKAVTAAIDLITNIAICKPRHALENVRDIGVNFSLSLGLAIMTPINTIVEGIAFMTRLLSTWVHACGPEKQENNYRRMAHN
J2N86_RS11575	NZ_CP071527.1	CDS		ankyrin repeat domain-containing T4SS effector AnkF [Coxiella burnetii]	manual curation	2625283	2627116	1	most_likely	MAKLTHRDLYRLGKLLDYQLSENGLCHGFTLMLIQAILAEDEQNFFKRLDFIASYNPDFHKLKEDLEKAKEKIQSTQDQPVDEESEKLLEILAFFDGLELYLVPAYHPEFFEQAASQEDIDTIYSLIRPERLKDTELTHLLNKPYACDKQNLKNYLNDLADIFNNMNTSPPILLRNIDHSICLKYNQKNSSWLYVDINDFERDLKNAAYFRNLSSEELSENIFKSFAPEQYPHVVINVEILANKANLILKSALEDWHAKHPITTEQAKMLDHFNTGLLFLACRHGHLNVVQDLLKHPDAMINTKTPKEETPLLIACAKGHLEIVRKLLAHPQTEVNASNLKKQTPLSFACAKKYTGIIQAVLKHPQTLVNEANNEGEAPLHRACQHNDSDTVQALLDHK…
J2N86_RS11615	NZ_CP071527.1	CDS		YdgA family protein	Derived by automated computational analysis using gene prediction method: Protein Homology.	2634479	2635853	1	most_likely	MKKWIGLFSLVVIVLIAYYVMGNMAKTTLTRNIDSFPKSSVITLHLDQYQQGWFSSKALLDVKMHIPAQKITDTNGIAKMDTPLDLDISIPIHIKHGPFIWTDNGFRFGIAEVATRPETHYKALINYLRETVIKYSLPSFDLKGNDGTADGAVQINWKGLTTVLGVSSNLDKINANFSLYGLSGSASNIEFNFSELEHDVQLWRHQEWLWLGQSHLGLTSATINAPDEQHFQLQGLDLRFNSDVTENKMGIDCKLSLEKLVVDNQNYGPGVFKLSIKNLDPNVMAKLNQQEANMVENNVDPNLAMLAIAAELPKLLTKGPVIELAEMNLTLPEGQINGNFKIWLPENEAKDASQAMQKVRGEGHFKAPIRLVKSLIVASIKSDLTKKVQQQQPASVTNP…
J2N86_RS11625	NZ_CP071527.1	CDS		lpg2527 family Dot/Icm T4SS effector	manual curation	2637641	2639060	1	most_likely	MGKKTSDLKKMLSSKNIDTSDFILIALDILHNEKSTSNEPEQLTSLIKECKQNYLDLDYEATTEKLITVARTLADKSIAGLLESTAKRAAKNSNPEKVQSRRYFENHLVNEQWASLNNESHKDSMDRFAKFMAGANLLYSEQENFAKLKKVNNLEDMEMVIAAMRGFGEKTESILSRESSMRKEENEPLSKFKDRGRKRDSKDVGDTLNPGIIKANTPTPVDELREKAVTGSITDSFLINKKIESGYSSTNVDVPFVNSVSGTAYTLAAVLDQYIEQNSKEPNLQTDVNNIVQVFVSFTCKSGFHSLSEMADVLRSPEVEEVFRKHNLNINYSCPIEILDETIKASTQYAETRAAQKMSLHELHSQSLFNRHSGEKPTGKAYPHELQMLVREEKQSGPR…
J2N86_RS11655	NZ_CP071527.1	CDS		lpg1137 family Dot/Icm T4SS effector	manual curation	2644940	2646035	1	most_likely	MPGDSTKPANTDKQQEQLPKSGSLPITISPTAWYASNLFTVAAATNIAILSVQSPTKTLLARMAAQAPAVPSMSGGTFGFFRALYAGTKTSIYGSAARTTYVTTTKNNRPTENLISESVIREETALEESIRPTQKIPFSYTMHAAFWDLAITQIPDSLSQMKKTPGLLPPNFKWYAPYNIRALLLNGFSARYASGIINFTAMLQFETWMANQLNMQNSASKHATAGAISGAVGALAAYPFASLKDLTLARTKVSHNGLLVNETTFNVLKSLYNDFHQNPAKAVKDFFTYSGKQIPLRMALSAMIFSIIAGVGEKLGPTPLEKVVPQKYQPDTEALKSCGLFATKEKAQEAKTVPEVSPTRPGPK
J2N86_RS11695	NZ_CP071527.1	CDS		ankyrin repeat domain-containing protein [Coxiella burnetii]	manual curation	2653514	2655581	1	most_likely	MGKISTICSIKEPDSITDEKLKQFYADVAIGFMELNRLIENYNCEENYHKKRLFLYQIYQAQKALSRRFPQKIIASCPEYQQVIYHKLFKEIKNEFTALDISSLQEHTLEAQLVSISSNFDPTSLPELLANMPPEKVDSLLKILFDGANFNRAELIELYLSHEEGYEDFQMFLRTHTIMSLGGGNSHNFKITDMRNRQSLVLKIDFREKYPRHADIYLRKRSLEKVCTPIWAERDASFINQKNQLITRSLLVTDYCQGSDLESHAQLSRPINELISLALNIYLQMASLLRNIIRDGCAFTDMKNSNWLIDKGVLKLADTKSFLFIDKSGLLDMTIPENYWFYGITGTVDLIPPELNCRRPPPSSADKAHTFMFGKNLYQFLTKAPDLDDVIGNKTDFSA…
J2N86_RS11750	NZ_CP071527.1	CDS		hypothetical protein	Derived by automated computational analysis using gene prediction method: Protein Homology.	2664550	2664940	1	most_likely	MLRKIGFGLLCMAASLNTHAYSLENNEIQARAITVEYEFLPNQPLVLANYMFWTINANCIITTENSSAPLNVIALAKKGKINDIPVTAGDSMQVPVFNGETLRLSADSGARVEITNLGELTVKASCTTS
J2N86_RS11900	NZ_CP071527.1	CDS		DUF5638 domain-containing protein	Derived by automated computational analysis using gene prediction method: Protein Homology.	2702158	2702833	1	most_likely	MPLYYTDAKTRINGYHDQLEVVKNTLSQLISDEEVAGKIQKHINVIQNYYNTSLRNAKNEKTQNAIITSYENYINLLNQSHQFAHVEPVGPDKLEEFFKTSNEAIGREYDARRINAFFHNCYKVCELTFWASAAITLYASIFLVALPMLIVQPTLGLAVSIAVGGLFLKTTGNCLECFNEFKGTARHSTEYDSERALLSFFQPGDLEPVELHNNTHVVEQPVLI
J2N86_RS11925	NZ_CP071527.1	CDS		GNAT family N-acetyltransferase	Derived by automated computational analysis using gene prediction method: Protein Homology.	2706733	2707204	-1	most_likely	MITIDLFKNHQHTLSDLAKIWYEGLGRIWLPEVSLEQAAERFRDHANSDTMPLTYVALHEGKAVGMCSLRENDGIRPDLTPWLGSLGVDEAYRGQGIARQLVEVIKQEAKKFGFTTLYLFALDHTIPEYYQSLGWEIIGTDKFREHPVTVMKISAF
J2N86_RS12000	NZ_CP071527.1	CDS		ankyrin repeat domain-containing protein	Derived by automated computational analysis using gene prediction method: Protein Homology.	2723567	2724335	-1	most_likely	MLKKYDLEIVHDELDNLDPLSYAAKHGVIEFIEATLLNLSPEKLKLIINQANVYGLSALHFACRYGQIEIVTLLRAYGALSQPTKSLGLFPVHMIFRDQNDEAKSLALLLLFPTKDISEKTFLNESVAHMAASKNFVSILQILKGIDPHLLNGKDNFSMTPLLTAVTHNQIEAAKYLLEASDFNQKNSKSQNALHIAAKSSNTKMFELLLPYFDVALLDGEGNTALDLVKATQQKEKENLMNQFSYIATQHLPPM
J2N86_RS12015	NZ_CP071527.1	CDS	wipA	Dot/Icm T4SS effector WipA	manual curation	2727021	2729133	-1	most_likely	MVNQVIQKNVDIYQYPKEFEGNSGSVTIGDLHGNAVKLLHFALRHNIVQFKANVENPEQSYASFVDVYDKMGAAVETIKNSEFTIKSKQDLIEKHQQKIARHEELSAKDSRTQEEEKELASINPEQLKGFITEKVELIAAAKEAIDASKKMLPDLVKEFHQFLGQIEVRDKNAIVRLIGDELADRGSNDYFTLRFLELLSDNGVKVNITISNHSNEFVTAYENLFKNQGLKAKNDVTDPDKLSFLGLKVLVEEGVVEESDITEIVERVYKPSLKVIDYTLSEDGINLFTHAPVRFEIIQHVANSLGVVYDDSTKEALAATIDKINVKFSQAVAENRINELCDTSNIGRLENLTPEEMAASPLVNVIWNRWSAAADTDDARPSEKNGYKIGYNHGHDPYQ…
J2N86_RS12135	NZ_CP071527.1	CDS		polysaccharide deacetylase family protein	Derived by automated computational analysis using gene prediction method: Protein Homology.	2754896	2755817	1	most_likely	MKIKLIIKNIIPALMLFSALPTVSFALPSMQASTDEPQKLSSHKAPHSTTKKLISVTIDDLPFVGEYRNFHLNMMIETMSKQRVPATGFIIASEVRKDNWEILRKFRDAGFGLGNHTLTHANLGRLGTKEAIREIGEADAILSPVLTEPKYFRYPYLSMNSGQKKDALLCFLAKKNYQVAPITVDSKDFVFNQRLLAVPELKRRAYLEELKPFYLDFIWQQTLRAEEQHNSQQAQILLIHANLLNAYVLPDIIKLYKENGYTFVSLEKALKTFKSSAHCSKPQLHPQPQPKLGKNTKDIEAFVAWD
J2N86_RS12225	NZ_CP071527.1	CDS		Dot/Icm T4SS effector Lem20	manual curation	2772681	2774532	-1	most_likely	MQSKEERGKQWLGTKADTESGQAKLQTALLMDNYVQSVNNLGAIKEAFANSFNSELFLRLDIYDARERGAVLFAKLTVDEALEQLQPAGNEDLCNALQDLSDITGHLFNTKIPLTEDVRKLLQIVNTILDLDDSVFTDKALTANLLFTLYLILNLGEPTLQSLRGWTLKMVSWVIPITEIRENIDKLLQKAEAKAAILVPKPDGEEELNVVELAQLSLNQHCLSLLTAEPLNKQARNVDELEVYKRLAVVEETMGQASAGLLRLMTLRSSNQELRLRIKSLKAFLKVVIENERCVSGRMYFLDLIGKNAAAYQILLDTLSEEQKTDFETKVKQLTTATEEKNLSQQMSYGLSWLVVPVTHGYRYLPYKIQDAALKWMPSTWDSECKEALKQVLMDTITG…
J2N86_RS12305	NZ_CP071527.1	CDS		Dot/Icm T4SS effector LegS1	manual curation2	2794610	2795783	1	most_likely	MSLIIRIVLLTFFLLSPTFAASIQFLTVSDIHYGDKNGLGDGKDTGPELLKLTENKIKELSPSVNFILFLGDIPAHALLFASAKAEYEKTVFQSLYRSDAAQKPIFYIPGNNDSLQGNYQVFEANGISPLTYATDWDGACAHCKGLIIDDSHMYHDGYYSSYVIPNNKEVILLALNATQWTKVSWLRHGFFSKYKNQDADARTQLAWLEEQLKNHSAKQLLIAMHEPPGRSYLGEPIWYEQYEQEFIKILNKYSNLYGQITLLSSHTHMEEFRRIRLDNGINLYDYATPSISRNHHNYSALKIFSLDPELRIKDFTTYYTSILHEWNNEQYHALSAPDPIFPNCQNQTLAECLDQLSPDQVCEDLDKGAFYGVKNPNVPDNNCKKIFTVN
J2N86_RS12570	NZ_CP071527.1	CDS		Dot/Icm T4SS effector Lem29	manual curation	2847789	2849010	-1	most_likely	MVDIYVDLSSHSQELLRKFQLACALRPQEPIPTTLPLTSFFSWFQEQGTVIGSPTHSQQEIEFLLLSLRTELLHDLCLAMNGEVNLANKPKSDSSLYNTVKLGLLTTAGMLVVACDGFDCVVTIMTIFALPAAVVLASGFIFSTLSIIAFCGFELAKLSDSLDIKLTDAYKLLDVYFQQYNEIKNIRKKIAKYSLLRLPENELQQLGQISTLLEQCFIKLSTVSDQFEQALHDSQMHSVKLALSTIFAVLRFGGSFCAAQTVSLSLFGLIMTSVSPVSLPVLLCSTLVGFAAMSLFWFVEFPGLESLVSSWLGLDDAKIATLCNRDSLTREQEKLGNLKEHISEAVDTKQQLATLKQNAQTEDELVSVTVKASTNRYSFMRSQPIEREMTCSLMGTTLG…
J2N86_RS12585	NZ_CP071527.1	CDS		hypothetical protein	Derived by automated computational analysis using gene prediction method: GeneMarkS-2+.	2851417	2852806	-1	most_likely	MGAEQESNAVISVEQANDLLMQMQAPVLYNIKKPTESTPLLKRIPFLSQFVKNASELGDKAVHVGGSFTKIPGLQTPGGLSHGLHWGGAALAALDFLLIPMIYLSSYIYGEKVPFTLNNNARWMYSGVLLGLTLTSILVPAAAMPIGLLLGGVSIALSTFLLGKAIYERYHLGKERKALVSEIAHAEGEMALIQEQAKIVQESLARATTKAEQHALCAQVDLLKKQYGEQKDKITGLKEREAVVNEKVKKLEFIHILDKGLGVGFASLAMVGLVLSLFFPTVGFPMLAAVGVASATYLAARIFGPMLRDAGNWLLDKLRNVFGKSDAEKTEANGLDNTLEHTNANTAQTTQSQQEHENLDHGQTKHAELNSTGAMLEHLLGTREAVIASLSHEQTTAVT…
J2N86_RS12650	NZ_CP071527.1	CDS		T4SS effector ferrous iron transporter IroT/MavN [Legionella pneumophila]5	manual curation	2869903	2871781	1	most_likely	MNTKKIPYNLALILLTTGASLILGLLSFSGMFALIPVLPFAIATLVLSVAYEAEIYLQNIKGALSKIFKYNYLQNQLAREFLLEHFPKNINHPDCPPFFVNYAALQLKLKKAPNKTEKKHIKKLLKEMEQQFALQLFSDSESMPISEDTNQLRIWLGQHNQAAWQADFHKRRRNFQMVAAFSSLSALFMGLGSTYLIMEAFSAIPWIAVIPFAYWPFMIVPMAVIAGAAYGLLTYNTVTDLISNDTITNWFTRVHTHFKQEGFSARNLFMASMSTLLVGLAIALTVCTAGTWWTIATNARPLFDWMGKMPKFVMGVINPLITGLSALGFNIQNTAESIEELDKSIYTEKVNSSTSIYDSIKKTWNGLWENKNWLKVLNPFSIIKMLTITPLRITLFMGH…
J2N86_RS12815	NZ_CP071527.1	CDS		oxidoreductase	Derived by automated computational analysis using gene prediction method: Protein Homology.	2909249	2911649	-1	most_likely	MTKGILRVPKGTVTGLVSILQGHFPGYVVETYDPHKPDYRLSYQKKVDSYCQAFEYLLEAYPRSLTDPHFPSEVIKTHIEQCRQLYTFNANTATRVSELQKELKTFTTSLVDTIRLLWNKSGEDATELLNEAEQYVLMLRGRPDLVTLTPMGTVQVDKALLPYEQETLEEFYKIKAENCPKTPHWFQELSEPELHFRQVYFCNLPSDVTDLVDDFEKFLTAWDGIKLNALSLKNDLEQIAGLMLPLPKWFEDLPMHQQKMIFSLANEDELEIDKRLKLFEQMLAAEEYKGTFSQVRKLPQWYWVLPEHQQYLLEHALKSNERLDKVFSFICSRHRSLPLLPNYAVHSSHIIDKDGNLQDLYTAKYRGSHVVPRDGVDEWPKEVIQLYTYRNLTRAMAQS…
J2N86_RS12910	NZ_CP071527.1	CDS	sidD	deAMPylase SidD family protein	Derived by automated computational analysis using gene prediction method: Protein Homology.	2930825	2932211	1	most_likely	MRGLITQVCNGVLHEETYRSTPSSLDQGNSEVLASSLFIHLDENGKNIAKPKNSDDKLVIGYSSEGMAFQIIVDGFYGGERQETFGFIDNHVVPLMGPYSVELSTTPAKKTPQEITERLIHTIYSLRTRHAINAEFTMSLSMMYQKEDAFYCAGFGIGDTGIVIKRTNGTIEQLTYHTEVDGSKDAFDNYSSSHVNSVTQRNSIFNTLVMPGDELIGYTYLPKELEKIEHEFEVEETSKHGEKRQKKVQQYRLAHEHFNNQSSLFSQLLNVVDTTQQLLIKQAQTSGEYHRFGDDFSVACLVIPDALLVKQLQTKATLHALQLGLTAYLAQENKGLFALLDIFTGTAQCRERASRYQSLLVQYQNNDLISVIIALTLASNKKEKPIQSYLRQHLELPSD…
J2N86_RS12940	NZ_CP071527.1	CDS		Phosphoinositide 3-kinase MavQ; TRANSFERASE	manual curation	2938206	2940576	-1	most_likely	MQILSILGFSKVGANASAHEAHFGTIAYNEKGQARHVIFKKNKHPGRLGEQASELEACFTAVANAISAPQRNLEQDIVRYKNGSIAGVCAEHAAHALLRLRAADNDIVFLQANKKFTSSAEVSEAEFHAWIESHKPITTEVSDAEFLAWAYGPDTRIRNPMPEKEAGEVNSSKAVNKWEEFKAIHDAKEALDKFGVAYFQRLHDYWQERRDVAVASVGPLDEKTILACSDYVQCLLDEDLPLDLNAVPADVIARDQHEVLAMIYEWESLKRKCDDQFLANVQQEFDVSNHGVGKGFNFLDKLPQNFFAKLLAEKNKGNITIDMDSLADVFTTAYGLEEDDLHKGNIGYYVTLEADKPCFHFFKIDNDLMFSQKMMATRSARLANLTYTGKEFRINAADL…
J2N86_RS12950	NZ_CP071527.1	CDS		RMD1 family protein	manual curation	2941333	2942140	1	most_likely	MECLSFCIAKSIDLSRIDAYFKNSSSEFSSLKTRDVIKLTSNTNQDHTIYVFKNGTVVSWGVKRYQINDYLNTIKQLLDKPVTMSVHDEFHFQSGEKTTIEPHDFFDVDCLTIEDDSDELKLSLSYGFSQSVKLQYFETIIDALIEKYNPMILNLSHTGEMEISRNQIQQIIGEILGAKSEMNLISNFLYHPKYFWQHPTLEQHFAMLERYLHIQRRVNAINHRLDTLNEIFEMFNGYLDNRHGHNLEIIIIVLIIMEIVVAVLNLHF
J2N86_RS12990	NZ_CP071527.1	CDS		Dot/Icm T4SS metaeffector MesI [Legionella pneumophila]	manual curation	2950570	2951833	-1	most_likely	MNNVEMKASKLDVLLRNASSGNNKSEEEKLIDYLNSFTLIDLINLLAENEHLYTELKHPRYAPYWDKELTNLPIATDNSSFAFKKQKNVASLDFLMGYILAIQLAGEELVPSYEQFFELATTYHSLYALHLGIQFLLRSLQEAPNIAAEDLTHYEELVLNEIRHHGTPGYLLASSFSFHLMGLKINGAREIDDVAERYDILYLKDGDLYKTYFYAVIARLLEPCSENEKHNAYLGDSFANYYPVGVDSIEQIEKWLLQRYPTKFTTKVQHDLNALALEAIHDLQNYLDQRQVERAFIRSPESPGRNQYGETPILIAARLGNFNEMVALAGVHGVERLKDTDNHGNTAWHFAVLTQNIVLQAYLKQNVPELLSISNKYGYVAPDSSLAKHYKFFQPAAAV…
J2N86_RS12995	NZ_CP071527.1	CDS		Dot/Icm T4SS effector Ceg32/SidI	manual curation	2951842	2954677	-1	most_likely	MNRKKIFRISTVLLGALHKLEQADENSAAFHVNVVLDALKQFKTAIKESSKLTADVHSLLLQLDIIDNTELLTQSSFCADIKENVEQILKLLDINAPDMIFLLTAPFDEDARTGDGQYAKSLVKGFSQHSSTPCIWLKQKDEHYSIPCTPGLQPIPTNSIPTVTVLQPVANEHTVLSGYSCETNEKLKEAIHCIERKITLRTPQVILGANNELLRIGFMSGTQKIIFGREDVVERLALVSEQIAEHKTDSSGKTVEELNKGLTQITQYKSDTYRLLISTSSSEPNVNEPPLVDSTNENSTPKQRTNKEKAVDLFEQMIQCSQQYGVSVSISKKTFEDSTKPEACLIAILKEWNLAVKKAKAFKARLNELGEAELLLTSLQAAFEAPRYDKGELVAALEQ…
J2N86_RS13050	NZ_CP071527.1	CDS		hypothetical protein	Derived by automated computational analysis using gene prediction method: GeneMarkS-2+.	2966498	2968373	-1	most_likely	MSLKNEEDSSKKHKELVFLLAIAGLIDAQTVLLAQELEKGRTVHHVYNVFDSLSSSYSMFKFFFEVCISSSNDPDLMRRVLCSPQGMSLFISEALFLVGFAFFASYFEKEKNKEPGKRDEMKYLIAAAWPYFRDMMKGMKNAYKGWKSLVQIIAILGAADLKFLIIPVGLALGLVATLNRFLQRSTEEQRKKKMSVNKDLLKRLNDKSMPFLTKEEHDDYLKDPSKIQYQSMSERALDLLARGLGGLIDSLYLYAGVIGLATLSPEVFAVMAGFTIIFTLSCVAARLYEGYEAQRELLATQTRCKLALVAKELETTYGKLARSENANSQDMRRDVARLMAQFILLHKELKEQTTPNYATVFFLGIKNGLFAYGVLTSFLFMATSVFSIGTAFFPPALLI…
J2N86_RS13135	NZ_CP071527.1	CDS		Dot/Icm T4SS effector SidB	manual curation	2984512	2985670	-1	most_likely	MLYNAPEPSKLPSSHEHNPLFNFTAAPGWMDSFLGRYALPSQAGDFSALFINEASQFDDDVLRHEHHTIVTFDEAQLDTLEIRHRAQQELEPQHQTFIINFNCNFKVYEQSLIEMQDNARDLQTNVIGFNYRNVGRSQGQLQFMCHLIIDGIAQVQRLLDQGVSPENITLNGLSIGGGIATCVAWYFHQQGQKVNLFNDRSFASSLKLVLSHVESIPILGGVLGFLCALIIFNSAWYVSISELFQDIPEEFRDYMLVRTSRATRTAETLDDLAIPHESSLHLGLREERRQIKGDIDSQLRQWEDEELIDANTLNKLKKTKHEAKEKARNRKMEASVVNIGDDYAHTLPKKYLFNRCGVSADTFFKNFVQRSYEEHGIKPSACMKV
J2N86_RS13370	NZ_CP071527.1	CDS		Dot/Icm T4SS effector Lem19	manual curation	3028200	3029751	-1	most_likely	MNLTEWWLAWATDLDGLASKVSNSQVESWVAARTMIAEGTQIETNFLWGLHYAAKINTASEKLGAPFYNEVAGKRMHLPSIGSPESLLFALTYYHHLLRYQSIDQGNSLVLAQILKEQPGVQYAANVLKKRLDEYCLAPEHIVAVQTIWPEIALLQGPGLLAQVEQWFATEPVVDKLLKQLEQATGKIVGQFDAERENINTLFTKIGDLLEGKVATLKEITAYKKLIELLNEDTLLPNDLTEPNSLKNNYPDFAEYWLALNESIPSISKKKALSITGVRTVISAARFAVGIFSSLTQTIVGHFTPHYVNKLAASAANAVDNLTSAITPTSTLEQRKTLLIQHAEQIIAASASSLNPQQDAQIGANDFKRLSATEVNGLVDKLSLVQHLLTLKQCLAIYQ…
J2N86_RS13380	NZ_CP071527.1	CDS		Dot/Icm T4SS effector LegC7/YlfA	manual curation	3033229	3034564	1	most_likely	MATREDEVITHDVEQEALIHVETAEAPPEILAGGEREVVVKIPHAPSATLDIEALIQKAQADEKNNIEKLLITEDVFKKIKESLIITIKSMEKNPSLFSQAADFWGELPLWQKIMGGLTVTVPTLILGLVANVGFLLALCGITTLAYAGGGIILDDHHNHTVSITDSLTKGVLGLANLLELMITALDNIRLGLAVEVEKFSSENAILHNSNEKLTEELESLGQQVQAAARLTESLKQTKKSLEEAAITLNEQMQENAELLHCNQERLEQVTKDYHTSQQDLADKIVQFSLVESMLGLELEKTKKTVLTLQDTVTQLVDTVIVGERQQQEFKEYMSSFFETQGKRFDSIAERIGATEQKLAVSEVKLKQNNEEYQSQLVELRQQIERLTLLGDRRQRQIE…
J2N86_RS13445	NZ_CP071527.1	CDS		lpg2975 family Dot/Icm T4SS effector	manual curation	3048985	3051742	-1	most_likely	MVSIPKKALARSKLTLGDRVGDGSHKVWHAKYIEDGALKEGFFKELEPERNFPELLANGSVATSTILKLSQERTAEEHLVCGEEGQVLGIFSLKLEGFKPFNIKGEPIPSDSIEREQVIPSTETLVRENTIEIIMARQVFGDNDPHPHNLSLKGGIDYDMFWYEEFSNFIKRPRTCIELPKKRVDFSVRDYERYPCCVDAKPYHSPTYAHPGQGSITIPVPEMVQTTVLPSALPKVYADSEQFANLAADPNAQAQKVAAALKILLTFQPEVLCKRLFDEFESLDENEYQRIIEQHGSLINWAEHSDENESPKTKTSSKERAILTTRPLDYTSLGQTIRAECEQAFPQLYNEQTNRKAFINFMMKVFQARYDSFYRTAVFYMGCEDNGFGVPLLPTHEEL…
J2N86_RS13580	NZ_CP071527.1	CDS		Dot/Icm type IV secretion system effector RavL [Legionella pneumophila]	manual curation	3086975	3087836	-1	most_likely	MLKSVIDTAKIKQPVAFTGVFAHSYYWLTSSSGDKYYENPSYQKKAQNPELETAIYFIHGTADHSSAFERVAERLLQVGLPEEISSLNLIAFEQRYHGRSIESFAEELRDKIKTNQHQRVILMAHSRGGLVASYFAEFLAAAVGIDVPWVITVGTPFNGSYLAMKPLSWFSDSVREMEINSEFLSQLKEQIIKNSSSRYHFFIATEDAIVPGSSGYIEEYVANHEDSLSVLDRHGHLSVMSSHRLVSQTADLLHNYFHNLKYGAEAIVNKTGEFILIDDYFPDAAP
J2N86_RS13635	NZ_CP071527.1	CDS		Dot/Icm T4SS effector Lem25	manual curation	3103660	3105967	1	most_likely	MDGKIEKQPLTLTLLGTNTEYYPELKKIAKRTPYTKGAKVSDYPKGETLSILSSLIKAPAAKRSTKTDAKNPYALQADEITVINGPKTDGSNVGEKIAHGLAAILNAVSRGQIKINLLAHSRGAIEAILIAHELESILAIIGSCASFNEVLKNLSEQQSKRRKGPPANNTPDIIEPLKAQINLIAQTEQESWFNSLKSNIGDISLSLFAVDPVPGDCFPITWYDERFFVLPALIKHSEFIYYSNEHSDRGFTPVFPSLADPEKQRFAFYSMPGHHGTGSSGNNGSQQDIIVAPQGYKTTHVQKLMIYKIIHFLTQHNVSFNDGKQIFFQHSALGKKYMEAGEEAQNINLANLDFPAILRMLYNKIQENQTGYEAYNATHYSFMGHNKQRMMLYQGHRYA…
J2N86_RS13950	NZ_CP071527.1	CDS		Dot/Icm T4SS effector LegLC8	Derived by automated computational analysis using gene prediction method: GeneMarkS-2+.	3186769	3188377	-1	most_likely	MKLKAFLKQIKQDSSSLETVQLSLKQNGNVKKLLAALNDENNEGSKNISELDLSGSNLVNEDIEALVKALNKLPNIKTLRLDNCRLTDDHTSRHLVELEHVTSLSLKSNCLGKRPAFNKDLKALYLDDNPHLNVKAALLRFSTYAKKLEILSLNRCKINDDDLIFLMRNGSHLKTLKQLHLHENKLSSIGIHSLKGMSLLEVLDLGQNNQVGDYGVGELECPILHTLNIEGCKISPHVFDSLAAMKKLRTINLSYNPALKLYDKDSESRSLEQIKRVKLNFCQLKDDNVPSLIALFPNLTHLEIANNQLTQVGVDDLLTSNNLKALNASTNPLFSILSAKSQKAPRANKTIAAENAKLEDLLVSVSQARELTHINLSSTGLTDEMLSRFIPIEGSSRKL…
J2N86_RS13955	NZ_CP071527.1	CDS		lpg3000 family Dot/Icm T4SS effector	manual curation	3188574	3190095	-1	most_likely	MGYSNAAFINDKNNFFRQLRESDTLQSDFGQVEALAKNHSYSDLLATQIDLEAEFTQLFAVLQKQNDEDSKEFWMYCYYCASVLESFYKAYSNKSKEKDYIDLKVQIRKRIMKEPEDAPSKTAFAQALLDNFTGSLNNLKKAPAHSSQLRDYVAYANVCRLYWTFTRLTLVNGLKFAKELQFIEQLDAILGTHTDVDNIISVFQAPNGILNYLSVGFFLARFMIDAGTLIRHTLFPTTVEEKNSSWGERFSYELYKRHWNFGNDLVWATVNFLTNFNHITNIPGPVAGGIIAVFLGFDVCMTLYRSYLFKQEYLVKKAQYSLERDSYLNPKSDDYRADLSSEQRLQHANILTKQLQELEIDWQTKEGKLYFVASAASLLMFGFSSTLIFSPPGIIIASY…
J2N86_RS16125	NZ_CP071527.1	CDS	ddrA/sidM	Dot/Icm T4SS effector guanine nucleotide-exchange factor DrrA/SidM [Legionella pneumophila]	manual curation	2932280	2933819	-1	most_likely	MSNSVLFGNLYSDERDEVQLDSYAQKHFNKYLEKLAVLERNLHQPDNDNISAWQEWEYGLRQLYKEMILDAFEACNVKIPPGMEIHFAGSLAKAQATQYSDLDAFVLVENEEDIELVQPVFDALNNLCQRMFTATNQLYPDPIGINPSRLIGTPESLYEKLQEGGVLDAEATVRSLVSSKPIFLPRYELGEQLCNKIKNDPVLGAYCSAQKLYSLAIHDFTAPSPNASNVSVKTHIMRPLDFILMGMRTEFGLYQEDGGHLSGLGTIRLLREKKLLPEADLDRIETLCNKAMTKRFQLHAEHKSEHDDMPYAEAEEMLAEVAWLRGIAAQRLQELNAPRPEAPSPEKIPGFFARNAGVFKGMAVMTTAFVAAVAIGLGLGLIGSGIMAPLVSAGGAVAG…
J2N86_RS14025	NZ_CP071528.1	CDS		hypothetical protein	Derived by automated computational analysis using gene prediction method: Protein Homology.	6210	6360	1	most_likely	MDNKSIEKSFENTDDKIEGIVLHLLKKYIIKNELSSQDMELKEEQECEH
J2N86_RS14030	NZ_CP071528.1	CDS		hypothetical protein	Derived by automated computational analysis using gene prediction method: GeneMarkS-2+.	6594	6954	-1	most_likely	MTQLFKHYPIPSLLSLLLDYERWHLIIILLEKQLINSNLLENIRKINSSNDFMVLDLLVNDLYNLNQQDSEDLSSSFKSSYSPIFFNAENSNPLKRKKDKYNNEISEEAEEQQNIKRKR
J2N86_RS14225	NZ_CP071528.1	CDS		Putative abortive phage resistance protein AbiGi, antitoxin	HHpred PFam manual curation	51417	51735	-1	most_likely	MLLLNAGFLPYLKEMLSTTTTHPLPTSLIADSIENSIDSQKFFVNQLKEKFKNRFFITCLSEKKNHLLMLAHYADNHKGYFIEFDFLSNSQQLEEWVEVCINFYP
J2N86_RS14320	NZ_CP071528.1	CDS		helix-turn-helix domain-containing GNAT family N-acetyltransferase	Derived by automated computational analysis using gene prediction method: Protein Homology.	72537	73455	1	most_likely	MNLEEIDELRFYSRELIREFGFLNESTKNENLNFAQIHLLLECDRHGSIDQQFLAKNLRINKSYVSRLVKSLVALGYVDFYEAEHDKRNKPIYLTSLGLEKVCEINTNARSQVLSALNYVAPEEQMKIIEGLQLYSRALKKSRDFQGITIRRVEPQDNEQLCILIKSVLSEFGANKPGFAYMDEETSSMYEFYQEKGRSYYIVQKDNKVIGGVGFAPLLGASPDICELRKMYLDKEARGLGLGNELLNLAINEAKSLYKTMYLETLSHMTQAISLYCKVGFNYLSQPMGDTGHYSCDTWMMKKIS
J2N86_RS14365	NZ_CP071528.1	CDS		RasGEF domain-containing protein	Derived by automated computational analysis using gene prediction method: Protein Homology.	86506	88927	-1	most_likely	MNEQAIKNLITSNDNEKNIAKTLIKWFNQDSSLLDITYLLDQNVFHFLMRKSKFYVIEKLLENETWRSKASHCDRSGHTVLHYAAKCDASCIRILALLMGYFPELLNKADNSGNTPIHTAVLHNQSWAVQMLVKSPLVNRSLPNLKGESPMRLAVDNKELNQALFCIELASLEQLDLRYRSPNSSTKEMLWKEFPLLSSRSHIDNASSSSSNSKPCPSTPRAVIADTIEENSGKNSHDNQIVTTDQLIYLVQDLIIAYKIDSHTSRAIKLQEQFNQFCLHHSVENIIDFDKADLDAQQVRLILSKAINFLYPIAHKRYSLIQHEFNSLLKLFAYSLVNNQLLVETPPLGELNISTEKHQNIILLQKLWLLTAGQEMPNSTREFDFGILSRRILGLLNSY…
J2N86_RS14470	NZ_CP071528.1	CDS		phospholipase	Derived by automated computational analysis using gene prediction method: Protein Homology.	120991	122416	-1	most_likely	MIVIFVHGWNVTNTNTYGELPQWLESQSRNGMLDIQVGNIYLGRYISFDDTVTVDDIARAFDQAVRDEIAEKLRDGERFACITHSTGGPVVRKWMDLYFKHNLAKCPLSHLIMLAPANHGSALAQLGKSRLSRIKSFFEGIEPGQHVLDWLELGSDMSWQLNESWLDYDCPANGIYPFVLTGQKIDRQLYDALNSYTGEAGSDGVVRVAAANMNYSLLKLHQEGTNGENLIVSQMTRSKPIALGVLPGCSHSGKKMGIIRSITMGNAATHRTALWVLRCLQVKDSNSYTALAKELDKLTEETQSNERTEFVKTPLSKRKFITNRYSMIVFRLIDDRGNHLDDYDLYLTAGPKYSEYALPAGFFVDRQQNQLDRGKLTYFLDYDVMENGLNTPVMQGNLG…
J2N86_RS14540	NZ_CP071528.1	CDS		DNA BINDING PROTEIN	HHpred PDB manual curation	141584	143279	-1	most_likely	MSKNQHISSETQIKLHFEHMGKGSEKKSLVFQVQNVRMDFIQHCINQGPKLKSPETELNNYLNRVANTPTQTSANPPSVGDLNRQKLSALFAHLSAFNYQMEGLVIEPVAVADLIKKMQEINRMSDEEAATYLDKLVGEKIPGQQDMPMDEFLSHVGTMYQERGVNFHCYLRENFFQPLKPQAVKEAGPALNYFMPDVFHQQHINTCELSTVMTVLKKIATNFDQMQAWCIANNEVVPEAVLESRKKIKGLEQEFEQFLKDPDAFKEKDIKKLTHEYRKELEKIQVHMEQAFGKEMSPDIVPYVKKHANHTLATIHHFITARVMPEGFDVDDYNLKQALKAQQTPFQAKVLEGHLKVVVEKDIVKNLHKDNENVEEKKDFLDNIKQMFLYGKSRAFTEF…
J2N86_RS14555	NZ_CP071528.1	CDS		hypothetical protein	Derived by automated computational analysis using gene prediction method: GeneMarkS-2+.	145446	145839	-1	most_likely	MDEKILDSLLSEKDRIEGAISDELVEKDIREIQREALELLNKIVHQLKKEESTNDLSWEKNNLFYSISLLNHNIRFYPTLLGLRASLTWMDKALSKKGELSSSEKKEMEQVNIDLLADHINTLIHIVDGE
J2N86_RS14695	NZ_CP071528.1	CDS		GCN1-like	HHpred PDB manual curation	181666	182389	1	most_likely	MKKSIYWLQLRLVKGYKGMLGNFVPSCKEPQIEKEQRTLIMSTILKHCEKAQQPKNFEEDAQKHHNKRKASNNIAFLACEMIPSLTSSLNSKERLALFEKLNTSLFQKFLSSILLFPNFLNLSHPKNADLEPLQSLEEEHQCYIYYLISFINTPQQTRSFHEILYYRATPTHALTALNSWMLQCLQEQPESLLFVNQVIHEASKEENTKEFHMLQQLINLYCIKESPSREAQQARNVILT
J2N86_RS14985	NZ_CP071528.1	CDS		NAD-dependent DNA ligase	HHpred PDB manual curation	263618	263993	1	most_likely	MAFFKKQNFNFDTLDSLDEIKGKHFYLTGNFIQKTKQEFAEEIIGLGRNCQDLTKRPVVKPKDKDYLIIGGNAYHDPSHGNNYKKVKSWNENNPDKTIPIIHQLHCEELLEKYRELNLTSPPTN
J2N86_RS14990	NZ_CP071528.1	CDS		hypothetical protein	Derived by automated computational analysis using gene prediction method: GeneMarkS-2+.	265494	265722	-1	most_likely	MNNEPNQQRGAQVKSGDLFGIDGFWVNKDQNHHEAIVEAEASDQVPGHSGASGRLIYIYWGKTRPTPEEIDSLLN
J2N86_RS15115	NZ_CP071528.1	CDS		Transposase (or an inactivated derivative)	HHpred COG manual curation	284655	285168	1	most_likely	MLGYTFFDLLEDIYNTFWYHRNKHWARYVSPLLLFWNENYFLDFSDLQALAKERNLIISEEDFHQLQHYFDEKIENNFLTRQALTCSLNIKKIKSRIKDAWLYVYVDSNEKVHDFYFSQNDDFDTAKEFFQNSLAANGLPHKINVLLKEKVKMIRNKFDIIKNNPDIDIF
J2N86_RS14170	NZ_CP071528.1	CDS		Dot/Icm T4SS effector LegL5 [Legionella pneumophila]	manual curation	40183	40909	1	most_likely	MQHTYNLNNLDPKSGAEIAHAVAALPASVSSLNLRFNSLGNKSGAELAQAFAALPASVSSLDVSYNSLDLKSGAELAQAFAALPASVNSLDVSENSLGNKSGAELAQAFVALPASVSSLHLSGNYLDQLPLEELNKLRNSLPNIETITLSESEIAQMEPMSRAALKAIFPNIKTIILLDNYGAIRGGNDLEARHYFASKLGLTKIPPSLKSNVAAFFVHHKELHEQNKNLPEELQEFMRYF
J2N86_RS14335	NZ_CP071528.1	CDS		lpg1171 family Dot/Icm T4SS effector	manual curation	77076	77472	1	most_likely	MKFQSSELESRYNKYWDDNVVNLDGIIRSVSLGFNFLNGTKNVGELISEYRHRILNVFSNLERRMDAFEDKEYIQDYLKNTLSQGVEDLSFYQKIFPEYAAFCEQYISELNSKMPNVNNERSFSLTASGMA
J2N86_RS14345	NZ_CP071528.1	CDS		protein kinase	Derived by automated computational analysis using gene prediction method: Protein Homology.	79032	80565	-1	most_likely	MITINPANIHPDYSKKLATFFNSQAKNINVWNAGQHYTFEDGTQFQFTSDVVKRQRKEGKGGYRYEFISDRLLGTGKFGEVYEIEGTLAVSSDEVQFKPLGLNNKTRAVKIQRHYAQNPIDVVFQEYSLSLEASHLGIKHPTIEGSTSYTVMKKLKGQELFTIIVEDLDGIHFLTLKQRAELTRALLNALKEQVTDKGIIHRDVKNENILVDLDSGLVSFFDFGLSVKVDALDGKSCGTAAYAPPEIFFKGKQTVKIDVFSLGRVLALIWRVDTASYTEDVRRCSQNSLHVNLNSLFSGLGNIDADNKEIIRSMLKGMLQADVDARFTIEQAIALFSQVTLAPITPELNFQSTRPTELLDKNTVFIQNDLVKIKIQAMQLSLPQNQVGLNSELKLKIDA…
J2N86_RS14375	NZ_CP071528.1	CDS		Dot/Icm T4SS effector LegC6 [Legionella pneumophila]	manual curation	90278	100328	1	most_likely	MKFCRKFINGINSINFVGPSSETLKKSLIVFAYQELKREHEQLLKQLSELPESILDNVVANEQLEEYKKKQREFLEQIANRIHAISDEYSHSLDLSVEPVIDDLPAFIKSLAQNFRDIKHLAYTLSDAPPTIKKLQTQLYIEVLSKLDQEEQEVQLQTLSLSNIQDMITQAISLYERNPNDVLLRNQCQRIVHMGFYEIIRRDCSNVSLVSESNKYIEYQQVISLLHSKLINVNQSTVIDNLSQYKASNGKSIGDLLVEAEKKLQIGTAGDWTSDERINAFKARKELFHALRFGQEDRREYAKKTQANLTRDLFWARNIRDMELFTKSKVTDDVFASLAQKRYLQQDLVFKVKKEPKAYKPGQDPKFIKLQDILAEVYEQAKEKGLKKGGNTDKFNATE…
J2N86_RS14485	NZ_CP071528.1	CDS		Dot/Icm T4SS effector PieB/LirD [Legionella pneumophila]	manual curation	123530	123848	1	most_likely	MNAYVKTAMETGLTHWEPRRGPQRWYNDTICAMVTSTTTALFEQRIRENTLHSATQATTEILKHPSLVDIFDKLLAQTKERITHLVDNIKQLAAINKSQPEPNSM
J2N86_RS14585	NZ_CP071528.1	CDS		EAL domain-containing protein	Derived by automated computational analysis using gene prediction method: Protein Homology.	151650	157452	1	most_likely	MIKIYFEYTVMDIIKGYKILETLHQSPNTVLYRGLRLVDNFPVMLKCPYSEHPSLQILADLQHEYFLLKQLNIPGIIKPYELIQQGHLTVLVLEDIKGQTLKSFLQEKPLALDAFFTIALQLAYALAELHKQHIIHKDIKPANIIIEPHTLLIKLADFSISSQLLEETQSYNNLHLLKGSLAYISPEQTGRMNRSIDYRTDFYALGVTFYEMLAGQLPFDATDVLELVHCHLAKTPIPLSSLPLNIPTMLSQIIIKLMAKMPEERYASARGLAADLTECAIQWQSKQTIAEFSLGAIDISDQLQKTQKLYGREKPIAELLAAFERVSQGKNEVVLVSGYSGIGKTSLIKEIYKPLTCRKGYFIQGKYDQLQQNKPYSALIDALQNLIRQVLAEPEQKLK…
J2N86_RS14590	NZ_CP071528.1	CDS		hypothetical protein	Derived by automated computational analysis using gene prediction method: Protein Homology.	157569	158322	1	most_likely	MPRFKFFTPNQTHVIELYSSGDKYIEQVEHEIISGSDAGPLLTEIFGQNVRFVYVPDGEKFNGLLNEAKKREHTQSIINLYEPENTKYLLDRINPGDSILINAQGDIHNKLIAGYDAEELIDILENDLELEKIPLNNLDIDSCKMGRVKSYREELKAQLKNFQTITTYTDLCTASKRDNVPRRMWIEEDGEEHLFYDESELNKKGTRIIEYTDVYKNLMTNIWKANPYNLHELDLSENIGISVSASFTTL
J2N86_RS14865	NZ_CP071528.1	CDS		hypothetical protein	Derived by automated computational analysis using gene prediction method: GeneMarkS-2+.	226974	230214	-1	most_likely	MPKKLSVDQYFEVIKENHRKNLEKNMITHLEMAGNLEQARLVKRYVELLGSYREGQNFYLDYAIEQPSATAKIGQGVLAGLLGIGVAGAAYYSQKASAPLDIINPLGVGNVVGGVFSAALGAGAGYLAYQAWLASTGRAADDDARKEFDAEMKKAGFTDKKYEELSKELVKLFHYRECLLLGLENDAMKNMRQDFEDTHLPRGQHLDKDTLNAAIEVYFLDELNKLFNQAFVDIYDIQDQKIQGEKQEYKIISWLKNYFAKPEERERFTQQMQIEFMNRCLRYLTAQMVEPSFMAKHPYITASIGGLIAGGIALGLASLIVGGPITVGILAIGLVITCLAAVGTYFAVNNIDGLRFKRDKENRDSLQHARENIIHESTRLQRLIKDVVPTTGKDLKQLE…
J2N86_RS14900	NZ_CP071528.1	CDS		Dot/Icm T4SS effector WipC [Legionella pneumophila]	manual curation	244366	245464	-1	most_likely	MNNTIVKGNVDIYQYPDVDYEEDLYVTLGDLHGNAIKLIFFLMKEKIAKLSKEDYVRLIEIYKTDVNKLTKEDLNTFASIIRNRMIIFNKNINIRLLGDDCADRGMGDHYTLWILDKLHQEHVPFEIIFSNHASDFITYIELLKEEEEIDFEEADFAIGSLELMQSMINTNALIEKGLIPKDEIIDLFNRVYKSSLKVFSYTLNHEKKNISFYSHAPVDLDYLANVANEFELPSKIENRKEVAETIERINLKFQKELSNNRNRYITCAGTALFDALWNNDLHELKRAPQLKSGESITFTHGHRIAATTKEHICSLDTGLGISVASGVGEYMVTHTIGSSLNTKIKDETLEPSSEDHENYSSMRCM
J2N86_RS14910	NZ_CP071528.1	CDS		adenylate/guanylate cyclase domain-containing protein	Derived by automated computational analysis using gene prediction method: Protein Homology.	247981	250045	-1	most_likely	MAHNFKISIRISIMTLFLLLFGTIGFTIIGINYVAFNRILNDSAKDLITKTSLLVNERFKAYLAPLSHNIMEIRKALSNETINSNNPKLFARFLFDTIQDNPNIFMIHYGAKNGQFFNINREEKSGLQLIHTINSKPPFVNMGYQLDKYGKIIKTESMTLPYDPRMRPWYQEAVYNRKPIWTDIYKFYLFGKRPGIAVAAPIYDSNNNLQGVVAIALAINRLQKFIRELELTKNTMIFVINNKSNVIAFRAPHIAENILGKKLEPDLLKKLNIPSTIFSTPLHSKIQSYIYEGQTYFFSYQPIFNKLRIEPWHVLIITPENDVIEPLKNLSEGFILLTILILLIGAIFVRIISRKISNPIIQLAEESKQITMFNFKEKVPVKTMIKEISYLDKALSTLW…
J2N86_RS15125	NZ_CP071528.1	CDS	lepB	hypothetical protein	manual curation	285846	287541	-1	most_likely	MMLIYQGKELTKVKSKEGGKNRNDADGFYADSNGVEYFVKKPQDKRELFTELFAGLLLQEFKNRGFVDKIYHASLICAQLIQFEDGSYGLIQPKVEFQELYKVIGTGYYDDSDRSPLWEMLYGPYSYLLLTQFKQYYGLAIALMFSLLLGDHSVHSGNVVCLEILSSMEKSFIQFARIDWGAAFRYYGHKKNNEDLLYPFEYQGFFNHKGYTKGYFLNYKRIKGLFPAIAIQAKQLLEKITKETFVSMINGILGNLPVDLVDNDIKEQLAKYLYIESFKNISFGERGDYQQFSDDLSEILMQRLNKMTELADFTNNSIEPNQQDYKENTPIIVRLSLSQAISFAEQMHLWFKVISFSDEKSIVDFNNIERTQLAAQFNRYLEAILRQVKRLDGANTVAK…
J2N86_RS15135	NZ_CP071528.1	CDS		AvrA; acetyltransferase, YopJ family, IP6, bacterial effector	HHpred PDB manual curation	289176	290667	-1	most_likely	MPTPANEAKELIQLIKDQNYQQAAVYLLESDNLNSVNASAWFINPKTENKNTGILCDEFLNYLLSIHESDIEPYIKGIITGFINDDIHKNNLAQVLTNLHPILTHPNYLFYIVDSLFKKYPLQEAADLLLQSNLAKKGEGYDILFQTALNQYNAYLLLELKKFNSVLFKEKIRNLDEEKSIRLRKLLSMPEDKYLWFSNYIQPLTHGFGFLGYQEILLVLAQVKKRKTYPFDPVLLKENEYLDFFTALKQNHPIQKRFIISGSHFCYGEIRIDTQERAKLWLIDSLGSTKESSNSKYFNDFIFKFAETFPENEIYVAKEKRQNSPQGCSVFALDDAMHSYTLRLPTGQNDIWDYLSALKTPEKANFFNDDKAFSLSITLCPIPLSLIRTMQSKSVYDEV…
J2N86_RS15165	NZ_CP071528.1	CDS		Rac1 GTPase effector FHOS	HHpred KOG manual curation	297311	297860	-1	most_likely	MGFFTDAKKKAKNFVNGVANEVAGKPQFYQYVEELVNEITAVQQSSSVAFEPEVADALKALKASLKTAIKKFDNETNAVHGLIGGGMHAVKYNKAFHDFCEASVNAIHQHQSTVMAAPGIWNKLKACINNVLEEYLGIKDALTVKESNVAASGDFKSRLDNVKTEGKEKMEEIEEKPYNPNI
J2N86_RS15205	NZ_CP071528.1	CDS		Dot/Icm T4SS effector RavK [Legionella pneumophila]	manual curation	311563	312241	1	most_likely	MLSIYHIRLLINECREMSRVGVFNDHRVAIPHLEIDVVLPGDFIGANNNPAIFVNSMTFKRLSKFHTHWIENGTLVFQKSFLQKEPIDIIGAVIHETGHAFNVAANLPNTEVNAYIYEIEILRQLYLSKSPLLFDCSLEDVRAYFHRRLVFYAKDSPHSPELRTLIEEITTEFELQEDKHTTPEPEQLAMNISSFFFQNKEQDNMQEVSAHENSDEISANDNLFL
J2N86_RS15210	NZ_CP071528.1	CDS		Dot/Icm T4SS effector VipE [Legionella pneumophila]	manual curation	312495	313764	1	most_likely	MLKQTKKIIKKYGKKLTDGSISDQDLKVLLTISPEKQSLFKRKPKSGYVDPTVVNNDNFGVMDGMKDFVAQLAPKMSLKDLHDITSRLIHASPATIEQNTFMRKSCLAKVFLAYETYIAPNNAEEHYRTMRMQTEFPGANDISNLKRVILEPLIVFFEESLGAKRHTPQITLAEKILQQSEPVSNPEANSSAAASIESSHQSMPSEHLPVAPDLEETVSQPVSAHELLTPESTQRPAQKFEPIKRKTSQQSVAHTNTPSTARTTKKQTVTTGLSTFIAPSILQAKEPINYFDAKTNPTLLQLIKLCQNYSDHLTPLAIKDSRAQDKLTLVTKMLSHLQQPLVPIASQRIRNMSALLTPEAKAVLSEQRSGAGMRFLETVLHILTVGLYSKYTKNTFAFW…
J2N86_RS15275	NZ_CP071528.1	CDS		M12 family metallo-peptidase	manual curation	326513	328727	1	most_likely	MTRTLLTTLLSLFFSIAFAQDRIVDNFFNDVNPATLSAKSKNNIRATHYRLIQIDLSQLYAELENVPHRDGLRSGVATQIALPLPDGSSKLYRIVENSTLHPELGARYPTIKTYDAYGITDPGEFVKLDLTAQGFHSMILRPGKSPVFIDPLGKGKHQYYVVYKKKDLISNNHFKCNVHSINLGLKTPSHSPSFAQFNACQLKTYRLAMAATAQYTQFYGGTINGALSAQATTMNRVNGIYEIDMAITMQIIANNDLIIFTDPDTQPYTSGDTTKLIAENQVTVDGIIGSGNYDIGHVVDAAGSGLARLESVCNNESKAMGTTGKTEPIDDPFDVDYVAHEMGHQFGAEHVQNNAYNRNPATAVEPGSGSTIMGYAGVSPPNVQAHSDPYFNGISLKQM…
J2N86_RS15410	NZ_CP071528.1	CDS		SidK; V-ATPase, mEAK-7	HHpred PDB manual curation	360600	361929	-1	most_likely	MTIRVLSFDFDGCLFHRGYINSEDKDVVKSNEAFLEAIKKENEEFTTVYSLVGSNRQSYQIDIANSWGKGSCFPAIKTVSDHLGTILDTFLLADIFGNLPIGTSYSQATSSTKHEIEHSDWMFDETKTTLIYAQIHKMANQHPNEPIILDFYDDRGNGARASHDILEQLRDFYTKHHALIPVNVTLRLNHYAGGNVTLMNEIKGTGFIDENYQQTVKDLSQQATTDYNDGHFNPIHVATYAKPEELKNRKARSVSSLPEAFQNIIIENPVPTVSEEESLARSKFNEMLKAISEKAEALAHTGNDLYNDALTTQSDSYHSYLNAAYAARKLHTSLNDAAQTYFQDNNKEAFKSAAENAIREAKESELQNHRGFLKQILSYSSLAVLAVLSIATLGAAYVV…
J2N86_RS15430	NZ_CP071528.1	CDS		Ribonuclease Inhibitor; leucine-rich repeat	HHpred PDB manual curation	366640	368353	1	most_likely	MTYYIKSAKQSKLVHNVQNTPLGYTKLNFSSALKNKSVSQIIEIFQAIPDYIVALDLSFLQFGTRNAAEVRGILKAIPGWVSSVKLSYNDLNLLKTDELIHALSGLHTNITRIHLDGNNLGHKSATALSAILTTLANRDKLHALDLRDNKLYLRKTDFELIFISETNQGQGNLGNISELNLSDNRLDIIPTDKLIQAIALLSDHLKCLNLGGNYLHEKSTNDRFIEIFQSISVNVTTLNLERNGLSRIETTLLIALMKNIPKHLTSLSLYADNFYNNLQQETLNEYFGLAPGFDTKNDNELEKILAAIPETVEMLDFSGMLLAGRGIDSLIRFMHSLPKGVTTLNFSSNNLHLIKARHLSRLFEAIPSHITSINLSNNGLGEMDTSTLKKAFAIFPKNV…
J2N86_RS15655	NZ_CP071529.1	CDS		hypothetical protein	Derived by automated computational analysis using gene prediction method: Protein Homology.	41290	41497	1	most_likely	MAKVKRNLSDMEKSLQETIADAQSKLTAIQEKQKLNLGKLAYKHGLNEFDLDLLDSEFKKLATALANK
J2N86_RS15855	NZ_CP071529.1	CDS		hypothetical protein	Derived by automated computational analysis using gene prediction method: GeneMarkS-2+.	88499	89222	-1	most_likely	MKKSIYWLQLRLVKGYKGMLGNFVPSCKEPQIEKEQRTLIMSTILKHCEKAQQPKNFEEDAQKHHNKRKASNNIAFLACEMIPSLTSSLNSKERLALFEKLNTSLFQKFLSSILLFPNFLNLSHPKNADLEPLQSLEEEHQCYIYYLISFINTPQQTRSFHEILYYRATPTHALTALNSWMLQCLQEQPESLLFVNQVIHEASKEENTKEFHMLQQLINLYCIKESPSREAQQARNVILT
J2N86_RS15955	NZ_CP071529.1	CDS		hypothetical protein	Derived by automated computational analysis using gene prediction method: GeneMarkS-2+.	103856	104096	-1	most_likely	MNEANEEQTWVIQWRIDAKTHNYEDWPGYSETPMTRNEMLSALEECHSKWPHYEFRGHNVHAALLRHRVDESIGATKKE
J2N86_RS15995	NZ_CP071529.1	CDS		Protein of unknown function (DUF2570)	HHpred CDD manual curation	111041	111386	-1	most_likely	MWTTAIACISIIVSVSSIYLSYKANKLADKANELSKENAEFSKDLNKVKITKSIIDEISNDWNSSRHIILTHWKFYQSRDFTKEDFNEIWEIANYRKKGKAARLSFEQILNEQS
J2N86_RS16075	NZ_CP071529.1	CDS		Gala protein type 1, 3 or 4 [Legionella pneumophila subsp. pneumophila str. Philadelphia 1]	manual curation	129295	130525	-1	most_likely	MIKPLTFCLSLILSLLIFPVYSKEKNQLAAHHINPCIENISTISSFGILSLSMCDITDEDIPDLVSAVNESDARRLYLHYNNIGPHGAELLLNLENISDLDLSNNPIGDLGAGFLAKSTKLNTLFLDNSQITDEGVKALAENPRLNYLALGNNKLTINAVKALTNKPMYGLYLGYNHLGSDALELISQTSIQALDLSGNDIGIEGATILANMPVQFLILNNNPLGNEGAKILAKIRSLNYLSVSSSSIGLEGLIALSQLPDLSNLIINNNYIGAEGAEILGNMPSLFRLDADNNQIGDNGAVSLANSKSIHMLSLARNVLSDKAALALASNSNLFILDVSDNSIGEVGINALNNSEHLGTLIAWGNWGYTCEKLINKHHNMKLTSSNSWCLNHHPREFC…
